# Supplementary material for: A second solvatomorph of poly[[μ4-N,N′-(1,3,5-oxadiazinane-3,5-di­yl)bis­(carbamoyl­methano­ato)]nickel(II)dipotassium]: crystal structure, Hirshfeld surface analysis and semi-empirical geometry optimization
Source: Acta Crystallogr E Crystallogr Commun. 2021 Nov 12;77(Pt 12):1289–95. doi: 10.1107/S2056989021011774 (PMC8647735; doi:10.1107/S2056989021011774)
Supplement: Supplementary file 1 [file e-77-01289-sup1.cif]

##############################################################################
#                                                                            #
# This CIF contains the data in a paper accepted for publication in          #
# Acta Crystallographica Section E. It conforms to the requirements of       #
# Notes for Authors for Acta Crystallographica Section E, and has been       #
# peer reviewed under the auspices of the IUCr Commission on Journals.       #
#                                                                            #
# Full details of the Crystallographic Information File format               #
# are given in the paper "The Crystallographic Information File (CIF):       #
# a New Standard Archive File for Crystallography" by S. R. Hall, F. H.      #
# Allen and I. D. Brown [Acta Cryst. (1991), A47, 655-685].                  #
#                                                                            #
# The current version of the core CIF dictionary is obtainable from          #
# ftp://ftp.iucr.org/pub/cif_core.dic.                                       #
#                                                                            #
# Software is freely available for graphical display of the structure(s)     #
# in this CIF. For information consult the CIF software page                 #
# http://www.iucr.org/resources/cif/software.                                #
#                                                                            #
# This file may be used for bona fide research purposes within the           #
# scientific community so long as proper attribution is given to the journal # 
# article from which it was obtained.                                        #
#                                                                            #
##############################################################################
data_I
_audit_creation_method     'SHELXL-2018/1'
_journal_date_recd_electronic     2021-10-13
_journal_date_accepted     2021-11-05
_journal_name_full     'Acta Crystallographica, Section E'
_journal_year     2021
_journal_volume     77
_journal_issue     12
_journal_page_first     0
_journal_page_last     0
_journal_paper_category     GM
_journal_paper_doi     10.1107/S2056989021011774
_journal_coeditor_code     TX2044
_publ_contact_author_name     'Maksym O. Plutenko'
_publ_contact_author_address
;
The Faculty of Physics, Tajik National University, Rudaki Avenue 17,
734025 Dushanbe,
Tajikistan
;
_publ_contact_author_email     plutenkom@gmail.com
_publ_contact_author_fax     ?
_publ_contact_author_phone     ?
_publ_section_title
;\
A second solvatomorph of
poly[[\m~4~-<i>N</i>,<i>N</i>'-(1,3,5-oxadiazinane-3,5-diyl)\
bis(carbamoylmethanoato)]nickel(II)dipotassium]: crystal structure, Hirshfeld
surface analysis and semi-empirical geometry optimization
;
loop_
    _publ_author_name
    _publ_author_footnote
    _publ_author_address
    'Plutenko, Maksym O.' .
;
Department of Chemistry, National Taras Shevchenko University, Volodymyrska
Street 64, 01601 Kyiv,
Ukraine
;
    'Haukka, Matti' .
;
Department of Chemistry, University of Jyvaskyla,
P.O. Box 35
FI-40014 Jyvaskyla,
Finland
;
    'Husak, Alina O.' .
;
Department of Chemistry, National Taras Shevchenko University, Volodymyrska
Street 64, 01601 Kyiv,
Ukraine
PBMR Labs Ukraine, Murmanska 1, 02094 Kiev,
Ukraine
;
    'Golenya, Irina A.' .
;
Department of Chemistry, National Taras Shevchenko University, Volodymyrska
Street 64, 01601 Kyiv,
Ukraine
;
    'Mulloev, Nurullo U.' .
;
The Faculty of Physics, Tajik National University, Rudaki Avenue 17,
734025 Dushanbe,
Tajikistan
;
_publ_section_synopsis
;
The title compound is a second solvatomorph of the earlier reported compound.
The complex nickel(II) anions reveal an <i>L</i>-like geometry. The central Ni
atom is in a square-planar N~2~O~2~ coordination arrangement. In crystal, the
complex nickel(II) anions and the potassium cations form layers stacked along
the <i>a</i>-axis direction.
;
_chemical_name_systematic
;\
Poly[triaquabis[\m~4~-<i>N</i>,<i>N</i>'-(1,3,5-oxadiazinane-3,5-diyl)\
bis(carbamoylmethanoato)]dinickel(II)tetrapotassium]
;
_chemical_name_common     ?
_chemical_formula_moiety     'C14 H18 K4 N8 Ni2 O17'
_chemical_formula_sum     'C14 H18 K4 N8 Ni2 O17'
_chemical_formula_iupac     '[K4 Ni2 (C7 H6 N4 O7)2 (H2 O)3]'
_chemical_formula_weight     844.18
_chemical_melting_point     ?
_space_group_crystal_system     monoclinic
_space_group_name_H-M_alt     'P 21/c'
_space_group_name_Hall     '-P 2ybc'
loop_
    _space_group_symop_operation_xyz
    'x, y, z'
    '-x, y+1/2, -z+1/2'
    '-x, -y, -z'
    'x, -y-1/2, z-1/2'
_cell_length_a     20.3825(5)
_cell_length_b     7.7039(3)
_cell_length_c     17.3078(6)
_cell_angle_alpha     90
_cell_angle_beta     98.240(2)
_cell_angle_gamma     90
_cell_volume     2689.69(16)
_cell_formula_units_Z     4
_cell_measurement_reflns_used     12179
_cell_measurement_theta_min     1.00
_cell_measurement_theta_max     30.03
_cell_measurement_temperature     100(2)
_exptl_crystal_description     'orange'
_exptl_crystal_colour     'block'
_exptl_crystal_size_max     0.147
_exptl_crystal_size_mid     0.092
_exptl_crystal_size_min     0.084
_exptl_crystal_density_diffrn     2.085
_exptl_crystal_density_meas     ?
_exptl_crystal_density_method     ?
_exptl_crystal_F_000     1704
_exptl_absorpt_coefficient_mu     2.115
_exptl_absorpt_correction_type     multi-scan
_exptl_absorpt_process_details
;
(SADABS; Sheldrick, 2008)
;
_exptl_absorpt_correction_T_min     0.7462
_exptl_absorpt_correction_T_max     0.8423
_diffrn_ambient_temperature     100(2)
_diffrn_radiation_type     MoK\a
_diffrn_radiation_wavelength     0.71073
_diffrn_radiation_source     'fine-focus sealed tube'
_diffrn_radiation_monochromator     'horizontally mounted graphite crystal'
_diffrn_measurement_device_type     'Bruker Kappa APEXII CCD'
_diffrn_measurement_device     '62mm x 62mm CCD camera on \k-goniostat'
_diffrn_measurement_method     '\f scans and \w scans with \k offset'
_diffrn_detector_area_resol_mean     16
_diffrn_reflns_number     25068
_diffrn_reflns_av_R_equivalents     0.0434
_diffrn_reflns_av_unetI/netI     0.0399
_diffrn_reflns_theta_min     2.447
_diffrn_reflns_theta_max     27.500
_diffrn_reflns_theta_full     25.242
_diffrn_measured_fraction_theta_max     0.997
_diffrn_measured_fraction_theta_full     0.997
_diffrn_reflns_limit_h_min     -26
_diffrn_reflns_limit_h_max     26
_diffrn_reflns_limit_k_min     -10
_diffrn_reflns_limit_k_max     10
_diffrn_reflns_limit_l_min     -22
_diffrn_reflns_limit_l_max     22
_refine_special_details     ?
_reflns_number_total     6148
_reflns_number_gt     5118
_reflns_threshold_expression     'I > 2\s(I)'
_refine_ls_structure_factor_coef     Fsqd
_refine_ls_matrix_type     full
_refine_ls_R_factor_all     0.0562
_refine_ls_R_factor_gt     0.0407
_refine_ls_wR_factor_gt     0.0756
_refine_ls_wR_factor_ref     0.0821
_refine_ls_goodness_of_fit_ref     1.140
_refine_ls_restrained_S_all     1.140
_refine_ls_number_reflns     6148
_refine_ls_number_parameters     406
_refine_ls_number_restraints     0
_refine_ls_hydrogen_treatment     constr
_refine_ls_weighting_scheme     calc
_refine_ls_weighting_details
                           'w=1/[\s^2^(Fo^2^)+8.0539P] where P=(Fo^2^+2Fc^2^)/3'
_atom_sites_solution_hydrogens     mixed
_atom_sites_solution_primary     ?
_atom_sites_solution_secondary     ?
_refine_ls_shift/su_max     0.000
_refine_ls_shift/su_mean     0.000
_refine_diff_density_max     0.632
_refine_diff_density_min     -0.452
_refine_ls_extinction_method     none
_refine_ls_extinction_coef     .
loop_
    _atom_type_symbol
    _atom_type_description
    _atom_type_scat_dispersion_real
    _atom_type_scat_dispersion_imag
    _atom_type_scat_source
    'C' 'C' 0.0033 0.0016
                         'International Tables Vol C Tables 4.2.6.8 and 6.1.1.4'
    'H' 'H' 0.0000 0.0000
                         'International Tables Vol C Tables 4.2.6.8 and 6.1.1.4'
    'N' 'N' 0.0061 0.0033
                         'International Tables Vol C Tables 4.2.6.8 and 6.1.1.4'
    'O' 'O' 0.0106 0.0060
                         'International Tables Vol C Tables 4.2.6.8 and 6.1.1.4'
    'K' 'K' 0.2009 0.2494
                         'International Tables Vol C Tables 4.2.6.8 and 6.1.1.4'
    'Ni' 'Ni' 0.3393 1.1124
                         'International Tables Vol C Tables 4.2.6.8 and 6.1.1.4'
_computing_data_collection
;
COLLECT (Bruker, 2008)
;
_computing_cell_refinement
;
Denzo/Scalepack (Otwinowski & Minor, 1997)
;
_computing_data_reduction
;
Denzo/Scalepack (Otwinowski & Minor, 1997)
;
_computing_structure_solution
;
SUPERFLIP (Palatinus & Chapuis, 2007)
;
_computing_structure_refinement
;
<i>SHELXL2018/1</i> (Sheldrick, 2015)
;
_computing_molecular_graphics
;
DIAMOND (Brandenburg, 2009)
;
_computing_publication_material
;
SHELXL97 (Sheldrick, 2008)
;
loop_
    _atom_site_type_symbol
    _atom_site_label
    _atom_site_fract_x
    _atom_site_fract_y
    _atom_site_fract_z
    _atom_site_U_iso_or_equiv
    _atom_site_adp_type
    _atom_site_calc_flag
    _atom_site_occupancy
    _atom_site_disorder_assembly
    _atom_site_disorder_group
    Ni Ni1 0.47434(2) 0.39867(5) 0.07544(2) 0.01087(9) Uani d 1 . .
    K K1 0.17619(4) 0.53183(9) 0.11705(4) 0.01892(16) Uani d 1 . .
    K K2 0.19572(3) 0.36084(9) -0.07023(4) 0.01670(15) Uani d 1 . .
    K K3 0.27474(3) 0.87045(9) 0.01255(4) 0.01761(15) Uani d 1 . .
    K K4 0.37676(4) 0.05611(9) -0.14504(4) 0.02025(16) Uani d 1 . .
    O O1 0.41934(10) 0.2347(3) 0.01663(13) 0.0155(5) Uani d 1 . .
    O O2 0.55123(10) 0.2576(3) 0.08187(12) 0.0138(4) Uani d 1 . .
    O O3 0.66101(11) 0.2786(3) 0.11647(14) 0.0178(5) Uani d 1 . .
    O O4 0.63860(11) 0.6017(3) 0.18521(13) 0.0175(5) Uani d 1 . .
    O O5 0.43257(10) 0.6088(3) 0.23723(12) 0.0144(4) Uani d 1 . .
    O O6 0.28491(10) 0.5095(3) 0.04127(13) 0.0144(5) Uani d 1 . .
    O O7 0.31296(10) 0.1927(3) -0.03135(13) 0.0145(4) Uani d 1 . .
    O O8 0.23728(13) 0.4224(4) 0.26454(15) 0.0296(6) Uani d 1 . .
    H H8O 0.234956 0.311841 0.266821 0.044 Uiso d 1 . .
    H H8P 0.220280 0.460928 0.303719 0.044 Uiso d 1 . .
    O O9 0.22781(12) 0.4456(3) -0.21414(15) 0.0260(6) Uani d 1 . .
    H H9P 0.270092 0.459040 -0.210682 0.039 Uiso d 1 . .
    H H9O 0.209842 0.522979 -0.245902 0.039 Uiso d 1 . .
    O O10 0.32908(13) 1.1134(4) 0.14694(15) 0.0306(6) Uani d 1 . .
    H H10O 0.287037 1.137097 0.135669 0.046 Uiso d 1 . .
    H H10P 0.338827 1.126557 0.197749 0.046 Uiso d 1 . .
    N N1 0.52942(12) 0.5586(3) 0.13120(14) 0.0113(5) Uani d 1 . .
    N N2 0.51068(13) 0.7242(3) 0.15852(15) 0.0124(5) Uani d 1 . .
    N N3 0.39268(13) 0.6979(3) 0.10530(15) 0.0131(5) Uani d 1 . .
    N N4 0.39871(13) 0.5297(3) 0.07165(15) 0.0122(5) Uani d 1 . .
    C C1 0.60452(15) 0.3371(4) 0.11225(18) 0.0137(6) Uani d 1 . .
    C C2 0.59253(16) 0.5163(4) 0.14705(18) 0.0146(6) Uani d 1 . .
    C C3 0.45459(15) 0.7945(4) 0.10429(19) 0.0140(6) Uani d 1 . .
    H H3A 0.447429 0.917052 0.118117 0.017 Uiso calc 1 . .
    H H3B 0.466161 0.792495 0.050662 0.017 Uiso calc 1 . .
    C C4 0.49161(15) 0.7092(4) 0.23624(18) 0.0140(6) Uani d 1 . .
    H H4A 0.528350 0.654533 0.271547 0.017 Uiso calc 1 . .
    H H4B 0.484584 0.826836 0.256513 0.017 Uiso calc 1 . .
    C C5 0.37883(16) 0.6825(4) 0.18499(18) 0.0155(6) Uani d 1 . .
    H H5A 0.368739 0.799144 0.204239 0.019 Uiso calc 1 . .
    H H5B 0.338951 0.609318 0.185349 0.019 Uiso calc 1 . .
    C C6 0.34231(15) 0.4539(4) 0.04236(17) 0.0117(6) Uani d 1 . .
    C C7 0.35790(15) 0.2774(4) 0.00678(17) 0.0122(6) Uani d 1 . .
    Ni Ni1B 0.01223(2) 0.08795(5) 0.09162(2) 0.01243(9) Uani d 1 . .
    O O1B 0.08679(11) 0.2257(3) 0.07813(13) 0.0166(5) Uani d 1 . .
    O O2B -0.04769(11) 0.2677(3) 0.05952(13) 0.0156(5) Uani d 1 . .
    O O3B -0.15683(11) 0.3148(3) 0.03336(14) 0.0184(5) Uani d 1 . .
    O O4B -0.17542(11) -0.0118(3) 0.10065(13) 0.0164(5) Uani d 1 . .
    O O5B 0.00334(11) -0.1490(3) 0.25474(13) 0.0170(5) Uani d 1 . .
    O O6B 0.18685(11) -0.1330(3) 0.14427(14) 0.0185(5) Uani d 1 . .
    O O7B 0.19555(11) 0.1959(3) 0.07804(14) 0.0200(5) Uani d 1 . .
    N N1B -0.06184(13) -0.0419(3) 0.10402(15) 0.0133(5) Uani d 1 . .
    N N2B -0.06258(13) -0.2169(3) 0.13205(15) 0.0134(5) Uani d 1 . .
    N N3B 0.05905(13) -0.2534(3) 0.14984(15) 0.0135(5) Uani d 1 . .
    N N4B 0.07292(13) -0.0845(3) 0.12181(15) 0.0140(5) Uani d 1 . .
    C C1B -0.10848(16) 0.2241(4) 0.05852(18) 0.0144(6) Uani d 1 . .
    C C2B -0.11930(16) 0.0406(4) 0.09058(17) 0.0137(6) Uani d 1 . .
    C C3B -0.00599(15) -0.3127(4) 0.10940(19) 0.0146(6) Uani d 1 . .
    H H3B1 -0.006462 -0.300402 0.052383 0.017 Uiso calc 1 . .
    H H3B2 -0.011318 -0.437434 0.120686 0.017 Uiso calc 1 . .
    C C4B -0.05815(16) -0.2189(4) 0.21681(18) 0.0152(6) Uani d 1 . .
    H H4B1 -0.095254 -0.150425 0.232299 0.018 Uiso calc 1 . .
    H H4B2 -0.062785 -0.339827 0.234578 0.018 Uiso calc 1 . .
    C C5B 0.05751(16) -0.2475(4) 0.23366(19) 0.0158(6) Uani d 1 . .
    H H5B1 0.054706 -0.367518 0.253325 0.019 Uiso calc 1 . .
    H H5B2 0.099552 -0.196407 0.259598 0.019 Uiso calc 1 . .
    C C6B 0.13592(16) -0.0447(4) 0.12181(18) 0.0154(6) Uani d 1 . .
    C C7B 0.14124(15) 0.1389(4) 0.08983(18) 0.0143(6) Uani d 1 . .
loop_
    _atom_site_aniso_label
    _atom_site_aniso_U_11
    _atom_site_aniso_U_22
    _atom_site_aniso_U_33
    _atom_site_aniso_U_12
    _atom_site_aniso_U_13
    _atom_site_aniso_U_23
    Ni1 0.0117(2) 0.00866(18) 0.01215(19) 0.00042(14) 0.00137(14) -0.00210(15)
    K1 0.0225(4) 0.0128(3) 0.0229(4) 0.0021(3) 0.0082(3) 0.0018(3)
    K2 0.0181(4) 0.0124(3) 0.0182(3) 0.0002(3) -0.0022(3) -0.0009(3)
    K3 0.0162(3) 0.0130(3) 0.0229(4) -0.0001(3) 0.0006(3) 0.0043(3)
    K4 0.0253(4) 0.0118(3) 0.0265(4) -0.0019(3) 0.0134(3) -0.0026(3)
    O1 0.0140(11) 0.0129(11) 0.0195(12) -0.0001(9) 0.0021(9) -0.0028(9)
    O2 0.0149(11) 0.0116(10) 0.0149(11) 0.0018(8) 0.0020(8) -0.0011(9)
    O3 0.0124(11) 0.0158(11) 0.0253(13) 0.0022(9) 0.0030(9) -0.0007(10)
    O4 0.0151(11) 0.0154(11) 0.0207(12) -0.0003(9) -0.0016(9) -0.0013(9)
    O5 0.0159(11) 0.0146(11) 0.0135(11) -0.0009(9) 0.0044(8) 0.0014(9)
    O6 0.0135(11) 0.0127(11) 0.0168(11) 0.0013(9) 0.0016(9) -0.0016(9)
    O7 0.0144(11) 0.0138(11) 0.0148(11) -0.0021(9) 0.0005(8) -0.0015(9)
    O8 0.0368(16) 0.0286(14) 0.0253(14) 0.0059(12) 0.0103(11) 0.0025(11)
    O9 0.0159(13) 0.0345(15) 0.0268(14) -0.0018(11) 0.0006(10) 0.0045(11)
    O10 0.0259(14) 0.0390(16) 0.0269(14) 0.0052(12) 0.0038(11) 0.0047(12)
    N1 0.0137(13) 0.0095(12) 0.0107(12) 0.0008(10) 0.0022(10) -0.0013(10)
    N2 0.0151(13) 0.0104(12) 0.0118(12) 0.0006(10) 0.0018(10) -0.0017(10)
    N3 0.0177(14) 0.0090(12) 0.0125(13) 0.0001(10) 0.0021(10) -0.0040(10)
    N4 0.0176(14) 0.0075(12) 0.0116(12) 0.0018(10) 0.0024(10) -0.0028(10)
    C1 0.0176(16) 0.0137(15) 0.0105(14) -0.0010(12) 0.0042(12) 0.0031(12)
    C2 0.0179(17) 0.0124(15) 0.0141(15) -0.0020(12) 0.0039(12) 0.0019(12)
    C3 0.0158(16) 0.0091(14) 0.0164(15) 0.0002(12) 0.0002(12) -0.0002(12)
    C4 0.0174(16) 0.0141(15) 0.0106(14) 0.0009(12) 0.0022(12) -0.0019(12)
    C5 0.0177(16) 0.0152(15) 0.0139(15) -0.0005(12) 0.0036(12) -0.0020(12)
    C6 0.0149(15) 0.0110(14) 0.0092(14) -0.0001(12) 0.0023(11) 0.0008(11)
    C7 0.0165(16) 0.0098(14) 0.0105(14) -0.0003(11) 0.0026(11) 0.0020(11)
    Ni1B 0.0128(2) 0.00920(19) 0.0149(2) -0.00029(15) 0.00073(15) 0.00233(15)
    O1B 0.0159(12) 0.0116(11) 0.0224(12) -0.0001(9) 0.0028(9) 0.0032(9)
    O2B 0.0159(12) 0.0122(11) 0.0179(11) -0.0007(9) -0.0001(9) 0.0019(9)
    O3B 0.0165(12) 0.0134(11) 0.0246(13) 0.0028(9) 0.0003(9) 0.0034(10)
    O4B 0.0149(12) 0.0140(11) 0.0203(12) 0.0005(9) 0.0021(9) 0.0004(9)
    O5B 0.0202(12) 0.0165(12) 0.0138(11) 0.0000(9) 0.0007(9) -0.0009(9)
    O6B 0.0139(11) 0.0157(11) 0.0251(12) 0.0009(9) 0.0004(9) -0.0003(10)
    O7B 0.0164(12) 0.0168(12) 0.0277(13) -0.0025(9) 0.0067(10) 0.0025(10)
    N1B 0.0168(14) 0.0075(12) 0.0152(13) -0.0003(10) 0.0009(10) 0.0000(10)
    N2B 0.0158(13) 0.0095(12) 0.0149(13) 0.0000(10) 0.0021(10) 0.0021(10)
    N3B 0.0154(13) 0.0094(12) 0.0154(13) -0.0013(10) 0.0014(10) 0.0048(10)
    N4B 0.0146(13) 0.0101(12) 0.0170(13) -0.0006(10) 0.0018(10) 0.0021(10)
    C1B 0.0197(17) 0.0128(15) 0.0109(14) -0.0019(12) 0.0023(12) -0.0021(12)
    C2B 0.0188(17) 0.0114(14) 0.0104(14) -0.0001(12) 0.0004(12) -0.0018(11)
    C3B 0.0133(15) 0.0122(15) 0.0176(16) -0.0013(12) 0.0002(12) -0.0008(12)
    C4B 0.0157(16) 0.0129(15) 0.0165(15) -0.0008(12) 0.0009(12) 0.0037(12)
    C5B 0.0177(17) 0.0127(15) 0.0168(16) 0.0014(12) 0.0014(12) 0.0041(12)
    C6B 0.0170(16) 0.0154(16) 0.0137(15) 0.0001(12) 0.0017(12) -0.0035(12)
    C7B 0.0163(16) 0.0144(15) 0.0122(15) -0.0005(12) 0.0017(12) -0.0007(12)
_geom_special_details
;
 All esds (except the esd in the dihedral angle between two l.s. planes)
 are estimated using the full covariance matrix.  The cell esds are taken
 into account individually in the estimation of esds in distances, angles
 and torsion angles; correlations between esds in cell parameters are only
 used when they are defined by crystal symmetry.  An approximate (isotropic)
 treatment of cell esds is used for estimating esds involving l.s. planes.
;
loop_
    _geom_bond_atom_site_label_1
    _geom_bond_atom_site_label_2
    _geom_bond_site_symmetry_2
    _geom_bond_distance
    _geom_bond_publ_flag
    Ni1 N4 . 1.836(3) ?
    Ni1 N1 . 1.844(3) ?
    Ni1 O1 . 1.887(2) ?
    Ni1 O2 . 1.897(2) ?
    K1 O6B 1_565 2.628(2) ?
    K1 O7B . 2.717(2) ?
    K1 O6 . 2.737(2) ?
    K1 O8 . 2.805(3) ?
    K1 O3B 3_565 2.834(2) ?
    K1 O1B . 2.998(2) ?
    K1 N3B 1_565 3.025(3) ?
    K1 C7B . 3.130(3) ?
    K1 C6B 1_565 3.368(3) ?
    K1 K2 . 3.5736(10) ?
    K1 K3 . 3.8927(10) ?
    K2 O6 . 2.708(2) ?
    K2 O7 . 2.717(2) ?
    K2 O3B 3_565 2.725(2) ?
    K2 O9 . 2.743(3) ?
    K2 O4B 3 2.760(2) ?
    K2 O7B . 2.864(2) ?
    K2 N2B 3 2.984(3) ?
    K2 C6 . 3.401(3) ?
    K2 C7 . 3.443(3) ?
    K2 C2B 3 3.458(3) ?
    K2 K3 1_545 4.2728(10) ?
    K3 O7 1_565 2.742(2) ?
    K3 O3B 3_565 2.810(2) ?
    K3 O4B 3_565 2.826(2) ?
    K3 O6 . 2.827(2) ?
    K3 O3 3_665 2.976(2) ?
    K3 N3 . 3.003(3) ?
    K3 O10 . 3.066(3) ?
    K3 O6B 1_565 3.095(2) ?
    K3 O7B 1_565 3.271(2) ?
    K3 C2B 3_565 3.475(3) ?
    K3 C6 . 3.501(3) ?
    K3 C1B 3_565 3.512(3) ?
    K3 H10O . 2.9446 ?
    K4 O7 . 2.721(2) ?
    K4 O4 3_665 2.733(2) ?
    K4 O3 3_655 2.756(2) ?
    K4 O5 4_565 2.779(2) ?
    K4 N2 3_665 2.887(3) ?
    K4 O2 3_655 2.955(2) ?
    K4 O8 4_565 3.047(3) ?
    K4 C1 3_655 3.095(3) ?
    K4 O1 . 3.127(2) ?
    K4 C7 . 3.201(3) ?
    K4 C2 3_665 3.354(3) ?
    K4 C5 4_565 3.474(3) ?
    O1 C7 . 1.282(4) ?
    O2 C1 . 1.291(4) ?
    O3 C1 . 1.229(4) ?
    O4 C2 . 1.254(4) ?
    O5 C4 . 1.433(4) ?
    O5 C5 . 1.434(4) ?
    O6 C6 . 1.244(4) ?
    O7 C7 . 1.236(4) ?
    O8 H8O . 0.8546 ?
    O8 H8P . 0.8575 ?
    O9 H9P . 0.8615 ?
    O9 H9O . 0.8567 ?
    O10 H10O . 0.8704 ?
    O10 H10P . 0.8792 ?
    N1 C2 . 1.317(4) ?
    N1 N2 . 1.431(3) ?
    N2 C4 . 1.457(4) ?
    N2 C3 . 1.474(4) ?
    N3 N4 . 1.433(3) ?
    N3 C5 . 1.452(4) ?
    N3 C3 . 1.467(4) ?
    N4 C6 . 1.324(4) ?
    C1 C2 . 1.540(4) ?
    C3 H3A . 0.9900 ?
    C3 H3B . 0.9900 ?
    C4 H4A . 0.9900 ?
    C4 H4B . 0.9900 ?
    C5 H5A . 0.9900 ?
    C5 H5B . 0.9900 ?
    C6 C7 . 1.544(4) ?
    Ni1B N4B . 1.839(3) ?
    Ni1B N1B . 1.849(3) ?
    Ni1B O2B . 1.877(2) ?
    Ni1B O1B . 1.895(2) ?
    O1B C7B . 1.287(4) ?
    O2B C1B . 1.281(4) ?
    O3B C1B . 1.235(4) ?
    O4B C2B . 1.249(4) ?
    O5B C5B . 1.430(4) ?
    O5B C4B . 1.434(4) ?
    O6B C6B . 1.255(4) ?
    O7B C7B . 1.235(4) ?
    N1B C2B . 1.323(4) ?
    N1B N2B . 1.434(3) ?
    N2B C4B . 1.457(4) ?
    N2B C3B . 1.469(4) ?
    N3B N4B . 1.431(3) ?
    N3B C5B . 1.456(4) ?
    N3B C3B . 1.480(4) ?
    N4B C6B . 1.320(4) ?
    C1B C2B . 1.546(4) ?
    C3B H3B1 . 0.9900 ?
    C3B H3B2 . 0.9900 ?
    C4B H4B1 . 0.9900 ?
    C4B H4B2 . 0.9900 ?
    C5B H5B1 . 0.9900 ?
    C5B H5B2 . 0.9900 ?
    C6B C7B . 1.528(4) ?
loop_
    _geom_angle_atom_site_label_1
    _geom_angle_atom_site_label_2
    _geom_angle_atom_site_label_3
    _geom_angle_site_symmetry_1
    _geom_angle_site_symmetry_3
    _geom_angle
    _geom_angle_publ_flag
    N4 Ni1 N1 . . 95.53(11) ?
    N4 Ni1 O1 . . 85.30(10) ?
    N1 Ni1 O1 . . 178.66(11) ?
    N4 Ni1 O2 . . 177.92(11) ?
    N1 Ni1 O2 . . 85.18(10) ?
    O1 Ni1 O2 . . 94.02(9) ?
    O6B K1 O7B 1_565 . 165.68(7) ?
    O6B K1 O6 1_565 . 95.50(7) ?
    O7B K1 O6 . . 70.41(7) ?
    O6B K1 O8 1_565 . 96.75(8) ?
    O7B K1 O8 . . 83.03(8) ?
    O6 K1 O8 . . 97.64(7) ?
    O6B K1 O3B 1_565 3_565 75.65(7) ?
    O7B K1 O3B . 3_565 100.07(7) ?
    O6 K1 O3B . 3_565 66.54(7) ?
    O8 K1 O3B . 3_565 161.16(8) ?
    O6B K1 O1B 1_565 . 147.71(7) ?
    O7B K1 O1B . . 45.58(6) ?
    O6 K1 O1B . . 110.52(7) ?
    O8 K1 O1B . . 98.30(7) ?
    O3B K1 O1B 3_565 . 96.98(7) ?
    O6B K1 N3B 1_565 1_565 58.41(7) ?
    O7B K1 N3B . 1_565 135.57(7) ?
    O6 K1 N3B . 1_565 147.07(7) ?
    O8 K1 N3B . 1_565 104.66(8) ?
    O3B K1 N3B 3_565 1_565 86.25(7) ?
    O1B K1 N3B . 1_565 90.10(7) ?
    O6B K1 C7B 1_565 . 171.25(8) ?
    O7B K1 C7B . . 23.02(7) ?
    O6 K1 C7B . . 92.84(8) ?
    O8 K1 C7B . . 84.73(8) ?
    O3B K1 C7B 3_565 . 105.44(8) ?
    O1B K1 C7B . . 24.11(7) ?
    N3B K1 C7B 1_565 . 112.86(8) ?
    O6B K1 C6B 1_565 1_565 19.63(7) ?
    O7B K1 C6B . 1_565 166.68(8) ?
    O6 K1 C6B . 1_565 106.83(7) ?
    O8 K1 C6B . 1_565 110.29(8) ?
    O3B K1 C6B 3_565 1_565 67.44(7) ?
    O1B K1 C6B . 1_565 128.70(7) ?
    N3B K1 C6B 1_565 1_565 42.60(7) ?
    C7B K1 C6B . 1_565 152.81(8) ?
    O6B K1 K2 1_565 . 120.51(6) ?
    O7B K1 K2 . . 52.02(5) ?
    O6 K1 K2 . . 48.63(5) ?
    O8 K1 K2 . . 128.47(6) ?
    O3B K1 K2 3_565 . 48.67(5) ?
    O1B K1 K2 . . 69.47(5) ?
    N3B K1 K2 1_565 . 124.43(6) ?
    C7B K1 K2 . . 63.86(6) ?
    C6B K1 K2 1_565 . 116.01(6) ?
    O6B K1 K3 1_565 . 52.41(5) ?
    O7B K1 K3 . . 114.82(5) ?
    O6 K1 K3 . . 46.56(5) ?
    O8 K1 K3 . . 115.66(6) ?
    O3B K1 K3 3_565 . 46.14(5) ?
    O1B K1 K3 . . 139.50(5) ?
    N3B K1 K3 1_565 . 101.21(5) ?
    C7B K1 K3 . . 134.40(6) ?
    C6B K1 K3 1_565 . 60.40(6) ?
    K2 K1 K3 . . 72.16(2) ?
    O6 K2 O7 . . 63.15(6) ?
    O6 K2 O3B . 3_565 68.50(7) ?
    O7 K2 O3B . 3_565 130.88(7) ?
    O6 K2 O9 . . 108.86(7) ?
    O7 K2 O9 . . 91.30(7) ?
    O3B K2 O9 3_565 . 96.29(8) ?
    O6 K2 O4B . 3 127.95(7) ?
    O7 K2 O4B . 3 71.65(7) ?
    O3B K2 O4B 3_565 3 153.83(7) ?
    O9 K2 O4B . 3 96.17(8) ?
    O6 K2 O7B . . 68.65(7) ?
    O7 K2 O7B . . 71.37(7) ?
    O3B K2 O7B 3_565 . 99.16(7) ?
    O9 K2 O7B . . 161.85(8) ?
    O4B K2 O7B 3 . 73.70(7) ?
    O6 K2 N2B . 3 153.59(7) ?
    O7 K2 N2B . 3 129.35(7) ?
    O3B K2 N2B 3_565 3 98.31(7) ?
    O9 K2 N2B . 3 94.92(7) ?
    O4B K2 N2B 3 3 57.71(7) ?
    O7B K2 N2B . 3 92.22(7) ?
    O6 K2 C6 . . 19.59(7) ?
    O7 K2 C6 . . 44.71(7) ?
    O3B K2 C6 3_565 . 86.20(7) ?
    O9 K2 C6 . . 99.55(7) ?
    O4B K2 C6 3 . 114.21(7) ?
    O7B K2 C6 . . 72.17(7) ?
    N2B K2 C6 3 . 164.29(7) ?
    O6 K2 C7 . . 45.08(7) ?
    O7 K2 C7 . . 18.82(7) ?
    O3B K2 C7 3_565 . 112.08(7) ?
    O9 K2 C7 . . 93.17(7) ?
    O4B K2 C7 3 . 90.08(7) ?
    O7B K2 C7 . . 72.22(7) ?
    N2B K2 C7 3 . 147.43(7) ?
    C6 K2 C7 . . 26.07(7) ?
    O6 K2 C2B . 3 134.22(7) ?
    O7 K2 C2B . 3 88.06(7) ?
    O3B K2 C2B 3_565 3 134.59(7) ?
    O9 K2 C2B . 3 106.44(8) ?
    O4B K2 C2B 3 3 19.29(7) ?
    O7B K2 C2B . 3 68.67(7) ?
    N2B K2 C2B 3 3 42.10(7) ?
    C6 K2 C2B . 3 126.35(7) ?
    C7 K2 C2B . 3 105.43(7) ?
    O6 K2 K1 . . 49.34(5) ?
    O7 K2 K1 . . 99.18(5) ?
    O3B K2 K1 3_565 . 51.36(5) ?
    O9 K2 K1 . . 143.89(6) ?
    O4B K2 K1 3 . 119.94(5) ?
    O7B K2 K1 . . 48.41(5) ?
    N2B K2 K1 3 . 104.38(6) ?
    C6 K2 K1 . . 66.77(5) ?
    C7 K2 K1 . . 86.75(5) ?
    C2B K2 K1 3 . 108.36(5) ?
    O6 K2 K3 . 1_545 87.29(5) ?
    O7 K2 K3 . 1_545 38.69(5) ?
    O3B K2 K3 3_565 1_545 147.21(6) ?
    O9 K2 K3 . 1_545 112.80(6) ?
    O4B K2 K3 3 1_545 40.67(5) ?
    O7B K2 K3 . 1_545 49.92(5) ?
    N2B K2 K3 3 1_545 94.10(5) ?
    C6 K2 K3 . 1_545 74.71(5) ?
    C7 K2 K3 . 1_545 53.87(5) ?
    C2B K2 K3 3 1_545 52.13(5) ?
    K1 K2 K3 . 1_545 96.17(2) ?
    O7 K3 O3B 1_565 3_565 130.32(7) ?
    O7 K3 O4B 1_565 3_565 70.29(6) ?
    O3B K3 O4B 3_565 3_565 60.07(7) ?
    O7 K3 O6 1_565 . 157.32(7) ?
    O3B K3 O6 3_565 . 65.69(6) ?
    O4B K3 O6 3_565 . 121.88(7) ?
    O7 K3 O3 1_565 3_665 88.18(7) ?
    O3B K3 O3 3_565 3_665 92.43(7) ?
    O4B K3 O3 3_565 3_665 88.69(7) ?
    O6 K3 O3 . 3_665 73.94(6) ?
    O7 K3 N3 1_565 . 108.15(7) ?
    O3B K3 N3 3_565 . 120.86(7) ?
    O4B K3 N3 3_565 . 168.61(7) ?
    O6 K3 N3 . . 55.78(7) ?
    O3 K3 N3 3_665 . 79.96(7) ?
    O7 K3 O10 1_565 . 64.62(7) ?
    O3B K3 O10 3_565 . 136.54(7) ?
    O4B K3 O10 3_565 . 115.82(7) ?
    O6 K3 O10 . . 117.23(7) ?
    O3 K3 O10 3_665 . 130.90(7) ?
    N3 K3 O10 . . 71.96(7) ?
    O7 K3 O6B 1_565 1_565 115.43(7) ?
    O3B K3 O6B 3_565 1_565 69.03(7) ?
    O4B K3 O6B 3_565 1_565 94.66(6) ?
    O6 K3 O6B . 1_565 84.13(6) ?
    O3 K3 O6B 3_665 1_565 155.90(7) ?
    N3 K3 O6B . 1_565 96.08(7) ?
    O10 K3 O6B . 1_565 68.32(7) ?
    O7 K3 O7B 1_565 1_565 64.91(6) ?
    O3B K3 O7B 3_565 1_565 92.46(6) ?
    O4B K3 O7B 3_565 1_565 66.72(6) ?
    O6 K3 O7B . 1_565 136.08(6) ?
    O3 K3 O7B 3_665 1_565 147.96(7) ?
    N3 K3 O7B . 1_565 123.44(7) ?
    O10 K3 O7B . 1_565 53.97(6) ?
    O6B K3 O7B 1_565 1_565 52.04(6) ?
    O7 K3 C2B 1_565 3_565 87.34(7) ?
    O3B K3 C2B 3_565 3_565 43.53(7) ?
    O4B K3 C2B 3_565 3_565 19.60(7) ?
    O6 K3 C2B . 3_565 108.83(7) ?
    O3 K3 C2B 3_665 3_565 99.07(7) ?
    N3 K3 C2B . 3_565 164.39(7) ?
    O10 K3 C2B . 3_565 118.22(7) ?
    O6B K3 C2B 1_565 3_565 78.38(7) ?
    O7B K3 C2B 1_565 3_565 64.41(7) ?
    O7 K3 C6 1_565 . 138.54(7) ?
    O3B K3 C6 3_565 . 83.02(7) ?
    O4B K3 C6 3_565 . 133.08(7) ?
    O6 K3 C6 . . 19.12(6) ?
    O3 K3 C6 3_665 . 63.31(7) ?
    N3 K3 C6 . . 41.19(7) ?
    O10 K3 C6 . . 110.86(7) ?
    O6B K3 C6 1_565 . 98.09(7) ?
    O7B K3 C6 1_565 . 148.73(7) ?
    C2B K3 C6 3_565 . 124.54(7) ?
    O7 K3 C1B 1_565 3_565 112.89(7) ?
    O3B K3 C1B 3_565 3_565 18.63(7) ?
    O4B K3 C1B 3_565 3_565 43.75(7) ?
    O6 K3 C1B . 3_565 84.28(7) ?
    O3 K3 C1B 3_665 3_565 99.41(7) ?
    N3 K3 C1B . 3_565 138.92(7) ?
    O10 K3 C1B . 3_565 128.16(7) ?
    O6B K3 C1B 1_565 3_565 67.97(7) ?
    O7B K3 C1B 1_565 3_565 77.36(7) ?
    C2B K3 C1B 3_565 3_565 25.56(7) ?
    C6 K3 C1B . 3_565 101.59(7) ?
    O7 K3 H10O 1_565 . 64.6 ?
    O3B K3 H10O 3_565 . 122.7 ?
    O4B K3 H10O 3_565 . 102.2 ?
    O6 K3 H10O . . 124.2 ?
    O3 K3 H10O 3_665 . 144.2 ?
    N3 K3 H10O . . 86.8 ?
    O10 K3 H10O . . 16.5 ?
    O6B K3 H10O 1_565 . 58.1 ?
    O7B K3 H10O 1_565 . 37.8 ?
    C2B K3 H10O 3_565 . 102.2 ?
    C6 K3 H10O . . 122.8 ?
    C1B K3 H10O 3_565 . 112.1 ?
    O7 K4 O4 . 3_665 76.22(7) ?
    O7 K4 O3 . 3_655 93.28(7) ?
    O4 K4 O3 3_665 3_655 157.43(7) ?
    O7 K4 O5 . 4_565 174.39(7) ?
    O4 K4 O5 3_665 4_565 107.36(7) ?
    O3 K4 O5 3_655 4_565 81.84(7) ?
    O7 K4 N2 . 3_665 107.43(7) ?
    O4 K4 N2 3_665 3_665 58.50(7) ?
    O3 K4 N2 3_655 3_665 143.96(7) ?
    O5 K4 N2 4_565 3_665 78.18(7) ?
    O7 K4 O2 . 3_655 108.20(7) ?
    O4 K4 O2 3_665 3_655 156.33(7) ?
    O3 K4 O2 3_655 3_655 45.97(6) ?
    O5 K4 O2 4_565 3_655 70.34(6) ?
    N2 K4 O2 3_665 3_655 98.69(7) ?
    O7 K4 O8 . 4_565 80.97(7) ?
    O4 K4 O8 3_665 4_565 75.67(7) ?
    O3 K4 O8 3_655 4_565 83.04(7) ?
    O5 K4 O8 4_565 4_565 95.62(7) ?
    N2 K4 O8 3_665 4_565 128.35(8) ?
    O2 K4 O8 3_655 4_565 127.72(7) ?
    O7 K4 C1 . 3_655 107.76(8) ?
    O4 K4 C1 3_665 3_655 175.75(8) ?
    O3 K4 C1 3_655 3_655 23.33(7) ?
    O5 K4 C1 4_565 3_655 68.56(7) ?
    N2 K4 C1 3_665 3_655 120.66(8) ?
    O2 K4 C1 3_655 3_655 24.50(7) ?
    O8 K4 C1 4_565 3_655 103.22(8) ?
    O7 K4 O1 . . 44.19(6) ?
    O4 K4 O1 3_665 . 79.06(6) ?
    O3 K4 O1 3_655 . 107.45(7) ?
    O5 K4 O1 4_565 . 140.07(6) ?
    N2 K4 O1 3_665 . 72.10(7) ?
    O2 K4 O1 3_655 . 88.24(6) ?
    O8 K4 O1 4_565 . 123.68(7) ?
    C1 K4 O1 3_655 . 104.79(7) ?
    O7 K4 C7 . . 22.25(7) ?
    O4 K4 C7 3_665 . 70.87(7) ?
    O3 K4 C7 3_655 . 106.35(7) ?
    O5 K4 C7 4_565 . 162.77(8) ?
    N2 K4 C7 3_665 . 86.82(8) ?
    O2 K4 C7 3_655 . 104.10(7) ?
    O8 K4 C7 4_565 . 100.36(8) ?
    C1 K4 C7 3_655 . 113.38(8) ?
    O1 K4 C7 . . 23.34(7) ?
    O7 K4 C2 . 3_665 74.75(7) ?
    O4 K4 C2 3_665 3_665 20.73(7) ?
    O3 K4 C2 3_655 3_665 167.98(8) ?
    O5 K4 C2 4_565 3_665 110.16(7) ?
    N2 K4 C2 3_665 3_665 43.27(7) ?
    O2 K4 C2 3_655 3_665 136.36(7) ?
    O8 K4 C2 4_565 3_665 95.92(8) ?
    C1 K4 C2 3_655 3_665 160.86(8) ?
    O1 K4 C2 . 3_665 63.19(7) ?
    C7 K4 C2 . 3_665 61.97(8) ?
    O7 K4 C5 . 4_565 151.88(7) ?
    O4 K4 C5 3_665 4_565 108.05(7) ?
    O3 K4 C5 3_655 4_565 72.21(7) ?
    O5 K4 C5 4_565 4_565 23.29(7) ?
    N2 K4 C5 3_665 4_565 97.79(7) ?
    O2 K4 C5 3_655 4_565 79.33(7) ?
    O8 K4 C5 4_565 4_565 73.58(7) ?
    C1 K4 C5 3_655 4_565 67.75(8) ?
    O1 K4 C5 . 4_565 162.73(7) ?
    C7 K4 C5 . 4_565 173.84(8) ?
    C2 K4 C5 3_665 4_565 119.08(8) ?
    C7 O1 Ni1 . . 113.14(19) ?
    C7 O1 K4 . . 81.58(17) ?
    Ni1 O1 K4 . . 147.60(10) ?
    C1 O2 Ni1 . . 113.09(19) ?
    C1 O2 K4 . 3_655 83.85(17) ?
    Ni1 O2 K4 . 3_655 148.49(10) ?
    C1 O3 K4 . 3_655 94.03(19) ?
    C1 O3 K3 . 3_665 127.3(2) ?
    K4 O3 K3 3_655 3_665 86.44(6) ?
    C2 O4 K4 . 3_665 108.80(19) ?
    C4 O5 C5 . . 110.2(2) ?
    C4 O5 K4 . 4_566 133.50(17) ?
    C5 O5 K4 . 4_566 106.70(16) ?
    C6 O6 K2 . . 113.52(19) ?
    C6 O6 K1 . . 147.0(2) ?
    K2 O6 K1 . . 82.02(6) ?
    C6 O6 K3 . . 112.75(18) ?
    K2 O6 K3 . . 105.41(7) ?
    K1 O6 K3 . . 88.76(6) ?
    C7 O7 K2 . . 116.01(19) ?
    C7 O7 K4 . . 101.30(18) ?
    K2 O7 K4 . . 119.99(8) ?
    C7 O7 K3 . 1_545 123.27(19) ?
    K2 O7 K3 . 1_545 103.04(7) ?
    K4 O7 K3 . 1_545 91.98(7) ?
    K1 O8 K4 . 4_566 135.32(10) ?
    K1 O8 H8O . . 108.7 ?
    K4 O8 H8O 4_566 . 94.8 ?
    K1 O8 H8P . . 116.0 ?
    K4 O8 H8P 4_566 . 91.6 ?
    H8O O8 H8P . . 106.1 ?
    K2 O9 H9P . . 109.4 ?
    K2 O9 H9O . . 127.8 ?
    H9P O9 H9O . . 107.0 ?
    K3 O10 H10O . . 73.8 ?
    K3 O10 H10P . . 146.5 ?
    H10O O10 H10P . . 105.9 ?
    C2 N1 N2 . . 116.8(3) ?
    C2 N1 Ni1 . . 116.5(2) ?
    N2 N1 Ni1 . . 126.66(19) ?
    N1 N2 C4 . . 110.7(2) ?
    N1 N2 C3 . . 109.7(2) ?
    C4 N2 C3 . . 109.4(2) ?
    N1 N2 K4 . 3_665 104.06(16) ?
    C4 N2 K4 . 3_665 116.19(18) ?
    C3 N2 K4 . 3_665 106.62(17) ?
    N4 N3 C5 . . 110.6(2) ?
    N4 N3 C3 . . 109.3(2) ?
    C5 N3 C3 . . 109.7(2) ?
    N4 N3 K3 . . 106.96(16) ?
    C5 N3 K3 . . 107.10(18) ?
    C3 N3 K3 . . 113.13(18) ?
    C6 N4 N3 . . 115.7(2) ?
    C6 N4 Ni1 . . 116.7(2) ?
    N3 N4 Ni1 . . 127.1(2) ?
    O3 C1 O2 . . 125.2(3) ?
    O3 C1 C2 . . 120.4(3) ?
    O2 C1 C2 . . 114.4(3) ?
    O3 C1 K4 . 3_655 62.64(17) ?
    O2 C1 K4 . 3_655 71.65(16) ?
    C2 C1 K4 . 3_655 145.90(19) ?
    O4 C2 N1 . . 127.9(3) ?
    O4 C2 C1 . . 121.8(3) ?
    N1 C2 C1 . . 110.2(3) ?
    O4 C2 K4 . 3_665 50.47(16) ?
    N1 C2 K4 . 3_665 86.15(18) ?
    C1 C2 K4 . 3_665 146.74(19) ?
    N3 C3 N2 . . 113.3(2) ?
    N3 C3 H3A . . 108.9 ?
    N2 C3 H3A . . 108.9 ?
    N3 C3 H3B . . 108.9 ?
    N2 C3 H3B . . 108.9 ?
    H3A C3 H3B . . 107.7 ?
    O5 C4 N2 . . 112.9(2) ?
    O5 C4 H4A . . 109.0 ?
    N2 C4 H4A . . 109.0 ?
    O5 C4 H4B . . 109.0 ?
    N2 C4 H4B . . 109.0 ?
    H4A C4 H4B . . 107.8 ?
    O5 C5 N3 . . 113.3(2) ?
    O5 C5 K4 . 4_566 50.01(13) ?
    N3 C5 K4 . 4_566 151.1(2) ?
    O5 C5 H5A . . 108.9 ?
    N3 C5 H5A . . 108.9 ?
    K4 C5 H5A 4_566 . 99.6 ?
    O5 C5 H5B . . 108.9 ?
    N3 C5 H5B . . 108.9 ?
    K4 C5 H5B 4_566 . 65.4 ?
    H5A C5 H5B . . 107.7 ?
    O6 C6 N4 . . 128.1(3) ?
    O6 C6 C7 . . 123.0(3) ?
    N4 C6 C7 . . 108.9(3) ?
    O6 C6 K2 . . 46.89(15) ?
    N4 C6 K2 . . 162.9(2) ?
    C7 C6 K2 . . 78.47(16) ?
    O6 C6 K3 . . 48.13(15) ?
    N4 C6 K3 . . 87.33(18) ?
    C7 C6 K3 . . 147.92(19) ?
    K2 C6 K3 . . 79.28(7) ?
    O7 C7 O1 . . 124.8(3) ?
    O7 C7 C6 . . 119.9(3) ?
    O1 C7 C6 . . 115.2(3) ?
    O7 C7 K4 . . 56.45(16) ?
    O1 C7 K4 . . 75.08(16) ?
    C6 C7 K4 . . 148.43(19) ?
    O7 C7 K2 . . 45.16(15) ?
    O1 C7 K2 . . 164.7(2) ?
    C6 C7 K2 . . 75.46(16) ?
    K4 C7 K2 . . 90.18(8) ?
    N4B Ni1B N1B . . 95.93(11) ?
    N4B Ni1B O2B . . 178.25(11) ?
    N1B Ni1B O2B . . 85.75(10) ?
    N4B Ni1B O1B . . 85.46(10) ?
    N1B Ni1B O1B . . 178.61(11) ?
    O2B Ni1B O1B . . 92.86(9) ?
    C7B O1B Ni1B . . 112.2(2) ?
    C7B O1B K1 . . 83.73(17) ?
    Ni1B O1B K1 . . 152.27(11) ?
    C1B O2B Ni1B . . 113.4(2) ?
    C1B O3B K2 . 3_565 132.9(2) ?
    C1B O3B K3 . 3_565 114.8(2) ?
    K2 O3B K3 3_565 3_565 105.44(8) ?
    C1B O3B K1 . 3_565 124.0(2) ?
    K2 O3B K1 3_565 3_565 79.97(6) ?
    K3 O3B K1 3_565 3_565 87.20(7) ?
    C2B O4B K2 . 3 113.82(19) ?
    C2B O4B K3 . 3_565 110.98(19) ?
    K2 O4B K3 3 3_565 99.81(7) ?
    C5B O5B C4B . . 109.9(2) ?
    C6B O6B K1 . 1_545 115.7(2) ?
    C6B O6B K3 . 1_545 107.9(2) ?
    K1 O6B K3 1_545 1_545 85.30(7) ?
    C7B O7B K1 . . 97.60(19) ?
    C7B O7B K2 . . 115.0(2) ?
    K1 O7B K2 . . 79.58(6) ?
    C7B O7B K3 . 1_545 106.4(2) ?
    K1 O7B K3 . 1_545 155.85(9) ?
    K2 O7B K3 . 1_545 88.02(6) ?
    C2B N1B N2B . . 117.3(3) ?
    C2B N1B Ni1B . . 115.9(2) ?
    N2B N1B Ni1B . . 126.6(2) ?
    N1B N2B C4B . . 110.4(2) ?
    N1B N2B C3B . . 109.6(2) ?
    C4B N2B C3B . . 109.0(2) ?
    N1B N2B K2 . 3 106.33(17) ?
    C4B N2B K2 . 3 106.21(18) ?
    C3B N2B K2 . 3 115.23(18) ?
    N4B N3B C5B . . 110.0(2) ?
    N4B N3B C3B . . 109.1(2) ?
    C5B N3B C3B . . 109.6(2) ?
    N4B N3B K1 . 1_545 103.54(16) ?
    C5B N3B K1 . 1_545 109.54(18) ?
    C3B N3B K1 . 1_545 114.86(18) ?
    C6B N4B N3B . . 116.8(3) ?
    C6B N4B Ni1B . . 116.5(2) ?
    N3B N4B Ni1B . . 126.6(2) ?
    O3B C1B O2B . . 125.3(3) ?
    O3B C1B C2B . . 119.7(3) ?
    O2B C1B C2B . . 115.0(3) ?
    O3B C1B K3 . 3_565 46.60(16) ?
    O2B C1B K3 . 3_565 160.3(2) ?
    C2B C1B K3 . 3_565 75.88(17) ?
    O4B C2B N1B . . 128.7(3) ?
    O4B C2B C1B . . 121.8(3) ?
    N1B C2B C1B . . 109.5(3) ?
    O4B C2B K2 . 3 46.89(15) ?
    N1B C2B K2 . 3 87.87(18) ?
    C1B C2B K2 . 3 150.1(2) ?
    O4B C2B K3 . 3_565 49.41(15) ?
    N1B C2B K3 . 3_565 154.7(2) ?
    C1B C2B K3 . 3_565 78.56(17) ?
    K2 C2B K3 3 3_565 76.10(7) ?
    N2B C3B N3B . . 113.8(3) ?
    N2B C3B H3B1 . . 108.8 ?
    N3B C3B H3B1 . . 108.8 ?
    N2B C3B H3B2 . . 108.8 ?
    N3B C3B H3B2 . . 108.8 ?
    H3B1 C3B H3B2 . . 107.7 ?
    O5B C4B N2B . . 112.4(3) ?
    O5B C4B H4B1 . . 109.1 ?
    N2B C4B H4B1 . . 109.1 ?
    O5B C4B H4B2 . . 109.1 ?
    N2B C4B H4B2 . . 109.1 ?
    H4B1 C4B H4B2 . . 107.9 ?
    O5B C5B N3B . . 113.5(2) ?
    O5B C5B H5B1 . . 108.9 ?
    N3B C5B H5B1 . . 108.9 ?
    O5B C5B H5B2 . . 108.9 ?
    N3B C5B H5B2 . . 108.9 ?
    H5B1 C5B H5B2 . . 107.7 ?
    O6B C6B N4B . . 129.5(3) ?
    O6B C6B C7B . . 121.0(3) ?
    N4B C6B C7B . . 109.5(3) ?
    O6B C6B K1 . 1_545 44.70(15) ?
    N4B C6B K1 . 1_545 90.89(19) ?
    C7B C6B K1 . 1_545 149.0(2) ?
    O7B C7B O1B . . 124.2(3) ?
    O7B C7B C6B . . 120.1(3) ?
    O1B C7B C6B . . 115.7(3) ?
    O7B C7B K1 . . 59.38(17) ?
    O1B C7B K1 . . 72.16(17) ?
    C6B C7B K1 . . 150.1(2) ?
loop_
    _geom_torsion_atom_site_label_1
    _geom_torsion_atom_site_label_2
    _geom_torsion_atom_site_label_3
    _geom_torsion_atom_site_label_4
    _geom_torsion_site_symmetry_1
    _geom_torsion_site_symmetry_2
    _geom_torsion_site_symmetry_3
    _geom_torsion_site_symmetry_4
    _geom_torsion
    _geom_torsion_publ_flag
    N4 Ni1 O1 C7 . . . . -5.2(2) ?
    O2 Ni1 O1 C7 . . . . 172.8(2) ?
    N4 Ni1 O1 K4 . . . . 106.9(2) ?
    O2 Ni1 O1 K4 . . . . -75.08(19) ?
    N1 Ni1 O2 C1 . . . . -6.6(2) ?
    O1 Ni1 O2 C1 . . . . 172.3(2) ?
    N1 Ni1 O2 K4 . . . 3_655 111.6(2) ?
    O1 Ni1 O2 K4 . . . 3_655 -69.5(2) ?
    N4 Ni1 N1 C2 . . . . -179.1(2) ?
    O2 Ni1 N1 C2 . . . . 2.9(2) ?
    N4 Ni1 N1 N2 . . . . 0.5(2) ?
    O2 Ni1 N1 N2 . . . . -177.6(2) ?
    C2 N1 N2 C4 . . . . -90.7(3) ?
    Ni1 N1 N2 C4 . . . . 89.7(3) ?
    C2 N1 N2 C3 . . . . 148.5(3) ?
    Ni1 N1 N2 C3 . . . . -31.1(3) ?
    C2 N1 N2 K4 . . . 3_665 34.8(3) ?
    Ni1 N1 N2 K4 . . . 3_665 -144.78(16) ?
    C5 N3 N4 C6 . . . . 83.1(3) ?
    C3 N3 N4 C6 . . . . -156.0(3) ?
    K3 N3 N4 C6 . . . . -33.3(3) ?
    C5 N3 N4 Ni1 . . . . -88.9(3) ?
    C3 N3 N4 Ni1 . . . . 32.0(3) ?
    K3 N3 N4 Ni1 . . . . 154.80(16) ?
    N1 Ni1 N4 C6 . . . . -172.8(2) ?
    O1 Ni1 N4 C6 . . . . 8.2(2) ?
    N1 Ni1 N4 N3 . . . . -1.0(2) ?
    O1 Ni1 N4 N3 . . . . -179.9(2) ?
    K4 O3 C1 O2 3_655 . . . -36.9(3) ?
    K3 O3 C1 O2 3_665 . . . 51.7(4) ?
    K4 O3 C1 C2 3_655 . . . 141.0(2) ?
    K3 O3 C1 C2 3_665 . . . -130.4(2) ?
    K3 O3 C1 K4 3_665 . . 3_655 88.59(18) ?
    Ni1 O2 C1 O3 . . . . -173.4(2) ?
    K4 O2 C1 O3 3_655 . . . 34.2(3) ?
    Ni1 O2 C1 C2 . . . . 8.5(3) ?
    K4 O2 C1 C2 3_655 . . . -143.9(2) ?
    Ni1 O2 C1 K4 . . . 3_655 152.39(15) ?
    K4 O4 C2 N1 3_665 . . . -41.1(4) ?
    K4 O4 C2 C1 3_665 . . . 139.8(2) ?
    N2 N1 C2 O4 . . . . 2.0(5) ?
    Ni1 N1 C2 O4 . . . . -178.4(3) ?
    N2 N1 C2 C1 . . . . -178.8(2) ?
    Ni1 N1 C2 C1 . . . . 0.8(3) ?
    N2 N1 C2 K4 . . . 3_665 -28.5(2) ?
    Ni1 N1 C2 K4 . . . 3_665 151.09(15) ?
    O3 C1 C2 O4 . . . . -5.2(5) ?
    O2 C1 C2 O4 . . . . 173.0(3) ?
    K4 C1 C2 O4 3_655 . . . 79.9(4) ?
    O3 C1 C2 N1 . . . . 175.5(3) ?
    O2 C1 C2 N1 . . . . -6.3(4) ?
    K4 C1 C2 N1 3_655 . . . -99.3(4) ?
    O3 C1 C2 K4 . . . 3_665 60.0(5) ?
    O2 C1 C2 K4 . . . 3_665 -121.8(3) ?
    K4 C1 C2 K4 3_655 . . 3_665 145.1(2) ?
    N4 N3 C3 N2 . . . . -69.2(3) ?
    C5 N3 C3 N2 . . . . 52.2(3) ?
    K3 N3 C3 N2 . . . . 171.75(18) ?
    N1 N2 C3 N3 . . . . 69.0(3) ?
    C4 N2 C3 N3 . . . . -52.6(3) ?
    K4 N2 C3 N3 3_665 . . . -178.98(19) ?
    C5 O5 C4 N2 . . . . -57.2(3) ?
    K4 O5 C4 N2 4_566 . . . 162.24(18) ?
    N1 N2 C4 O5 . . . . -66.0(3) ?
    C3 N2 C4 O5 . . . . 54.9(3) ?
    K4 N2 C4 O5 3_665 . . . 175.62(17) ?
    C4 O5 C5 N3 . . . . 56.9(3) ?
    K4 O5 C5 N3 4_566 . . . -151.9(2) ?
    C4 O5 C5 K4 . . . 4_566 -151.2(2) ?
    N4 N3 C5 O5 . . . . 66.4(3) ?
    C3 N3 C5 O5 . . . . -54.2(3) ?
    K3 N3 C5 O5 . . . . -177.35(19) ?
    N4 N3 C5 K4 . . . 4_566 18.2(5) ?
    C3 N3 C5 K4 . . . 4_566 -102.4(4) ?
    K3 N3 C5 K4 . . . 4_566 134.4(3) ?
    K2 O6 C6 N4 . . . . 158.3(3) ?
    K1 O6 C6 N4 . . . . -88.6(5) ?
    K3 O6 C6 N4 . . . . 38.5(4) ?
    K2 O6 C6 C7 . . . . -21.0(3) ?
    K1 O6 C6 C7 . . . . 92.1(4) ?
    K3 O6 C6 C7 . . . . -140.8(2) ?
    K1 O6 C6 K2 . . . . 113.1(4) ?
    K3 O6 C6 K2 . . . . -119.79(19) ?
    K2 O6 C6 K3 . . . . 119.79(19) ?
    K1 O6 C6 K3 . . . . -127.1(4) ?
    N3 N4 C6 O6 . . . . -0.9(5) ?
    Ni1 N4 C6 O6 . . . . 171.9(2) ?
    N3 N4 C6 C7 . . . . 178.5(2) ?
    Ni1 N4 C6 C7 . . . . -8.7(3) ?
    N3 N4 C6 K2 . . . . 65.3(8) ?
    Ni1 N4 C6 K2 . . . . -121.9(6) ?
    N3 N4 C6 K3 . . . . 26.8(2) ?
    Ni1 N4 C6 K3 . . . . -160.42(15) ?
    K2 O7 C7 O1 . . . . -164.9(2) ?
    K4 O7 C7 O1 . . . . -33.2(3) ?
    K3 O7 C7 O1 1_545 . . . 66.7(4) ?
    K2 O7 C7 C6 . . . . 11.3(3) ?
    K4 O7 C7 C6 . . . . 142.9(2) ?
    K3 O7 C7 C6 1_545 . . . -117.1(2) ?
    K2 O7 C7 K4 . . . . -131.67(18) ?
    K3 O7 C7 K4 1_545 . . . 99.98(18) ?
    K4 O7 C7 K2 . . . . 131.67(18) ?
    K3 O7 C7 K2 1_545 . . . -128.3(2) ?
    Ni1 O1 C7 O7 . . . . 178.1(2) ?
    K4 O1 C7 O7 . . . . 28.2(3) ?
    Ni1 O1 C7 C6 . . . . 1.8(3) ?
    K4 O1 C7 C6 . . . . -148.1(2) ?
    Ni1 O1 C7 K4 . . . . 149.87(15) ?
    Ni1 O1 C7 K2 . . . . 133.7(7) ?
    K4 O1 C7 K2 . . . . -16.1(8) ?
    O6 C6 C7 O7 . . . . 7.3(4) ?
    N4 C6 C7 O7 . . . . -172.2(3) ?
    K2 C6 C7 O7 . . . . -8.2(2) ?
    K3 C6 C7 O7 . . . . -55.2(5) ?
    O6 C6 C7 O1 . . . . -176.2(3) ?
    N4 C6 C7 O1 . . . . 4.4(4) ?
    K2 C6 C7 O1 . . . . 168.3(2) ?
    K3 C6 C7 O1 . . . . 121.4(3) ?
    O6 C6 C7 K4 . . . . 80.9(5) ?
    N4 C6 C7 K4 . . . . -98.5(4) ?
    K2 C6 C7 K4 . . . . 65.4(3) ?
    K3 C6 C7 K4 . . . . 18.5(7) ?
    O6 C6 C7 K2 . . . . 15.5(3) ?
    N4 C6 C7 K2 . . . . -163.9(2) ?
    K3 C6 C7 K2 . . . . -46.9(3) ?
    N4B Ni1B O1B C7B . . . . 4.4(2) ?
    O2B Ni1B O1B C7B . . . . -175.1(2) ?
    N4B Ni1B O1B K1 . . . . -117.2(2) ?
    O2B Ni1B O1B K1 . . . . 63.2(2) ?
    N1B Ni1B O2B C1B . . . . -1.5(2) ?
    O1B Ni1B O2B C1B . . . . 178.5(2) ?
    N4B Ni1B N1B C2B . . . . 177.3(2) ?
    O2B Ni1B N1B C2B . . . . -3.2(2) ?
    N4B Ni1B N1B N2B . . . . 2.3(3) ?
    O2B Ni1B N1B N2B . . . . -178.2(2) ?
    C2B N1B N2B C4B . . . . -86.4(3) ?
    Ni1B N1B N2B C4B . . . . 88.5(3) ?
    C2B N1B N2B C3B . . . . 153.5(3) ?
    Ni1B N1B N2B C3B . . . . -31.5(3) ?
    C2B N1B N2B K2 . . . 3 28.4(3) ?
    Ni1B N1B N2B K2 . . . 3 -156.67(16) ?
    C5B N3B N4B C6B . . . . 89.9(3) ?
    C3B N3B N4B C6B . . . . -149.9(3) ?
    K1 N3B N4B C6B 1_545 . . . -27.1(3) ?
    C5B N3B N4B Ni1B . . . . -85.9(3) ?
    C3B N3B N4B Ni1B . . . . 34.3(3) ?
    K1 N3B N4B Ni1B 1_545 . . . 157.07(16) ?
    N1B Ni1B N4B C6B . . . . -179.7(2) ?
    O1B Ni1B N4B C6B . . . . 0.3(2) ?
    N1B Ni1B N4B N3B . . . . -3.9(3) ?
    O1B Ni1B N4B N3B . . . . 176.1(2) ?
    K2 O3B C1B O2B 3_565 . . . -57.3(4) ?
    K3 O3B C1B O2B 3_565 . . . 156.7(2) ?
    K1 O3B C1B O2B 3_565 . . . 52.5(4) ?
    K2 O3B C1B C2B 3_565 . . . 124.0(3) ?
    K3 O3B C1B C2B 3_565 . . . -22.0(3) ?
    K1 O3B C1B C2B 3_565 . . . -126.2(2) ?
    K2 O3B C1B K3 3_565 . . 3_565 146.0(3) ?
    K1 O3B C1B K3 3_565 . . 3_565 -104.2(2) ?
    Ni1B O2B C1B O3B . . . . -173.6(3) ?
    Ni1B O2B C1B C2B . . . . 5.2(3) ?
    Ni1B O2B C1B K3 . . . 3_565 -115.0(6) ?
    K2 O4B C2B N1B 3 . . . -35.3(4) ?
    K3 O4B C2B N1B 3_565 . . . -147.0(3) ?
    K2 O4B C2B C1B 3 . . . 144.7(2) ?
    K3 O4B C2B C1B 3_565 . . . 33.1(3) ?
    K3 O4B C2B K2 3_565 . . 3 -111.64(18) ?
    K2 O4B C2B K3 3 . . 3_565 111.64(18) ?
    N2B N1B C2B O4B . . . . 1.8(5) ?
    Ni1B N1B C2B O4B . . . . -173.7(3) ?
    N2B N1B C2B C1B . . . . -178.3(2) ?
    Ni1B N1B C2B C1B . . . . 6.2(3) ?
    N2B N1B C2B K2 . . . 3 -23.2(2) ?
    Ni1B N1B C2B K2 . . . 3 161.31(15) ?
    N2B N1B C2B K3 . . . 3_565 -73.4(6) ?
    Ni1B N1B C2B K3 . . . 3_565 111.1(5) ?
    O3B C1B C2B O4B . . . . -8.7(4) ?
    O2B C1B C2B O4B . . . . 172.4(3) ?
    K3 C1B C2B O4B 3_565 . . . -25.0(3) ?
    O3B C1B C2B N1B . . . . 171.3(3) ?
    O2B C1B C2B N1B . . . . -7.5(4) ?
    K3 C1B C2B N1B 3_565 . . . 155.0(2) ?
    O3B C1B C2B K2 . . . 3 48.9(5) ?
    O2B C1B C2B K2 . . . 3 -129.9(3) ?
    K3 C1B C2B K2 3_565 . . 3 32.6(4) ?
    O3B C1B C2B K3 . . . 3_565 16.3(3) ?
    O2B C1B C2B K3 . . . 3_565 -162.6(3) ?
    N1B N2B C3B N3B . . . . 68.4(3) ?
    C4B N2B C3B N3B . . . . -52.5(3) ?
    K2 N2B C3B N3B 3 . . . -171.76(18) ?
    N4B N3B C3B N2B . . . . -69.9(3) ?
    C5B N3B C3B N2B . . . . 50.6(3) ?
    K1 N3B C3B N2B 1_545 . . . 174.42(18) ?
    C5B O5B C4B N2B . . . . -59.4(3) ?
    N1B N2B C4B O5B . . . . -63.8(3) ?
    C3B N2B C4B O5B . . . . 56.6(3) ?
    K2 N2B C4B O5B 3 . . . -178.71(19) ?
    C4B O5B C5B N3B . . . . 57.7(3) ?
    N4B N3B C5B O5B . . . . 67.1(3) ?
    C3B N3B C5B O5B . . . . -52.9(3) ?
    K1 N3B C5B O5B 1_545 . . . -179.72(19) ?
    K1 O6B C6B N4B 1_545 . . . 36.6(4) ?
    K3 O6B C6B N4B 1_545 . . . 130.0(3) ?
    K1 O6B C6B C7B 1_545 . . . -144.6(2) ?
    K3 O6B C6B C7B 1_545 . . . -51.1(3) ?
    K3 O6B C6B K1 1_545 . . 1_545 93.42(17) ?
    N3B N4B C6B O6B . . . . -1.3(5) ?
    Ni1B N4B C6B O6B . . . . 174.9(3) ?
    N3B N4B C6B C7B . . . . 179.7(2) ?
    Ni1B N4B C6B C7B . . . . -4.0(3) ?
    N3B N4B C6B K1 . . . 1_545 23.5(2) ?
    Ni1B N4B C6B K1 . . . 1_545 -160.30(15) ?
    K1 O7B C7B O1B . . . . 33.6(3) ?
    K2 O7B C7B O1B . . . . -48.4(4) ?
    K3 O7B C7B O1B 1_545 . . . -144.0(3) ?
    K1 O7B C7B C6B . . . . -145.2(2) ?
    K2 O7B C7B C6B . . . . 132.8(2) ?
    K3 O7B C7B C6B 1_545 . . . 37.2(3) ?
    K2 O7B C7B K1 . . . . -82.00(13) ?
    K3 O7B C7B K1 1_545 . . . -177.60(16) ?
    Ni1B O1B C7B O7B . . . . 173.5(3) ?
    K1 O1B C7B O7B . . . . -30.0(3) ?
    Ni1B O1B C7B C6B . . . . -7.7(3) ?
    K1 O1B C7B C6B . . . . 148.9(2) ?
    Ni1B O1B C7B K1 . . . . -156.51(16) ?
    O6B C6B C7B O7B . . . . 7.6(5) ?
    N4B C6B C7B O7B . . . . -173.3(3) ?
    K1 C6B C7B O7B 1_545 . . . -44.8(5) ?
    O6B C6B C7B O1B . . . . -171.3(3) ?
    N4B C6B C7B O1B . . . . 7.8(4) ?
    K1 C6B C7B O1B 1_545 . . . 136.3(3) ?
    O6B C6B C7B K1 . . . . -72.3(5) ?
    N4B C6B C7B K1 . . . . 106.7(4) ?
    K1 C6B C7B K1 1_545 . . . -124.7(4) ?
loop_
    _geom_hbond_atom_site_label_D
    _geom_hbond_atom_site_label_H
    _geom_hbond_atom_site_label_A
    _geom_hbond_site_symmetry_A
    _geom_hbond_distance_DH
    _geom_hbond_distance_HA
    _geom_hbond_distance_DA
    _geom_hbond_angle_DHA
    _geom_hbond_publ_flag
    O8 H8O O9 4_566 0.85 2.02 2.869(4) 173.0 yes
    O8 H8P O4B 2 0.85 2.01 2.858(3) 165.7 yes
    O9 H9P O4 3_665 0.86 1.91 2.722(3) 156.8 yes
    O9 H9O O6B 4_565 0.86 2.07 2.864(3) 153.2 yes
    O10 H10P O4 2_655 0.88 2.02 2.887(3) 167.9 yes
    O10 H10O O7B 1_565 0.87 2.04 2.882(3) 163.7 yes
_shelx_space_group_comment
;
The symmetry employed for this shelxl refinement is uniquely defined
by the following loop, which should always be used as a source of
symmetry information in preference to the above space-group names.
They are only intended as comments.
;
_shelx_estimated_absorpt_T_min     0.746
_shelx_estimated_absorpt_T_max     0.842
_shelx_hkl_file
;
   0   0  -3    0.24    0.31
   0   0  -3    0.67    0.40
   0   0   3    0.48    0.46
   0   0   3    0.38    0.29
   0   0   5   -0.97    0.53
   0   0   5   -0.31    0.23
   0   0  -5   -0.03    0.34
   0   0   5    0.15    0.38
   0   0  -5   -0.05    0.29
   0   0  -7    0.02    0.56
   0   0   7   -0.91    0.60
   0   0  -7   -0.09    0.49
   0   0   8   72.64    3.39
   0   0  -8   68.04    3.37
   0   0  -9   -0.89    0.56
   0   0  10    7.24    0.64
   0   0 -10    6.34    0.70
   0   0  11   -0.29    0.47
   0   0 -11    0.66    0.63
   0   0  11   -0.17    0.15
   0   0  12   88.61    4.41
   0   0  12   94.44    4.08
   0   0 -12   94.24    3.84
   0   0  13    0.32    0.20
   0   0  13   -1.28    0.82
   0   0 -13   -0.38    0.70
   0   0 -14   35.79    1.98
   0   0  14   35.67    1.71
   0   0 -15   -0.32    0.45
   0   0  15    1.11    1.07
   0   0 -17   -1.01    0.62
   0   0  17    0.91    0.79
   0   0 -18   24.62    1.69
   0   0  18   23.18    1.55
   0   0 -19    1.65    0.99
   0   0  19   -1.92    1.14
   0   0  20    4.68    1.13
   0   0 -20    7.18    1.07
   0   0 -21    1.34    1.08
   0   0  21   -0.62    1.03
   0   0  22    2.58    1.08
   0   0 -22    0.26    0.67
   0   0 -23    0.99    0.94
   0   0 -24    2.10    0.74
   0   0  24    2.30    1.03
   0   1   0    0.17    0.13
   0   1   0    0.08    0.13
   0  -1   0    0.10    0.10
   0   1   1    0.14    0.22
   0   1  -1    0.30    0.15
   0   1  -1    0.35    0.13
   0  -1  -1   -0.07    0.21
   0  -1   1   -0.02    0.31
   0  -1   1    0.18    0.14
   0  -1  -1    0.22    0.35
   0   1   2   10.24    0.54
   0   1  -2   11.79    0.62
   0   1   2   12.18    0.60
   0   1  -2   13.36    0.66
   0  -1   2   14.10    0.80
   0  -1   2   11.86    0.55
   0  -1  -2   11.61    0.64
   0  -1  -2   12.09    0.53
   0   1  -3   13.57    0.71
   0   1  -3   14.02    0.77
   0   1   3   12.96    0.70
   0   1   3   13.82    0.72
   0  -1  -3   12.58    0.67
   0  -1   3   16.09    0.85
   0  -1  -3   13.39    1.02
   0  -1   3   14.01    0.79
   0   1   5   13.16    0.96
   0   1   5   11.99    1.19
   0   1  -5   13.85    0.79
   0   1  -5   13.55    0.74
   0  -1   5   13.05    0.68
   0  -1   5   13.17    1.02
   0  -1  -5   14.22    1.42
   0  -1  -5   14.37    0.86
   0  -1   5   15.32    0.79
   0  -1  -5   15.34    0.96
   0   1   6   10.98    0.71
   0   1   6   11.85    1.00
   0   1  -6   10.44    0.89
   0  -1  -6   10.99    0.99
   0  -1  -6   11.28    0.72
   0   1  -7  156.60    6.95
   0   1   7  146.39    7.90
   0   1   7  165.01    7.77
   0  -1  -7  159.74    7.07
   0  -1  -7  153.45    6.87
   0  -1   7  153.39    7.59
   0   1  -8   66.57    3.17
   0   1   8   58.50    2.86
   0   1   8   67.19    2.85
   0  -1   8   66.14    2.68
   0  -1  -8   68.49    3.86
   0  -1  -8   68.83    2.93
   0   1  -9   71.67    3.90
   0   1   9   71.19    3.45
   0  -1  -9   73.63    3.23
   0  -1  -9   72.38    2.93
   0  -1   9   66.16    3.49
   0   1 -10  143.28    6.17
   0   1  10  144.88    5.69
   0  -1  10  139.77    6.48
   0  -1 -10  145.59    6.29
   0   1 -11   27.47    1.54
   0   1  11   26.29    1.54
   0  -1  11   24.62    1.31
   0  -1 -11   28.17    1.51
   0   1 -12    2.36    0.52
   0  -1  12    1.91    0.84
   0   1 -13    7.08    0.76
   0  -1 -13    6.78    0.95
   0  -1  13    8.00    0.83
   0   1 -14    2.76    0.83
   0  -1  14    4.65    1.17
   0  -1 -14    3.68    1.13
   0   1 -15   34.73    1.67
   0   1  15   31.38    1.91
   0  -1  15   32.62    2.32
   0  -1 -15   32.02    2.14
   0   1 -16   12.59    1.11
   0   1  16   13.34    1.09
   0  -1 -16   10.31    0.81
   0  -1  16   11.92    1.17
   0   1  17   54.86    2.44
   0   1 -17   50.92    2.68
   0  -1 -17   42.07    2.22
   0  -1  17   42.78    2.21
   0   1 -18    4.38    0.92
   0  -1 -18    3.72    0.70
   0  -1  18    2.15    1.02
   0   1  19    6.75    1.20
   0   1 -19    9.42    1.18
   0  -1 -19    7.63    1.31
   0  -1  19    8.62    1.13
   0   1  20    3.99    0.93
   0   1 -20    2.97    0.92
   0  -1  20    2.38    1.21
   0  -1 -20    2.95    0.98
   0   1 -21   47.96    3.04
   0   1  21   48.14    2.78
   0  -1  21   51.95    3.35
   0  -1 -21   51.18    3.07
   0   1  22   11.96    1.70
   0  -1 -22   13.12    1.84
   0  -1  22    9.48    1.34
   0   1 -23    3.39    0.88
   0   1  23    5.25    1.41
   0  -1  23    3.88    0.90
   0  -1 -23    2.65    1.16
   0   1 -24    2.31    1.14
   0   1  24    1.16    1.28
   0  -1  24   -0.14    1.47
   0   2   0    3.89    0.52
   0   2   0    4.97    0.55
   0  -2   0    5.20    0.61
   0  -2   0    4.02    0.34
   0   2   1   12.98    0.74
   0   2  -1   13.75    0.81
   0   2   1   13.14    0.79
   0   2  -1   12.97    0.84
   0  -2   1   12.37    0.94
   0  -2  -1   14.42    0.69
   0  -2  -1   13.07    0.93
   0  -2   1   14.04    0.61
   0   2   2   14.66    1.02
   0   2   2   14.01    0.97
   0   2   2   16.08    0.86
   0   2  -2   16.21    0.70
   0   2  -2   18.23    0.84
   0  -2   2   16.02    1.05
   0  -2  -2   13.37    0.86
   0  -2  -2   14.87    1.11
   0   2   3    5.29    0.64
   0   2  -3    4.16    0.42
   0   2   3    5.18    0.51
   0  -2   3    4.18    0.65
   0  -2  -3    5.58    0.65
   0  -2  -3    5.65    0.46
   0  -2   3    5.14    0.31
   0   2   4  177.76    8.37
   0   2  -4  182.71    8.87
   0  -2  -4  183.01   10.08
   0  -2   4  181.28    9.64
   0   2   5    1.39    0.51
   0   2  -5    1.72    0.52
   0  -2   5    0.75    0.79
   0  -2  -5    1.92    0.50
   0   2   6    6.88    0.82
   0   2  -6    7.76    0.53
   0  -2   6    7.40    0.75
   0  -2  -6    7.88    0.65
   0  -2  -6    7.40    0.84
   0   2  -7   27.88    1.19
   0   2   7   27.90    1.24
   0  -2  -7   24.82    1.31
   0  -2  -7   27.79    1.26
   0  -2   7   26.60    1.29
   0   2   8    6.62    0.76
   0   2  -8    7.18    0.87
   0  -2  -8    5.83    0.57
   0  -2  -8    5.83    0.79
   0  -2   8    7.19    0.74
   0   2  -9  173.84    6.67
   0   2   9  171.15    8.45
   0  -2  -9  176.22    8.92
   0  -2  -9  184.59    7.36
   0  -2   9  163.49    7.37
   0   2  10    4.96    0.61
   0   2 -10    3.29    0.73
   0  -2  10    3.20    0.99
   0  -2 -10    4.24    0.43
   0   2 -11    1.64    0.64
   0   2  11    0.54    0.57
   0  -2 -11    1.32    0.60
   0  -2 -11    1.19    0.52
   0   2 -12    8.14    0.91
   0   2  12   10.34    0.79
   0  -2 -12    8.80    0.61
   0  -2  12   10.92    1.26
   0   2  13    5.16    1.08
   0   2 -13    2.98    0.78
   0  -2  13    2.97    1.08
   0  -2 -13    4.09    0.91
   0   2  14    1.65    0.81
   0   2 -14   -0.35    0.78
   0  -2 -14   -0.35    0.60
   0  -2  14    1.46    1.15
   0   2  15    2.91    0.85
   0  -2  15    2.35    1.23
   0  -2 -15    2.32    0.69
   0   2 -16    1.25    0.80
   0   2  16    1.94    0.64
   0  -2 -16    2.11    0.51
   0  -2  16    4.04    1.09
   0   2 -17   14.16    1.30
   0   2  17   15.53    1.52
   0  -2  17   14.34    1.61
   0  -2 -17   14.32    1.28
   0   2 -18    4.79    0.75
   0   2  18    3.89    0.99
   0  -2  18    3.54    0.81
   0  -2 -18    3.22    0.71
   0   2 -19    9.13    1.26
   0   2  19    6.03    1.18
   0  -2  19    8.21    1.37
   0  -2 -19    6.63    1.14
   0   2  20   -0.10    0.88
   0   2 -20    0.45    0.70
   0  -2  20   -1.00    0.82
   0  -2 -20   -0.48    0.88
   0   2 -21    0.10    0.91
   0  -2  21    3.90    1.19
   0   2 -22    2.58    0.98
   0   2  23    1.34    1.95
   0   2 -23    5.51    1.08
   0  -2  23    1.96    1.53
   0  -2 -23    3.73    1.14
   0   3   0   -0.78    0.58
   0  -3   0   -1.07    0.58
   0   3   1    3.16    0.41
   0   3  -1    3.93    0.53
   0  -3   1    3.24    0.54
   0  -3  -1    3.61    0.50
   0   3   2   17.36    1.08
   0   3  -2   17.31    1.06
   0  -3   2   16.51    1.16
   0  -3  -2   14.36    0.79
   0   3   3   22.68    0.95
   0   3  -3   22.99    1.26
   0   3   3   21.59    1.30
   0  -3  -3   23.12    1.36
   0  -3   3   24.27    1.64
   0   3   4   19.41    1.16
   0   3  -4   16.91    1.10
   0  -3   4   16.81    1.28
   0  -3  -4   18.63    1.23
   0   3   5   34.38    1.57
   0   3  -5   33.73    1.61
   0  -3  -5   34.61    1.62
   0  -3   5   33.55    1.77
   0   3   6   -0.08    0.31
   0   3  -6    0.67    0.73
   0  -3  -6   -0.09    0.10
   0  -3  -6   -0.05    0.48
   0  -3   6   -0.67    0.70
   0   3  -7   40.85    1.73
   0   3   7   46.24    1.80
   0  -3  -7   44.69    2.02
   0  -3  -7   45.37    2.44
   0  -3   7   46.90    2.07
   0  -3  -7   46.51    2.12
   0   3  -8   70.33    2.81
   0   3   8   71.32    2.96
   0  -3   8   68.89    3.42
   0  -3  -8   65.37    2.85
   0  -3  -8   67.87    4.17
   0  -3  -8   72.76    2.89
   0   3   9    3.73    0.74
   0   3  -9    3.90    0.68
   0  -3  -9    4.37    0.64
   0  -3  -9    3.32    0.33
   0  -3   9    4.28    0.58
   0   3 -10  105.89    4.20
   0   3  10   91.82    4.27
   0  -3  10   96.88    4.12
   0  -3 -10   97.80    4.45
   0  -3 -10   96.82    4.32
   0   3  11    7.92    0.94
   0   3 -11   10.10    0.76
   0  -3 -11    9.25    0.74
   0  -3  11    8.29    1.04
   0  -3 -11    8.49    0.99
   0   3  12    0.20    0.54
   0   3 -12   -0.02    0.56
   0  -3 -12    0.97    0.72
   0  -3  12    0.01    0.60
   0   3  13    3.41    0.59
   0   3 -13    5.21    0.91
   0  -3  13    4.99    1.01
   0   3 -14   42.69    2.52
   0   3  14   41.21    2.32
   0  -3 -14   41.74    2.79
   0  -3  14   42.57    2.41
   0   3 -15   -0.94    0.76
   0   3  15    0.47    0.84
   0  -3  15    0.92    0.71
   0  -3 -15   -0.22    0.80
   0   3  16    0.81    0.71
   0  -3 -16    0.23    0.58
   0   3 -17    3.27    0.69
   0   3  17    2.55    1.06
   0  -3 -17    3.65    0.60
   0  -3  17    2.13    1.06
   0   3  18   34.00    2.40
   0   3 -18   34.56    2.06
   0  -3  18   35.04    2.70
   0  -3 -18   32.48    2.31
   0   3 -19    1.12    0.61
   0   3  19    0.96    0.66
   0  -3 -19    1.75    0.75
   0  -3  19    0.26    1.05
   0   3 -20   24.26    1.92
   0   3  20   21.98    1.47
   0  -3  20   16.00    1.73
   0  -3 -20   18.10    1.85
   0   3 -21    0.95    0.89
   0   3  21    2.90    1.24
   0  -3  21   -0.42    1.01
   0   3 -22    3.19    1.09
   0   3  22    4.30    1.25
   0  -3  22    2.75    1.34
   0  -3 -22    4.45    1.04
   0   3 -23    4.34    1.19
   0   3  23    5.32    1.69
   0  -3 -23    6.98    1.30
   0  -3  23    7.39    1.57
   0   4   0    4.72    0.61
   0  -4   0    3.93    0.56
   0   4   1    0.60    0.61
   0   4  -1    0.13    0.34
   0  -4  -1    0.18    0.70
   0  -4   1   -0.16    0.51
   0   4   2    0.49    0.37
   0   4  -2    0.81    0.37
   0  -4   2    0.30    0.66
   0  -4  -2    0.15    0.48
   0   4   3    0.44    0.12
   0   4  -3    0.52    0.33
   0   4   3    0.69    0.46
   0  -4  -3    0.40    0.40
   0   4  -4   19.59    1.06
   0   4   4   19.96    1.17
   0   4   4   18.42    0.82
   0  -4  -4   19.70    1.31
   0  -4   4   20.17    1.55
   0   4  -5    1.53    0.40
   0   4   5    0.86    0.43
   0  -4  -5    0.70    0.51
   0  -4   5    1.08    0.54
   0   4  -6   23.88    1.36
   0   4   6   22.28    1.25
   0  -4   6   23.70    1.17
   0  -4  -6   23.80    1.26
   0   4  -7    6.87    0.76
   0   4   7    5.61    0.78
   0  -4   7    8.73    1.08
   0  -4  -7    7.23    0.70
   0   4  -8   15.59    1.00
   0   4   8   15.02    1.22
   0  -4  -8   19.55    1.48
   0  -4  -8   16.40    0.80
   0  -4   8   18.47    0.91
   0   4  -9    0.55    0.61
   0   4   9    2.22    0.62
   0  -4  -9    1.40    0.40
   0  -4  -9    1.28    0.31
   0   4  10    5.52    0.75
   0   4 -10    5.74    0.74
   0  -4 -10    4.77    0.33
   0  -4 -10    4.29    0.36
   0  -4 -10    4.55    0.65
   0   4  11   60.76    3.08
   0   4 -11   65.88    2.98
   0  -4  11   59.95    3.04
   0  -4 -11   67.12    3.33
   0  -4 -11   64.50    3.75
   0   4 -12   92.95    4.39
   0   4  12   90.69    3.95
   0  -4 -12   88.37    3.66
   0  -4 -12   86.83    6.21
   0  -4  12   86.87    3.78
   0   4  13   11.00    0.89
   0   4 -13   10.56    0.75
   0  -4 -13    9.58    0.96
   0  -4 -13   11.62    0.96
   0  -4  13   11.98    1.34
   0   4 -14   13.80    1.19
   0   4  14   16.30    1.39
   0  -4  14   13.49    1.60
   0  -4 -14   16.04    1.03
   0   4  15    1.09    0.72
   0   4 -15    0.72    0.55
   0  -4  15    0.04    0.72
   0  -4 -15    0.33    0.68
   0   4  16    2.16    0.91
   0   4 -16    0.94    0.66
   0  -4  16    0.80    0.67
   0   4 -17    4.89    1.20
   0   4  17    6.57    1.26
   0  -4  17    7.44    1.29
   0  -4 -17    8.20    1.14
   0   4 -18   19.91    1.95
   0   4  18   24.93    2.15
   0  -4  18   19.54    2.17
   0  -4 -18   19.82    1.84
   0   4 -19    3.13    0.98
   0  -4 -19    2.11    0.74
   0  -4  19    1.41    1.09
   0   4 -20    4.60    1.20
   0   4  20    4.22    1.34
   0  -4  20    5.54    1.22
   0  -4 -20    5.92    1.20
   0   4 -21    0.19    0.73
   0   4  21    1.36    1.01
   0  -4 -21    2.32    1.07
   0  -4  21    3.15    1.13
   0   4  22    1.99    1.16
   0   4 -22    0.21    0.69
   0  -4  22   -0.90    0.98
   0   5   0    0.20    0.46
   0  -5   0   -0.05    0.53
   0   5   1   16.38    0.90
   0   5  -1   17.81    0.93
   0  -5   1   16.03    1.20
   0  -5  -1   16.89    1.21
   0   5  -2   24.80    1.59
   0   5   2   28.01    1.54
   0  -5   2   24.15    1.32
   0  -5  -2   27.20    1.20
   0   5   3    9.91    0.51
   0   5   3   10.06    0.81
   0   5  -3    9.51    0.78
   0  -5  -3    9.91    0.89
   0   5  -4  114.32    4.80
   0   5   4  109.39    4.96
   0   5   4  109.31    4.70
   0  -5   4  116.60    5.50
   0  -5  -4  108.12    4.99
   0   5  -5    0.63    0.50
   0   5   5   -0.23    0.62
   0  -5   5    1.67    0.64
   0  -5  -5    0.11    0.79
   0   5   6   95.12    3.94
   0   5  -6   92.63    3.93
   0  -5  -6   96.00    3.64
   0  -5   6   92.67    4.19
   0   5   7   87.10    3.11
   0   5  -7   85.11    4.17
   0  -5  -7   85.48    3.67
   0  -5   7   84.26    3.85
   0   5   8    0.42    0.67
   0   5  -8    0.54    0.69
   0  -5  -8   -0.07    0.80
   0  -5   8   -0.06    0.84
   0   5  -9   36.62    1.87
   0   5   9   36.02    2.11
   0  -5   9   35.51    2.21
   0  -5  -9   35.21    2.12
   0  -5  -9   35.88    2.03
   0   5  10   60.46    2.78
   0   5 -10   64.46    2.95
   0  -5 -10   60.13    3.39
   0  -5  10   65.32    2.84
   0  -5 -10   63.19    2.82
   0   5  11   -0.22    0.83
   0   5 -12    8.40    0.99
   0   5  12    8.11    0.97
   0  -5 -12    7.05    1.06
   0  -5  12   10.46    1.00
   0   5 -13   13.89    1.30
   0   5  13   15.47    1.20
   0  -5 -13   11.01    1.09
   0  -5  13   12.44    1.24
   0   5 -14    6.81    1.06
   0   5  14    9.08    1.00
   0  -5  14    8.60    1.43
   0  -5 -14    9.47    0.99
   0   5  15   26.08    1.96
   0   5 -15   26.05    1.83
   0  -5 -15   24.41    1.83
   0  -5  15   23.96    1.62
   0   5 -16   10.88    1.36
   0   5  16   12.77    1.17
   0  -5  16   13.32    2.13
   0  -5 -16   10.60    1.68
   0   5 -17   -0.91    0.83
   0  -5  17   -0.15    0.88
   0  -5 -17   -0.30    0.71
   0   5  18    4.75    1.15
   0   5 -18    4.44    1.14
   0  -5 -18    4.19    0.91
   0  -5  18    3.18    0.73
   0   5 -19   12.29    1.30
   0   5  19   11.72    1.69
   0  -5  19   13.80    1.52
   0  -5 -19   12.58    1.56
   0   5  20    1.63    0.94
   0   5 -20    1.38    0.70
   0  -5  20    1.63    0.85
   0   5 -21   13.32    1.90
   0  -5  21   13.44    2.25
   0  -5 -21   15.39    1.58
   0   6   0  114.87    4.86
   0  -6   0  117.07    5.22
   0   6  -1    0.44    0.46
   0   6   1    0.33    0.47
   0  -6   1   -0.21    0.56
   0  -6  -1    0.57    0.56
   0   6  -2    0.91    0.96
   0   6   2    0.23    0.48
   0  -6   2    1.04    0.92
   0   6   3    2.06    0.26
   0   6  -3    2.83    0.95
   0   6   3    2.38    0.60
   0   6   4   21.46    1.11
   0   6  -4   19.58    1.10
   0   6   4   22.47    1.25
   0  -6   4   21.06    1.28
   0  -6  -4   20.45    1.23
   0   6  -5    2.23    0.47
   0  -6  -5    2.05    0.87
   0   6  -6   25.77    1.50
   0   6   6   25.26    1.37
   0  -6  -6   26.89    1.59
   0  -6   6   26.80    1.57
   0   6   7    0.97    0.58
   0   6  -7    0.70    0.63
   0  -6   7    1.66    0.64
   0  -6  -7    0.69    0.50
   0   6   8    3.77    0.67
   0  -6  -8    4.38    0.68
   0  -6   8    3.69    0.82
   0   6   9    2.83    0.81
   0   6  -9    2.12    0.74
   0  -6  -9    2.06    0.97
   0   6 -10    2.27    0.47
   0  -6  10    1.64    1.06
   0  -6 -10    1.73    0.65
   0   6  11   -0.57    0.52
   0  -6 -11   -0.29    0.65
   0  -6  11   -0.32    0.94
   0   6 -12   32.16    1.97
   0   6  12   33.05    2.01
   0  -6 -12   28.70    1.85
   0   6 -13    3.96    0.80
   0   6  13    4.12    0.97
   0  -6 -13    2.66    0.99
   0  -6  13    4.96    1.03
   0   6  14   28.71    2.18
   0   6 -14   30.47    1.88
   0  -6 -14   22.15    1.85
   0  -6  14   24.08    1.67
   0   6  15    0.74    0.80
   0  -6  15   -1.30    1.43
   0   6 -16    2.92    0.67
   0  -6 -16    4.92    1.03
   0  -6  16    2.96    0.77
   0   6  17    8.47    1.31
   0   6 -17    8.99    1.17
   0  -6 -17    6.53    1.33
   0  -6  17    8.79    1.48
   0   6  18    8.77    1.34
   0   6 -18    6.19    1.25
   0  -6 -18    7.67    1.54
   0  -6  18    7.97    1.74
   0   6 -19    9.06    1.35
   0   6  19   11.88    1.99
   0  -6 -19   12.48    1.65
   0  -6  19    9.28    1.36
   0   6 -20    0.92    0.85
   0   6  20   -0.06    0.96
   0  -6 -20    1.65    0.79
   0  -6  20    0.96    0.92
   0   7   0    0.14    0.48
   0   7  -1   14.04    1.31
   0   7   1   12.01    0.98
   0  -7   1   12.39    1.29
   0  -7  -1   13.85    1.47
   0   7   2  144.34   11.26
   0   7  -2  152.28    6.67
   0   7   2  136.25    6.57
   0  -7   2  147.78    6.14
   0  -7  -2  155.60    6.49
   0   7  -3    4.72    0.92
   0   7   3    6.01    0.50
   0   7   3    6.49    1.02
   0  -7   3    6.60    1.12
   0  -7  -3    8.09    1.08
   0   7  -4   69.36    2.90
   0   7   4   59.05    2.73
   0  -7   4   57.98    2.95
   0  -7  -4   64.55    2.88
   0   7   5   34.54    1.70
   0   7  -5   34.15    1.98
   0  -7   5   30.57    1.99
   0   7  -6   18.27    1.64
   0   7   6   23.39    1.75
   0  -7  -6   21.30    1.70
   0  -7   6   24.86    2.08
   0   7  -7   19.05    1.45
   0   7   7   20.46    1.45
   0  -7  -7   18.76    1.64
   0  -7   7   20.68    1.50
   0   7   8   34.29    2.04
   0   7  -8   34.50    2.00
   0  -7  -8   36.37    2.46
   0  -7   8   32.05    1.87
   0   7   9    2.31    0.84
   0   7  -9    3.36    0.74
   0  -7   9    0.72    0.89
   0  -7  -9    1.30    0.86
   0   7 -10   11.23    1.07
   0   7  10   10.19    1.26
   0  -7  10    9.02    1.15
   0  -7 -10   11.36    1.43
   0   7  11    1.48    0.80
   0   7 -11    1.09    0.73
   0  -7 -11    0.96    0.53
   0  -7  11   -0.71    0.94
   0   7 -12    0.08    0.71
   0   7  12    0.67    0.71
   0  -7 -12    1.52    0.64
   0  -7  12    1.12    0.71
   0   7  13    1.73    0.63
   0   7 -13    1.62    0.98
   0   7 -14   -0.55    0.79
   0   7  14   -0.64    0.75
   0  -7 -14   -0.43    0.63
   0   7  15   -0.10    0.53
   0  -7  15    0.05    0.62
   0  -7 -15   -0.21    0.76
   0   7  16    8.76    1.37
   0   7 -16    6.48    1.26
   0  -7  16    7.80    0.97
   0  -7 -16    6.07    1.05
   0   7  17    4.43    1.30
   0   7 -17    3.72    1.04
   0  -7 -17    3.56    0.67
   0  -7  17    3.75    1.23
   0   7  18    0.81    1.17
   0   7 -18   -0.50    1.04
   0  -7  18   -2.11    1.25
   0   8   0    2.53    1.12
   0  -8   0    3.71    1.03
   0   8  -1    0.31    0.78
   0   8   1    0.43    0.29
   0  -8   1    0.72    0.91
   0  -8  -1    0.37    0.73
   0   8   2   10.86    1.01
   0   8  -2   11.16    1.28
   0  -8  -2   10.23    0.86
   0   8   3   13.40    1.11
   0   8  -3   14.15    1.23
   0  -8   3   11.45    1.37
   0  -8  -3   13.59    1.18
   0   8   4   16.39    1.52
   0   8  -4   15.94    1.22
   0  -8  -4   15.12    1.47
   0  -8   4   12.73    1.40
   0   8  -5    1.88    0.90
   0   8   5    3.37    0.78
   0  -8   5    2.52    1.03
   0  -8  -5    3.29    0.73
   0   8   6   -0.31    0.49
   0   8  -6    1.51    0.85
   0  -8   6    0.92    1.04
   0   8   7    0.04    0.93
   0   8  -7   -1.25    1.19
   0  -8  -7   -0.20    1.00
   0   8   8    7.19    1.26
   0   8  -8    6.13    0.71
   0  -8   8    5.81    1.21
   0  -8  -8    5.87    0.91
   0   8  -9    1.79    0.75
   0   8   9    2.12    0.90
   0  -8  -9    2.28    0.66
   0   8  10    0.27    0.61
   0   8 -10   -0.90    0.75
   0  -8  10   -1.13    1.22
   0   8 -11    1.09    0.79
   0   8  11    0.93    0.69
   0  -8 -11    2.11    0.72
   0  -8  11    1.01    0.92
   0   8 -12   18.88    1.68
   0   8  12   23.12    2.69
   0  -8  12   16.65    1.56
   0  -8 -12   18.75    2.12
   0   8  13   21.63    2.07
   0   8 -13   24.87    2.33
   0  -8 -13   27.05    2.75
   0  -8  13   21.91    2.35
   0   8  14   17.04    1.39
   0   8 -14   16.44    1.88
   0  -8  14   10.58    1.79
   0  -8 -14   12.17    1.45
   0   8  15    0.40    0.64
   0   8 -15    1.14    0.81
   0  -8 -15    1.66    0.93
   0  -8  15    0.25    0.68
   0   8  16    5.12    1.15
   0   8 -16    4.04    0.88
   0  -8  16    3.01    0.96
   0  -8 -16    2.96    0.93
   0   9   0   -0.92    0.92
   0  -9   0    1.59    1.09
   0   9   1    3.69    1.13
   0  -9  -1    1.52    1.06
   0  -9   1    3.26    0.96
   0   9   2   48.20    2.90
   0   9  -2   41.86    2.99
   0  -9  -2   47.50    3.39
   0  -9   2   53.06    3.10
   0   9   3    3.06    0.99
   0   9  -3    2.25    0.71
   0  -9   3    2.59    1.04
   0  -9  -3    3.06    1.29
   0   9   4   34.61    2.50
   0   9  -4   29.23    2.28
   0  -9  -4   32.00    2.30
   0  -9   4   34.35    2.52
   0   9   5    1.10    0.64
   0   9  -5    0.46    0.73
   0  -9  -5    1.53    0.82
   0  -9   5   -0.44    0.83
   0   9  -6    0.03    0.64
   0  -9  -6    0.04    0.66
   0  -9   6    0.11    0.57
   0   9   7    0.02    0.62
   0  -9   7    0.33    0.91
   0  -9  -7   -0.55    0.72
   0   9   8    5.98    1.00
   0   9  -8    5.60    1.13
   0  -9   8    5.30    1.43
   0  -9  -8    4.96    0.99
   0   9  -9    7.45    1.03
   0   9   9    7.50    1.05
   0  -9   9    8.92    1.43
   0  -9  -9    9.34    1.19
   0   9  10    7.72    1.31
   0  -9 -10    5.93    1.24
   0  -9  10    8.30    1.67
   0   9  11    2.03    0.96
   0   9 -11    0.51    0.71
   0  -9  11    0.49    0.84
   0   9  12    3.07    0.92
   0  -9 -12    1.41    0.87
   0   9 -13   20.78    2.65
   0  -9  13   16.99    2.66
   0  -9 -13   19.89    2.06
   0  10   0    0.63    0.96
   0 -10   0   -1.02    0.97
   0  10  -1    0.09    0.72
   0  10   1    0.68    0.79
   0 -10   1    0.89    0.79
   0  10   2    1.69    0.66
   0  10  -2    2.75    0.69
   0 -10  -2    0.15    0.91
   0 -10   2    2.85    0.94
   0  10   3   -0.10    0.64
   0 -10  -3   -0.71    0.71
   0  10   4    0.65    0.60
   0 -10  -4    0.12    0.65
   0  10  -5    1.39    0.86
   0 -10  -5    0.50    0.79
   0 -10   5    2.99    1.13
   0  10  -6   13.48    1.41
   0  10   6   16.24    1.76
   0 -10  -6   16.51    2.27
   0 -10   6   12.28    1.82
   0  10  -7    0.10    0.59
   0 -10  -7    1.88    1.02
   0  10   8    7.34    1.66
   0  10  -8    6.07    1.47
   0 -10  -8    9.21    1.48
   0 -10   8    9.11    1.38
   0  10  -9    4.03    1.22
   0  10   9    2.89    1.08
   0 -10   9    3.86    1.19
   0 -10  -9    3.88    0.90
  -1   0  24    3.40    1.25
   1   0 -24    2.90    0.95
  -1   0  23    0.82    1.48
   1   0 -23   -1.10    0.86
   1   0 -22    6.36    1.41
  -1   0  22    7.60    1.45
   1   0 -21   -0.21    0.90
  -1   0  21   -0.93    1.12
  -1   0  20   16.69    1.93
   1   0 -20   18.58    1.68
  -1   0  19    0.09    0.72
   1   0 -19   -0.75    0.51
  -1   0  18   20.02    1.37
   1   0 -18   18.88    1.26
  -1   0  17   -0.96    0.66
  -1   0  16    7.11    1.27
   1   0 -16    4.63    0.89
   1   0 -15   -0.26    0.69
  -1   0  15    0.58    1.05
  -1   0  14   18.81    1.40
   1   0 -14   20.92    1.25
  -1   0  13    0.03    0.15
  -1   0  13   -0.19    0.52
   1   0 -13   -0.18    0.48
  -1   0  12    8.49    0.83
   1   0 -12   11.40    0.88
   1   0 -11    0.78    0.59
   1   0 -10   81.15    3.36
  -1   0  10   84.47    3.99
   1   0  -9   -0.36    0.52
  -1   0   9   -0.04    0.46
  -1   0   8   41.99    1.92
   1   0  -8   44.52    2.24
  -1   0   7   -0.48    0.65
   1   0  -7   -0.05    0.67
  -1   0   6  412.89   20.93
   1   0  -6  422.76   20.27
   1   0  -5   -0.36    0.31
   1   0  -5   -0.95    0.50
  -1   0   5   -0.12    0.30
  -1   0   5   -0.25    0.40
   1   0  -4    2.44    0.45
   1   0  -4    1.94    0.33
  -1   0   4    2.54    0.56
  -1   0   4    2.26    0.36
  -1   0   4    1.76    0.30
   1   0  -3    1.25    0.39
   1   0  -3    0.96    0.35
  -1   0   3    0.85    0.27
  -1   0   2    1.30    0.25
   1   0  -2    1.65    0.20
  -1   0   2    1.36    0.18
  -1   0   1   -0.03    0.04
   1   0  -1    0.00    0.03
   1   0   1   -0.34    0.09
  -1   0  -1   -0.17    0.08
   1   0   2    2.92    0.23
  -1   0  -2    3.17    0.30
   1   0   2    2.81    0.31
   1   0   2    2.88    0.18
  -1   0  -2    2.92    0.34
   1   0   3    0.13    0.30
   1   0   3    0.30    0.28
  -1   0  -3   -0.15    0.33
   1   0   3   -0.17    0.26
   1   0   3   -0.10    0.33
  -1   0  -3    0.73    0.46
  -1   0  -3   -0.06    0.21
   1   0   4  107.14    5.79
   1   0   4  100.18    5.53
  -1   0  -4  116.87    5.07
   1   0   4  112.72    5.17
  -1   0  -4  114.25    5.20
   1   0   4   98.16    4.35
  -1   0  -4   98.48    3.71
  -1   0  -5    0.57    0.35
   1   0   5   -0.46    0.38
  -1   0  -5   -0.28    0.38
   1   0   5   -0.19    0.36
   1   0   5   -0.11    0.27
  -1   0  -5   -0.16    0.36
  -1   0  -6  102.05    4.87
  -1   0  -6   93.12    4.19
   1   0   6   89.18    4.87
   1   0   6   99.34    4.18
   1   0   7    0.29    0.59
  -1   0  -7    0.50    0.69
  -1   0  -8    0.27    0.43
   1   0   8    0.08    0.55
   1   0   8    0.30    0.22
  -1   0  -8    0.68    0.51
   1   0   9    0.48    0.92
   1   0   9   -0.15    0.18
  -1   0  -9   -0.23    0.55
  -1   0 -10    8.05    0.91
   1   0  10    7.22    0.50
   1   0  10    6.83    0.89
  -1   0 -11    0.89    0.57
   1   0  11    0.65    0.71
  -1   0 -12   57.90    2.62
   1   0  12   56.27    2.57
   1   0  12   54.43    3.28
  -1   0 -13   -0.25    0.46
   1   0  13    0.40    0.19
   1   0  13    0.79    0.50
  -1   0 -14   59.36    3.29
   1   0  14   60.31    2.92
  -1   0 -15   -0.69    0.59
   1   0  15    1.07    0.79
   1   0  16   13.02    1.56
  -1   0 -16   13.84    1.15
   1   0  17   -1.02    1.01
  -1   0 -17   -1.32    0.97
  -1   0 -18   -0.77    0.78
   1   0  19   -1.23    0.70
  -1   0 -19    1.13    0.87
  -1   0 -20    3.19    0.71
  -1   0 -21   -0.38    0.72
   1   0  21   -1.43    1.07
   1   0  22    5.15    0.84
  -1   0 -22    3.88    1.08
   1   0  23   -0.33    0.82
  -1   0 -23   -1.11    0.71
   1   0  24   -0.17    0.81
  -1   1  24    2.07    1.02
  -1  -1  24    3.64    1.12
   1  -1 -24    3.24    0.73
   1   1 -23    8.35    1.51
  -1   1  23    6.42    1.10
  -1  -1  23    6.98    1.50
  -1   1  22    8.78    1.33
  -1  -1  22    6.20    1.55
   1  -1 -22    8.21    1.25
   1   1 -21    2.86    0.93
  -1   1  21    2.82    1.15
  -1  -1  21    3.27    0.98
   1  -1 -21    1.52    0.81
   1   1 -20    0.49    0.78
  -1   1  20   -1.23    1.29
   1  -1 -20    0.17    0.58
   1   1 -19    1.09    0.87
  -1   1  19    1.97    1.11
   1  -1 -19    1.20    0.83
  -1   1  18    0.04    0.85
  -1  -1  18   -0.70    0.76
   1  -1 -18    0.58    0.84
  -1   1  17   -0.77    1.04
   1   1 -17    1.28    0.85
   1  -1 -17   -0.99    0.90
  -1  -1  17    0.08    0.87
   1   1 -16    6.60    1.15
  -1   1  16    7.62    1.01
  -1  -1  16    5.57    1.24
   1  -1 -16    6.84    0.90
  -1   1  15    4.78    0.89
   1   1 -15    5.36    1.04
   1  -1 -15    6.42    0.75
  -1  -1  15    6.25    0.87
   1   1 -14    5.29    0.58
  -1   1  14    5.95    0.81
  -1  -1  14    4.37    0.91
   1   1 -13   18.61    1.17
  -1   1  13   16.59    1.43
  -1  -1  13   20.03    1.40
   1  -1 -13   16.78    1.17
   1   1 -12    0.43    0.54
  -1   1  12    0.84    0.57
  -1  -1  12    0.25    0.72
   1  -1 -12    0.66    0.68
   1   1 -11   64.06    2.69
  -1   1  11   65.75    2.98
   1  -1 -11   66.74    3.11
  -1  -1  11   65.83    2.68
   1   1 -10    0.55    0.44
  -1   1  10    0.39    0.62
   1  -1 -10    0.63    0.56
  -1  -1  10    0.72    0.56
  -1   1   9    2.02    0.74
   1   1  -9    0.35    0.65
   1  -1  -9    0.19    0.48
  -1  -1   9    1.00    0.80
   1   1  -8   62.28    2.58
  -1   1   8   55.66    2.49
  -1   1   8   52.93    3.17
  -1  -1   8   58.39    2.67
   1  -1  -8   58.22    2.18
  -1   1   7   69.23    3.48
  -1   1   7   66.06    2.80
   1   1  -7   75.20    3.73
  -1  -1   7   74.91    3.87
   1  -1  -7   73.55    3.21
   1  -1  -7   71.00    2.99
  -1   1   6   78.46    3.30
   1   1  -6   79.08    3.49
  -1   1   6   76.24    4.17
   1  -1  -6   77.59    3.60
  -1  -1   6   77.44    3.10
   1  -1  -6   80.82    3.36
  -1   1   5  295.15   14.07
  -1   1   5  315.37   14.84
   1   1  -5  306.11   15.45
   1   1  -5  318.06   14.26
   1  -1  -5  308.97   14.02
  -1  -1   5  310.24   16.27
  -1  -1   5  308.56   13.03
   1  -1  -5  313.82   16.28
  -1   1   4    0.01    0.50
  -1   1   4    0.45    0.27
  -1   1   4    0.86    0.38
   1   1  -4    0.80    0.28
  -1  -1   4   -0.19    0.36
  -1  -1   4    0.76    0.32
   1  -1  -4   -0.16    0.37
   1  -1  -4    0.15    0.22
   1  -1  -4    0.36    0.35
   1   1  -3   59.13    2.77
   1   1  -3   54.99    4.26
  -1   1   3   57.49    3.01
  -1   1   3   56.07    2.58
   1  -1  -3   54.53    3.31
  -1  -1   3   55.23    2.56
  -1  -1   3   55.96    2.61
   1  -1  -3   56.20    2.30
   1   1  -2   -0.10    0.32
  -1   1   2   -0.02    0.25
  -1   1   2    0.12    0.18
   1   1  -2    0.15    0.29
   1  -1  -2    0.02    0.32
   1  -1  -2    0.23    0.26
  -1  -1   2    0.33    0.41
  -1  -1   2    0.10    0.22
   1   1  -1  310.40   11.83
  -1   1   0    5.34    0.34
   1   1   0    5.56    0.30
   1  -1   0    5.36    0.32
  -1  -1   0    4.74    0.46
  -1  -1   0    5.02    0.27
   1  -1   0    5.55    0.31
   1   1   2    0.06    0.17
  -1   1  -2    0.03    0.19
  -1   1  -2    0.27    0.35
   1   1   2    0.02    0.24
   1  -1   2    0.44    0.38
   1  -1   2    0.34    0.14
  -1  -1  -2    0.58    0.15
  -1  -1  -2    0.20    0.18
  -1  -1  -2    0.92    0.33
   1   1   3    1.26    0.52
  -1   1  -3    1.15    0.45
  -1   1  -3    1.27    0.47
   1   1   3    0.73    0.37
   1  -1   3    1.74    0.40
  -1  -1  -3    1.50    0.62
   1  -1   3    1.69    0.65
   1   1   4    4.36    0.35
   1   1   4    3.54    0.49
  -1   1  -4    4.52    0.47
  -1   1  -4    4.57    0.55
  -1  -1  -4    4.11    0.56
  -1  -1  -4    5.07    0.45
   1  -1   4    3.49    0.37
  -1  -1  -4    5.07    0.42
   1  -1   4    5.20    0.58
  -1   1  -5  187.65    9.31
   1   1   5  190.92    8.92
   1  -1   5  186.78    8.76
  -1  -1  -5  188.03    8.38
  -1  -1  -5  190.01    9.56
   1  -1   5  189.40    9.43
   1   1   6    0.10    0.54
  -1   1  -6    0.00    0.39
   1  -1   6    0.05    0.31
  -1  -1  -6    0.03    0.56
  -1  -1  -6   -0.43    0.32
  -1   1  -7  335.68   16.79
   1   1   7  352.37   15.56
  -1  -1  -7  352.53   16.31
  -1  -1  -7  344.80   13.81
   1  -1   7  330.62   15.27
  -1   1  -8   50.13    2.08
   1   1   8   53.77    2.05
  -1  -1  -8   52.30    2.47
   1  -1   8   51.76    2.66
  -1  -1  -8   52.82    2.41
   1   1   9   21.23    1.23
  -1   1  -9   23.55    1.42
  -1  -1  -9   24.77    1.24
  -1  -1  -9   24.85    1.32
   1  -1   9   26.67    1.54
  -1   1 -10   24.49    1.06
   1   1  10   21.44    1.27
  -1  -1 -10   24.32    1.20
   1  -1  10   23.58    1.26
  -1  -1 -10   21.93    1.40
   1   1  11   82.62    3.31
  -1   1 -11   84.86    3.44
  -1  -1 -11   85.61    3.18
  -1  -1 -11   87.95    3.71
   1  -1  11   86.97    4.05
  -1   1 -12   35.63    1.83
   1   1  12   33.45    2.00
  -1  -1 -12   35.21    2.09
   1  -1  12   31.63    1.65
  -1  -1 -12   31.45    2.01
  -1   1 -13   21.74    1.66
   1   1  13   22.17    1.49
  -1  -1 -13   23.25    1.54
   1  -1  13   23.27    1.58
   1   1  14   41.45    1.93
  -1   1 -14   44.67    2.44
  -1  -1 -14   39.86    1.76
   1  -1  14   40.70    2.48
  -1   1 -15   29.29    2.03
   1   1  15   29.35    1.88
   1  -1  15   28.95    1.73
  -1  -1 -15   26.73    1.76
  -1   1 -16   21.24    1.53
   1   1  16   21.74    1.51
   1  -1  16   20.35    1.34
  -1  -1 -16   21.41    1.66
   1   1  17   32.56    2.69
  -1   1 -17   33.15    2.23
  -1  -1 -17   31.10    2.27
   1  -1  17   35.28    2.01
   1   1  18   29.07    2.71
  -1   1 -18   36.81    2.67
  -1  -1 -18   35.31    2.23
   1  -1  18   33.26    2.52
   1   1  19   29.47    2.00
  -1   1 -19   24.87    2.06
   1  -1  19   29.70    2.32
  -1  -1 -19   26.46    2.07
   1   1  20   15.44    1.72
  -1   1 -20   17.22    1.63
   1  -1  20   17.58    1.83
  -1  -1 -20   18.01    1.75
  -1   1 -21   -0.93    0.72
   1   1  21    0.15    0.61
   1  -1  21   -0.97    0.74
  -1  -1 -21   -0.36    0.93
  -1   1 -22    9.12    1.40
   1   1  22   10.58    1.53
   1  -1  22    8.66    1.40
  -1  -1 -22   10.33    1.28
  -1   1 -23    4.11    1.14
   1   1  23    5.00    1.42
  -1  -1 -23    5.80    1.23
   1   2 -23   -0.05    0.58
  -1   2  23    0.04    1.26
   1  -2 -23   -1.36    1.21
  -1   2  22   12.79    1.70
   1   2 -22    9.27    1.25
  -1  -2  22   11.69    1.67
   1  -2 -22    7.21    1.51
   1   2 -21   10.31    1.27
  -1  -2  21    8.60    1.04
   1   2 -20    3.58    1.02
  -1  -2  20    3.75    1.40
   1   2 -19    1.04    0.54
  -1   2  19    0.39    1.00
  -1  -2  19    0.24    0.84
   1  -2 -19   -0.31    0.72
  -1   2  18   14.05    1.52
   1   2 -18   12.72    1.32
   1  -2 -18   13.53    1.33
  -1  -2  18   15.77    1.68
  -1   2  17   11.31    1.02
  -1  -2  17   10.22    1.24
   1  -2 -17    7.59    0.86
  -1   2  16   39.13    2.04
   1   2 -16   37.78    1.82
  -1  -2  16   34.60    2.21
   1  -2 -16   38.76    2.04
   1   2 -15  182.89    6.86
  -1   2  15  163.57    7.16
  -1  -2  15  175.68    8.19
   1  -2 -15  175.39    6.87
   1   2 -14  178.36    6.93
  -1   2  14  167.75    6.73
  -1  -2  14  175.69    6.98
   1  -2 -14  169.45    8.35
   1   2 -13   33.66    1.79
  -1   2  13   36.04    1.65
  -1  -2  13   37.80    1.85
   1  -2 -13   38.06    1.84
   1   2 -12   10.04    0.86
  -1   2  12   10.12    0.82
   1  -2 -12    8.36    0.83
  -1  -2  12    8.58    0.80
   1   2 -11   -0.39    0.59
  -1   2  11   -0.24    0.41
  -1  -2  11    0.17    0.72
   1  -2 -11   -0.34    0.41
   1   2 -10  262.00   10.55
  -1   2  10  267.19   10.79
  -1  -2  10  257.91   10.90
   1  -2 -10  265.76   10.94
  -1   2   9  256.09   10.42
   1   2  -9  266.44   11.18
   1  -2  -9  251.78   10.25
   1  -2  -9  252.55    9.91
  -1  -2   9  257.03    8.79
   1   2  -8   80.66    3.25
  -1   2   8   83.73    4.02
   1  -2  -8   89.63    3.96
  -1  -2   8   82.44    3.74
   1  -2  -8   87.67    4.08
  -1   2   7   44.01    1.87
   1   2  -7   42.59    1.75
  -1  -2   7   42.97    2.30
   1  -2  -7   45.23    2.62
   1  -2  -7   41.62    1.93
  -1   2   6    1.59    0.62
   1  -2  -6    2.53    0.72
  -1  -2   6    2.04    0.62
   1   2  -5  148.86    7.87
  -1   2   5  137.61    6.46
   1  -2  -5  138.38    7.58
  -1  -2   5  147.81    7.03
  -1   2   4   32.60    1.48
   1   2  -4   32.99    1.44
  -1  -2   4   36.68    1.71
   1  -2  -4   33.24    1.54
   1   2  -3 1000.00   38.72
  -1   2   2   18.29    1.07
  -1   2   2   20.69    1.01
   1   2  -2   22.41    1.03
   1   2  -2   19.33    0.91
   1  -2  -2   20.33    1.25
  -1  -2   2   20.46    1.08
   1  -2  -2   17.72    1.08
  -1  -2   2   18.37    0.81
   1   2  -1   12.89    0.78
  -1   2   1   14.17    0.81
   1   2  -1   12.93    0.71
  -1   2   1   13.05    0.55
  -1  -2   1   12.33    0.93
   1  -2  -1   13.83    0.98
  -1  -2   1   12.59    0.76
   1  -2  -1   13.12    0.64
   1   2   0    1.43    0.42
  -1   2   0    2.34    0.41
   1   2   0    2.11    0.49
  -1   2   0    2.53    0.30
  -1  -2   0    1.83    0.34
   1  -2   0    1.81    0.22
  -1  -2   0    2.10    0.56
   1  -2   0    1.53    0.54
  -1   2  -1    3.20    0.31
   1   2   1    3.26    0.39
   1   2   1    3.26    0.42
   1  -2   1    3.12    0.61
  -1  -2  -1    2.95    0.38
   1  -2   1    3.27    0.40
  -1  -2  -1    3.54    0.58
  -1   2  -2    2.01    0.43
   1   2   2    2.01    0.22
   1   2   2    1.77    0.39
   1   2   2    2.27    0.40
  -1   2  -2    1.58    0.43
  -1  -2  -2    2.28    0.34
   1  -2   2    2.61    0.34
  -1  -2  -2    1.08    0.52
  -1   2  -3  280.62   10.70
   1   2   3  283.47   14.16
  -1   2  -3  300.56   13.70
   1  -2   3  286.07   17.03
   1  -2   3  282.60   10.38
  -1  -2  -3  281.90   12.54
   1  -2   3  304.32   13.55
   1   2   4  164.88    7.61
  -1   2  -4  160.22    7.83
  -1  -2  -4  169.06    7.10
   1  -2   4  160.28    9.32
  -1  -2  -4  160.21    7.38
  -1   2  -5    3.36    0.39
   1   2   5    4.33    0.66
   1  -2   5    3.63    0.69
  -1  -2  -5    3.34    0.63
  -1  -2  -5    3.46    0.27
  -1   2  -6    9.86    0.82
   1   2   6    9.73    0.83
   1  -2   6    9.46    0.87
  -1  -2  -6    8.44    0.73
  -1  -2  -6    9.30    1.21
   1   2   7   14.90    0.82
  -1   2  -7   14.24    0.72
  -1  -2  -7   14.55    0.93
   1  -2   7   15.78    1.00
  -1  -2  -7   15.77    0.89
  -1   2  -8   10.58    0.52
   1   2   8   10.33    0.68
  -1   2  -8   11.64    0.90
  -1  -2  -8    9.06    0.74
   1  -2   8   12.58    1.04
  -1  -2  -8   10.12    0.84
  -1   2  -9  149.27    6.43
   1   2   9  148.52    6.44
   1  -2   9  150.75    6.84
  -1  -2  -9  154.26    6.94
  -1  -2  -9  142.16    7.06
   1   2  10   78.52    3.31
  -1   2 -10   82.59    3.75
   1  -2  10   78.05    3.55
  -1  -2 -10   83.38    3.78
  -1  -2 -10   76.95    3.32
  -1   2 -11   47.68    2.32
   1   2  11   54.18    2.36
  -1  -2 -11   54.34    2.25
  -1  -2 -11   51.43    2.56
   1  -2  11   45.51    2.28
  -1   2 -12    1.18    0.57
   1   2  12    0.10    0.69
   1  -2  12   -0.87    0.69
  -1  -2 -12    0.44    0.69
  -1  -2 -12    0.89    0.37
   1   2  13    1.40    0.80
  -1   2 -13    0.88    0.52
  -1  -2 -13    0.76    0.80
   1  -2  13   -0.58    0.68
  -1  -2 -13    0.41    0.35
  -1   2 -14    5.31    0.88
   1   2  14    4.92    0.90
   1  -2  14    5.77    1.03
  -1  -2 -14    3.66    0.52
  -1  -2 -14    5.10    0.64
  -1   2 -15    7.97    0.96
   1   2  15    7.90    1.52
   1  -2  15    8.58    0.98
  -1   2 -16    0.88    0.59
   1   2  16    0.05    0.57
   1  -2  16    0.98    1.00
  -1  -2 -16    2.14    0.86
   1   2  17   -0.59    0.83
   1  -2  17   -0.95    0.91
  -1  -2 -17   -1.50    0.84
  -1   2 -18    0.38    0.63
   1  -2  18   -0.30    0.57
  -1  -2 -18   -0.41    0.49
  -1   2 -19   -0.60    0.89
   1   2  19    0.26    0.83
  -1  -2 -19    0.28    0.56
   1  -2  19    1.56    0.75
  -1   2 -20    1.07    0.74
  -1  -2 -20    0.86    0.76
   1  -2  20    1.65    0.75
   1   2  21   -0.04    0.70
  -1   2 -21    1.12    1.02
  -1  -2 -21    1.51    0.80
   1  -2  21    0.80    1.17
   1   2  22   12.55    1.64
  -1   2 -22   12.66    1.39
  -1  -2 -22   10.11    1.47
   1  -2  22   12.02    1.41
   1   2  23    1.56    1.33
   1  -2  23   -0.88    1.11
  -1  -2 -23    0.77    0.89
  -1   3  23    0.39    1.24
  -1  -3  23    1.58    1.02
   1  -3 -23   -0.87    0.94
  -1   3  22    2.09    0.88
   1   3 -22    2.37    1.03
   1  -3 -22    2.31    0.71
  -1  -3  22    1.99    1.35
   1   3 -21    2.34    0.79
  -1   3  21    1.59    0.90
   1  -3 -21    2.28    0.74
   1   3 -20   34.18    2.75
  -1   3  20   35.87    2.63
   1  -3 -20   32.32    2.36
  -1  -3  20   37.48    3.06
  -1   3  19   -0.05    0.57
   1   3 -19   -0.12    0.95
  -1  -3  19   -0.56    0.96
   1  -3 -19   -0.33    0.61
  -1   3  18    9.15    1.20
   1   3 -18    8.98    1.13
   1  -3 -18   11.82    1.37
  -1  -3  18    7.37    1.35
   1   3 -17    4.65    0.83
  -1   3  17    3.22    0.91
  -1  -3  17    6.46    1.35
   1  -3 -17    3.79    0.58
  -1  -3  16    3.51    0.96
   1  -3 -16    3.82    0.81
   1   3 -15    5.79    0.93
  -1   3  15    4.34    1.16
   1  -3 -15    5.35    1.01
  -1  -3  15    5.08    1.06
   1   3 -14   14.79    1.25
  -1   3  14   20.58    1.70
   1  -3 -14   16.54    1.22
  -1  -3  14   16.44    1.71
  -1   3  13    9.10    0.73
   1   3 -13    9.39    0.86
  -1  -3  13    6.88    1.12
   1  -3 -13    6.41    0.83
   1   3 -12   10.06    0.88
  -1   3  12   12.12    0.95
  -1  -3  12   12.82    1.07
   1  -3 -12    9.02    0.83
   1   3 -11    1.21    0.70
  -1   3  11    3.00    0.79
   1  -3 -11    1.78    0.52
   1   3 -10   82.13    3.34
  -1   3  10   75.62    3.83
   1  -3 -10   74.78    3.26
   1  -3 -10   78.32    4.91
  -1  -3  10   81.60    3.90
  -1   3   9    3.50    0.77
   1   3  -9    2.46    0.79
   1  -3  -9    2.47    0.28
   1  -3  -9    1.51    0.73
  -1   3   8   25.14    1.38
   1   3  -8   24.31    1.50
   1  -3  -8   24.82    1.07
   1  -3  -8   25.07    1.76
  -1  -3   8   22.13    1.36
   1  -3  -8   25.03    1.43
   1   3  -7    6.56    0.58
  -1   3   7    5.37    0.72
   1  -3  -7    6.63    0.80
  -1  -3   7    5.59    0.87
   1  -3  -7    6.07    0.28
   1  -3  -7    6.16    0.46
   1   3  -6   -0.74    0.50
  -1   3   6    0.67    0.59
   1  -3  -6    0.40    0.63
  -1  -3   6   -0.54    0.80
   1   3  -5    2.10    0.66
   1   3  -4    7.76    0.61
  -1   3   4    7.96    0.52
   1  -3  -4    8.46    1.00
  -1  -3   4    8.69    0.80
   1   3  -3  105.01    4.70
  -1   3   3  115.25    4.84
  -1  -3   3  107.80    5.06
   1  -3  -3  114.32    5.18
   1   3  -2   71.85    2.85
  -1   3   2   73.07    2.90
   1  -3  -2   70.61    3.25
  -1  -3   2   71.74    3.47
  -1   3   1   72.87    3.42
   1   3  -1   78.99    3.37
  -1  -3   1   77.62    3.92
   1  -3  -1   75.31    3.24
   1   3   0   36.32    1.71
  -1   3   0   34.90    1.60
  -1  -3   0   33.40    1.75
   1  -3   0   32.97    1.76
  -1   3  -1   94.03    4.21
   1   3   1   88.40    4.76
   1  -3   1   87.04    4.30
  -1  -3  -1   90.73    4.21
   1   3   2   26.18    1.16
   1   3   2   25.79    1.37
  -1   3  -2   27.33    1.27
   1  -3   2   27.37    1.23
  -1  -3  -2   26.12    1.63
  -1   3  -3  541.50   23.36
   1   3   3  535.03   23.32
  -1  -3  -3  535.85   27.49
  -1   3  -4  139.46    5.65
   1   3   4  137.22    6.03
   1  -3   4  141.22    7.85
  -1  -3  -4  134.01    5.11
  -1   3  -5   17.81    0.94
   1   3   5   20.86    1.11
   1  -3   5   17.50    1.16
  -1  -3  -5   19.76    1.36
  -1  -3  -5   20.31    0.86
   1   3   6   79.72    3.22
  -1   3  -6   78.71    3.50
   1  -3   6   77.12    3.83
  -1  -3  -6   74.75    3.43
  -1  -3  -6   76.98    3.82
   1   3   7    1.28    0.62
  -1   3  -7    0.17    0.45
   1  -3   7   -0.19    0.51
  -1  -3  -7   -0.34    0.88
   1   3   8   48.90    2.11
  -1   3  -8   43.28    2.18
   1  -3   8   41.64    2.61
  -1  -3  -8   45.12    1.87
  -1  -3  -8   42.09    2.03
  -1  -3  -8   41.75    1.87
   1   3   9   -0.03    0.65
  -1   3  -9    0.69    0.38
   1  -3   9   -0.82    0.46
  -1  -3  -9   -0.27    0.35
  -1  -3  -9   -0.82    0.67
  -1   3 -10    1.00    0.49
   1   3  10    0.92    0.49
  -1  -3 -10    0.59    0.54
   1  -3  10    0.87    0.52
  -1  -3 -10    1.45    0.34
  -1   3 -11    0.54    0.50
   1   3  11    0.59    0.85
  -1  -3 -11    1.03    0.41
  -1  -3 -11   -0.51    0.58
   1  -3  11    0.90    0.48
  -1   3 -12   17.22    1.45
   1   3  12   21.93    1.37
  -1  -3 -12   20.49    1.34
  -1  -3 -12   20.90    1.47
   1  -3  12   18.45    1.29
  -1   3 -13    1.23    0.53
   1   3  13    1.33    0.89
   1  -3  13    0.96    0.91
  -1  -3 -13    1.34    0.45
  -1   3 -14   54.05    2.56
   1   3  14   54.56    2.51
  -1  -3 -14   52.08    2.47
   1  -3  14   50.60    3.59
  -1  -3 -14   51.80    3.50
   1   3  15   -0.60    0.92
  -1  -3 -15   -0.47    0.85
   1   3  16    0.78    0.83
  -1   3 -16   -0.61    0.75
   1  -3  16    1.22    1.02
  -1  -3 -16    0.53    0.58
  -1   3 -17    1.91    0.79
  -1  -3 -17    1.21    1.11
   1  -3  17    3.75    1.41
  -1   3 -18   27.74    2.06
   1   3  18   28.49    2.13
  -1  -3 -18   26.09    2.19
   1  -3  18   34.05    2.26
  -1   3 -19    6.68    0.85
   1   3  19    5.45    1.07
   1  -3  19    6.65    1.03
  -1  -3 -19    5.13    0.71
  -1   3 -20    7.75    1.04
   1   3  20    8.62    1.10
   1  -3  20    8.13    1.55
  -1  -3 -20    9.14    1.03
  -1   3 -21    2.75    1.28
   1   3  21    2.38    1.33
  -1  -3 -21    1.09    0.98
   1  -3  21    1.72    1.11
  -1   3 -22    8.59    0.95
   1   3  22    7.39    1.67
  -1  -3 -22   11.15    1.61
   1   3  23    0.81    0.96
  -1   3 -23   -0.94    1.05
   1  -3  23    1.04    0.73
  -1  -3 -23    1.37    1.07
  -1   4  22   13.01    1.65
  -1  -4  22   10.31    1.73
   1  -4 -22   11.34    1.73
  -1   4  21    7.76    1.56
   1   4 -21    8.14    1.42
  -1  -4  21    7.31    1.63
   1  -4 -21   10.67    1.35
  -1   4  20    4.73    1.54
   1   4 -20    6.79    1.16
  -1  -4  20    6.54    1.17
   1  -4 -20    8.41    1.13
  -1   4  19   16.37    1.51
   1   4 -19   19.08    1.56
   1  -4 -19   18.09    1.37
  -1  -4  19   22.76    2.05
   1   4 -18    7.79    1.03
  -1  -4  18    8.31    0.99
   1  -4 -18    6.78    0.91
   1   4 -17    1.76    0.63
  -1   4  17   -0.18    1.09
  -1  -4  17    1.59    0.81
   1  -4 -17    1.09    0.80
   1   4 -16    1.09    0.84
  -1   4  16    1.11    0.66
   1  -4 -16    0.10    0.60
  -1  -4  16    0.85    0.96
  -1   4  15    9.86    1.17
   1   4 -15   10.21    1.06
  -1  -4  15   10.95    1.08
   1  -4 -15   11.37    0.92
   1   4 -14    1.72    0.60
  -1  -4  14    0.91    0.76
   1  -4 -14    0.13    0.78
   1   4 -13    0.70    0.65
   1  -4 -13    1.19    0.57
  -1  -4  13    1.09    0.76
  -1   4  12    6.31    1.09
   1   4 -12    9.52    1.00
  -1  -4  12    8.86    1.16
   1  -4 -12    7.11    0.94
   1   4 -11    6.48    0.90
  -1   4  11    9.62    1.17
   1  -4 -11    7.21    0.46
  -1  -4  11    8.30    1.15
   1   4 -10   15.37    1.16
  -1   4  10   18.66    1.22
   1  -4 -10   18.00    1.16
   1  -4 -10   16.57    0.97
  -1  -4  10   14.96    1.22
   1   4  -9    7.89    0.80
  -1   4   9    9.46    0.94
  -1  -4   9    8.63    0.87
   1  -4  -9    8.56    0.54
   1  -4  -9    7.70    0.69
   1   4  -8   28.69    1.36
  -1   4   8   26.00    1.33
   1  -4  -8   26.13    1.19
  -1  -4   8   27.20    1.66
   1  -4  -8   23.70    1.47
  -1   4   7   24.60    1.31
   1   4  -7   22.80    1.21
   1  -4  -7   24.33    1.24
  -1  -4   7   24.62    1.56
  -1   4   6    0.14    0.71
  -1  -4   6    0.90    0.48
   1  -4  -6    0.34    0.70
  -1   4   5   19.41    1.02
   1   4  -5   19.81    1.06
   1  -4  -5   17.54    1.00
  -1  -4   5   18.92    1.42
  -1   4   4    7.28    0.28
   1   4  -4    8.65    0.70
  -1   4   4    7.41    0.69
  -1  -4   4    6.28    0.75
   1  -4  -4    8.42    0.82
   1   4  -3   35.76    1.60
  -1   4   3   33.57    1.61
  -1   4   3   34.88    1.66
   1  -4  -3   32.59    1.59
  -1  -4   3   32.89    1.86
  -1   4   2    4.01    0.57
   1   4  -2    3.22    0.57
  -1  -4   2    3.94    0.80
   1  -4  -2    3.18    0.77
   1   4  -1   63.53    2.35
  -1   4   1   63.97    2.63
  -1  -4   1   65.06    3.05
   1  -4  -1   63.97    3.00
  -1   4   0    4.88    0.71
   1   4   0    5.43    0.47
  -1  -4   0    4.42    0.63
   1  -4   0    3.24    0.77
   1   4   1   15.52    1.02
  -1   4  -1   17.11    0.89
  -1  -4  -1   15.62    1.28
   1  -4   1   14.39    1.18
   1   4   2    0.72    0.30
  -1   4  -2    0.43    0.31
  -1  -4  -2    0.44    0.39
   1  -4   2   -0.36    0.53
   1   4   3    1.51    0.55
   1   4   3    1.86    0.32
   1  -4   3    1.96    0.63
  -1  -4  -3    1.21    0.64
   1   4   4    7.59    0.44
  -1   4  -4    8.51    0.63
   1   4   4    8.62    0.58
   1  -4   4    9.73    0.71
  -1  -4  -4    7.67    0.76
  -1   4  -5    0.82    0.36
   1  -4   5    0.55    0.47
  -1  -4  -5    0.50    0.46
   1   4   6   23.06    1.24
  -1   4  -6   22.82    1.26
  -1  -4  -6   22.09    1.05
   1  -4   6   20.68    1.26
  -1   4  -7    6.52    0.67
   1   4   7    5.80    0.73
   1  -4   7    6.00    0.60
  -1   4  -8    2.51    0.39
   1   4   8    2.93    0.83
  -1  -4  -8    1.45    0.73
  -1  -4  -8    2.13    0.15
  -1   4  -9    5.27    0.77
   1   4   9    5.37    0.82
  -1  -4  -9    4.88    0.27
   1  -4   9    6.93    1.02
  -1  -4  -9    5.52    0.42
  -1  -4  -9    4.21    1.04
  -1   4 -10    1.36    0.72
  -1  -4 -10    1.06    0.55
   1  -4  10    1.23    0.65
  -1  -4 -10    1.61    0.41
   1   4  11   23.30    1.67
  -1   4 -11   23.13    1.24
  -1  -4 -11   22.80    1.29
   1  -4  11   21.71    1.43
  -1  -4 -11   25.30    1.64
   1   4  12   -0.81    1.05
  -1   4 -12    0.09    0.74
  -1   4 -12    0.17    0.11
   1  -4  12   -0.03    1.00
  -1  -4 -12   -0.16    0.53
   1   4  13   30.29    1.70
  -1   4 -13   27.70    1.48
   1  -4  13   28.15    1.67
  -1  -4 -13   28.77    1.72
  -1  -4 -13   27.01    2.08
   1   4  14   33.60    1.96
  -1   4 -14   38.48    1.88
   1  -4  14   33.32    2.05
  -1  -4 -14   34.56    2.01
   1   4  15   39.23    2.10
  -1   4 -15   34.63    2.08
  -1  -4 -15   38.78    2.10
   1  -4  15   38.48    2.29
   1   4  16   36.40    2.32
  -1   4 -16   34.21    1.85
   1  -4  16   29.24    2.42
  -1  -4 -16   38.56    2.54
  -1   4 -17    3.06    0.87
   1   4  17    3.25    1.03
   1  -4  17    1.88    1.23
  -1  -4 -17    3.23    0.95
   1   4  18    1.88    0.81
  -1   4 -18    2.29    0.95
  -1  -4 -18    1.76    0.95
   1  -4  18    2.04    0.72
   1   4  19    2.20    1.11
  -1   4 -19    4.31    1.14
  -1  -4 -19    2.50    1.11
  -1  -4 -20    7.14    0.96
   1  -4  20    8.21    1.59
  -1   4 -21   -0.67    0.92
   1   4  21   -1.14    0.80
   1  -4  21    0.49    1.35
  -1  -4 -21   -0.09    0.76
  -1   5  21    1.83    1.19
   1   5 -21    1.44    0.94
  -1  -5  21    0.36    0.99
   1   5 -20   12.30    1.76
  -1   5  20   11.93    1.68
   1  -5 -20   15.23    1.58
  -1  -5  20   10.02    1.69
   1   5 -19    5.48    1.49
  -1   5  19    3.74    0.95
   1  -5 -19    4.14    0.91
  -1   5  18    1.80    1.10
   1   5 -18    0.68    0.83
  -1  -5  18   -1.68    1.22
   1  -5 -18    0.37    0.80
   1   5 -17    3.12    0.61
  -1   5  17    1.76    0.73
   1  -5 -17    2.26    0.88
  -1   5  16   23.43    1.99
   1   5 -16   26.42    2.39
   1  -5 -16   24.92    1.56
  -1  -5  16   30.01    2.70
  -1   5  15    1.61    0.77
   1   5 -15    3.20    1.00
  -1  -5  15    2.39    1.13
   1  -5 -15    1.67    0.58
   1   5 -14   -0.39    0.57
  -1   5  14    2.03    0.81
  -1  -5  14    1.67    0.94
  -1   5  13    7.21    0.93
   1   5 -13    7.34    0.99
  -1  -5  13    7.29    0.94
   1  -5 -13    7.14    0.87
   1   5 -12   16.97    1.04
  -1   5  12   21.10    1.55
   1  -5 -12   17.14    1.45
  -1  -5  12   17.79    1.84
   1   5 -11   84.85    4.11
  -1   5  11   88.20    4.01
   1  -5 -11   80.00    3.55
  -1  -5  11   88.24    4.06
  -1   5  10   25.95    1.88
   1   5 -10   25.88    1.44
  -1  -5  10   28.07    1.53
   1  -5 -10   26.13    1.81
  -1   5   9    3.73    0.65
   1   5  -9    5.16    0.96
  -1  -5   9    3.58    0.98
   1  -5  -9    4.33    0.37
   1  -5  -9    5.36    0.68
  -1   5   8   15.03    1.27
  -1  -5   8   14.29    1.10
   1  -5  -8   15.59    1.14
   1   5  -7   31.10    1.36
  -1   5   7   31.44    1.65
  -1  -5   7   29.85    1.82
   1  -5  -7   29.04    1.66
   1   5  -6   88.10    3.64
  -1   5   6   86.31    3.52
   1  -5  -6   91.61    4.01
  -1  -5   6   86.03    3.41
   1   5  -5   81.40    3.55
  -1   5   5   77.77    3.33
   1  -5  -5   74.71    3.41
  -1  -5   5   80.94    3.62
  -1   5   4   13.44    0.90
  -1   5   4   11.02    0.49
   1   5  -4   10.23    0.73
   1  -5  -4   10.82    0.98
  -1  -5   4   13.09    0.86
   1   5  -3   36.36    1.88
  -1   5   3   35.37    1.53
  -1   5   3   39.32    2.02
  -1  -5   3   37.24    1.96
   1  -5  -3   32.97    1.90
  -1   5   2   29.24    1.28
   1   5  -2   24.55    1.04
  -1  -5   2   25.50    1.40
   1  -5  -2   23.60    1.48
   1   5  -1  103.47    4.43
  -1   5   1  114.29    4.71
  -1  -5   1  110.76    4.81
   1  -5  -1  113.08    5.28
   1   5   0    2.20    0.60
   1  -5   0    1.42    0.61
  -1  -5   0    1.81    0.66
  -1   5  -1   25.55    1.26
   1   5   1   26.11    1.23
  -1  -5  -1   28.06    1.58
   1  -5   1   23.83    1.45
  -1   5  -2    4.87    0.70
   1   5   2    4.75    0.70
   1   5   2    4.46    0.39
  -1  -5  -2    4.65    0.79
   1  -5   2    3.43    0.85
   1   5   3    5.73    0.40
  -1   5  -3    6.03    0.80
   1   5   3    6.58    0.78
  -1  -5  -3    5.69    0.76
   1   5   4   57.54    2.68
   1   5   4   64.29    2.68
  -1   5  -4   58.72    2.43
   1  -5   4   61.72    2.97
  -1  -5  -4   58.43    3.02
   1   5   5   46.65    2.10
  -1   5  -5   38.25    2.04
   1  -5   5   39.06    2.52
  -1  -5  -5   45.73    1.96
  -1   5  -6   48.12    1.90
   1   5   6   51.55    2.20
  -1  -5  -6   48.06    2.28
   1   5   7   75.68    3.93
  -1   5  -7   86.60    3.77
  -1  -5  -7   86.99    3.71
   1   5   8   22.15    1.43
  -1   5  -8   23.88    1.41
  -1  -5  -8   22.57    1.32
   1  -5   8   24.41    1.49
  -1   5  -9   -0.28    0.48
   1   5  10   24.50    1.49
  -1   5 -10   22.58    1.38
  -1  -5 -10   21.53    1.40
   1  -5  10   21.67    1.58
  -1  -5 -10   22.88    1.24
   1   5  11    3.02    1.22
  -1   5 -11    4.98    0.95
  -1  -5 -11    4.24    1.15
   1   5  12   10.03    0.97
  -1   5 -12    8.98    0.98
  -1  -5 -12   10.93    0.82
   1  -5  12    7.71    1.29
  -1   5 -13    2.29    0.69
  -1  -5 -13    1.47    0.76
   1  -5  13    0.71    0.78
   1   5  14    1.82    0.83
  -1   5 -14    2.27    0.66
  -1  -5 -14    1.98    0.64
   1  -5  14    1.57    0.64
  -1   5 -15   -1.19    0.78
   1   5  15   -0.20    0.50
  -1  -5 -15    0.48    0.79
   1  -5  15    0.73    0.99
   1   5  16    0.81    0.61
  -1   5 -16    0.63    0.61
  -1  -5 -16   -0.54    0.70
   1  -5  16    0.29    0.72
  -1   5 -17    5.78    0.78
  -1  -5 -17    5.32    0.98
  -1   5 -18    7.03    1.13
   1   5  18    6.46    1.14
   1  -5  18    8.40    1.37
  -1  -5 -18    4.57    1.08
  -1   5 -19   10.24    1.60
   1   5  19   12.45    1.55
   1  -5  19    9.03    1.35
  -1  -5 -19   13.24    1.81
   1   5  20    4.59    1.22
  -1   5 -20    2.76    1.05
   1  -5  20    3.80    1.50
  -1  -5 -20    3.97    0.78
  -1   5 -21    3.04    1.22
   1   5  21    1.52    1.16
  -1  -5 -21    2.80    1.14
   1  -5  21    1.53    1.72
  -1   6  20   10.06    1.31
   1   6 -20    9.46    1.43
  -1  -6  20   10.67    1.76
   1  -6 -20    8.60    1.29
  -1   6  19    0.56    0.87
   1  -6 -19    0.20    0.71
  -1  -6  19    0.87    1.36
  -1   6  18   -1.51    0.96
   1   6 -18    1.57    0.80
  -1  -6  18    1.84    1.34
   1  -6 -18    0.29    0.77
   1   6 -17    6.63    1.05
  -1   6  17    5.66    1.10
   1  -6 -17    6.63    1.27
  -1  -6  17    8.67    1.12
   1   6 -16    5.20    0.98
  -1   6  16    4.92    1.15
   1  -6 -16    3.58    1.00
  -1  -6  16    4.27    1.14
   1   6 -15   23.08    1.67
  -1   6  15   22.60    2.01
  -1  -6  15   19.03    1.89
   1  -6 -15   24.58    1.88
  -1   6  14    1.93    0.66
   1   6 -14    1.01    0.98
  -1  -6  14    1.46    1.29
   1  -6 -14    2.65    0.60
   1   6 -13    0.51    0.87
  -1   6  13   -0.31    0.96
   1  -6 -13    0.89    0.94
   1   6 -12    1.05    0.91
  -1  -6  12    1.10    0.95
   1  -6 -12   -0.47    0.91
  -1   6  11    0.37    0.48
   1   6 -11    0.59    0.71
   1  -6 -11    1.27    0.68
  -1   6  10    5.41    0.65
   1   6 -10    4.28    0.63
  -1  -6  10    3.66    0.85
   1  -6 -10    5.05    0.82
   1   6  -9    6.78    0.88
  -1   6   9    8.89    1.14
   1  -6  -9    8.07    1.10
  -1  -6   9    8.03    1.07
  -1   6   8    0.87    0.78
   1   6  -8    0.53    0.58
   1  -6  -8    0.14    0.68
   1   6  -7    1.50    0.86
  -1   6   7    2.83    0.74
  -1  -6   7    0.92    0.98
   1  -6  -7    2.41    0.65
  -1   6   6    0.11    0.49
  -1  -6   6   -0.34    0.93
   1   6  -5    2.52    0.88
  -1   6   5    2.44    0.80
  -1  -6   5    2.12    1.16
   1   6  -4    0.97    0.52
  -1   6   4    0.82    0.16
  -1   6   4    0.62    0.81
  -1  -6   4    0.03    0.47
   1  -6  -4    1.58    0.78
  -1   6   3   18.40    1.26
   1   6  -3   18.88    1.08
  -1   6   3   16.63    0.90
  -1  -6   3   17.59    1.25
   1  -6  -3   20.00    1.25
   1   6  -2    0.60    0.49
  -1  -6   2    0.31    0.67
   1   6  -1  142.16    6.23
  -1   6   1  136.35    5.71
   1  -6  -1  141.11    5.80
  -1  -6   1  143.24    6.90
   1   6   0    1.69    0.93
  -1   6   0    1.27    0.57
  -1  -6   0    0.72    0.94
   1  -6   0    1.97    0.73
  -1   6  -1   98.89    3.93
   1   6   1   93.99    4.19
   1  -6   1  102.00    4.77
  -1  -6  -1  101.60    4.81
   1   6   2   -0.27    0.76
  -1   6  -2    0.93    0.58
  -1  -6  -2    0.28    0.69
   1   6   3   12.28    0.85
   1   6   3   11.53    0.80
  -1   6  -3   10.01    0.88
  -1  -6  -3    9.13    0.73
   1  -6   3    8.64    0.69
  -1   6  -4   27.95    1.50
   1   6   4   23.80    1.61
  -1  -6  -4   30.00    1.52
   1  -6   4   28.63    1.90
  -1   6  -5   30.35    1.68
   1   6   5   30.50    1.75
   1   6   5   32.98    1.80
   1  -6   5   34.78    1.85
  -1  -6  -5   33.11    1.63
   1   6   6    0.95    0.62
  -1   6  -6    1.06    0.47
   1  -6   6    0.70    0.65
  -1  -6  -6    1.32    0.73
   1   6   7    2.40    0.85
  -1   6  -7    1.90    0.83
  -1  -6  -7    2.73    0.77
   1   6   8    1.51    0.49
  -1   6  -8    1.83    0.77
  -1   6  -9   23.09    1.44
   1   6   9   24.55    1.64
   1  -6   9   24.25    1.57
  -1  -6  -9   24.26    1.55
  -1   6 -10   12.12    1.05
   1   6  10   12.92    1.16
  -1  -6 -10   13.07    0.95
   1   6  11    6.96    1.07
   1  -6  11    8.33    1.25
  -1  -6 -11    7.90    0.97
   1   6  12    0.86    1.09
  -1   6 -12   -0.04    0.89
  -1  -6 -12    0.33    0.97
  -1   6 -13    0.41    0.75
   1   6  13    0.19    0.50
   1  -6  13    0.22    1.08
  -1  -6 -13   -0.73    0.53
   1   6  14   15.05    1.44
  -1   6 -14   16.38    1.71
  -1  -6 -14   16.03    1.19
   1  -6  14   16.58    1.41
  -1   6 -15   -0.48    0.55
   1   6  15   -0.30    0.79
   1  -6  15    0.45    0.72
  -1   6 -16   14.96    1.61
   1   6  16   14.86    1.60
  -1  -6 -16   15.05    1.35
   1  -6  16   14.80    1.97
   1   6  17    1.35    1.00
  -1   6 -17   -0.13    0.96
  -1  -6 -17    0.52    0.93
   1  -6  17    2.05    0.90
  -1   6 -18    1.47    0.81
   1   6  18    1.68    1.24
  -1  -6 -18    0.62    0.95
   1  -6  18    0.28    0.86
  -1   6 -19   11.84    1.89
   1   6  19   11.26    1.79
   1  -6  19   10.32    1.85
  -1  -6 -19   10.42    1.33
  -1   7  18   11.78    1.50
   1   7 -18   11.14    1.16
   1  -7 -18    8.96    1.22
  -1  -7  18    9.55    1.65
  -1   7  17    1.57    1.11
  -1  -7  17    3.41    0.93
   1  -7 -17    2.39    0.66
   1   7 -16   56.16    5.35
  -1   7  16   55.03    4.57
   1  -7 -16   51.82    4.74
   1   7 -15    6.63    1.23
  -1   7  15    9.37    1.28
  -1  -7  15    6.97    1.35
   1  -7 -15    7.34    1.10
  -1   7  14    0.93    0.59
   1   7 -14    1.78    0.72
   1  -7 -14    0.62    0.54
  -1  -7  14    1.33    0.86
   1   7 -13    9.97    1.29
  -1   7  13   10.14    1.12
  -1  -7  13    7.04    1.25
   1  -7 -13    6.55    0.96
  -1   7  12   31.47    2.16
   1   7 -12   29.21    2.17
   1  -7 -12   31.46    2.49
  -1  -7  12   33.42    2.21
  -1   7  11   29.95    2.36
   1   7 -11   30.08    1.72
   1  -7 -11   30.14    2.11
  -1  -7  11   29.27    2.08
   1  -7 -10    0.53    0.95
  -1  -7  10    0.49    0.64
   1   7  -9   -0.04    0.70
  -1   7   9   -0.10    0.61
   1  -7  -9    0.27    0.71
  -1  -7   9   -0.88    0.96
  -1   7   8    1.89    0.61
  -1  -7   8    2.43    0.83
   1  -7  -8    3.78    0.98
   1   7  -7   39.61    2.07
  -1   7   7   42.65    2.41
   1  -7  -7   37.17    2.20
  -1  -7   7   43.30    2.16
  -1   7   6    0.33    0.58
   1   7  -6   -0.65    0.77
  -1  -7   6    0.04    0.70
   1  -7  -6   -0.34    0.59
  -1   7   5   18.76    1.37
   1   7  -5   20.19    1.59
  -1  -7   5   20.61    1.63
   1  -7  -5   17.93    1.52
  -1   7   4    4.26    0.97
  -1  -7   4    3.95    0.89
   1  -7  -4    4.99    1.10
  -1   7   3    3.63    0.36
   1   7  -3    5.46    0.80
  -1  -7   3    4.73    0.74
   1   7  -2    7.60    1.20
  -1   7   2    8.13    1.00
  -1  -7   2    7.22    1.37
   1  -7  -2    5.60    1.24
  -1   7   1    8.42    0.81
   1   7  -1   10.41    0.95
   1  -7  -1   10.75    0.86
  -1  -7   1    8.06    1.01
   1   7   0    2.62    0.93
  -1  -7   0    2.76    0.66
   1  -7   0    1.54    0.90
  -1   7  -1   50.42    2.61
   1   7   1   50.81    3.40
   1   7   1   50.66    2.42
  -1  -7  -1   51.54    2.13
   1  -7   1   49.10    2.62
   1   7   2    3.21    0.43
  -1   7  -2    4.63    0.87
  -1  -7  -2    4.75    0.95
   1   7   3   -0.20    0.52
  -1   7  -3    0.52    0.56
  -1  -7  -3    0.61    0.62
   1  -7   3   -0.50    0.75
   1   7   4   17.49    1.44
   1   7   4   13.89    0.86
  -1   7  -4   15.15    1.09
   1  -7   4   17.92    1.12
  -1  -7  -4   18.43    1.66
  -1   7  -5   10.77    0.93
  -1  -7  -5   10.66    0.98
   1  -7   5    8.33    0.98
  -1   7  -6   18.65    1.51
   1   7   6   20.65    1.58
   1  -7   6   14.97    1.16
  -1  -7  -6   19.14    1.49
   1   7   7    7.84    0.78
  -1   7  -7    7.31    0.86
   1  -7   7    6.28    1.08
  -1  -7  -7    6.53    0.79
  -1   7  -8    9.39    1.12
   1   7   8    8.53    0.83
  -1  -7  -8    6.72    1.22
  -1   7  -9   12.51    1.42
   1   7   9   14.54    1.21
   1  -7   9   10.00    1.51
  -1  -7  -9   14.42    1.26
  -1   7 -10   22.99    1.81
   1   7  10   22.04    1.50
  -1  -7 -10   25.17    1.60
   1  -7  10   27.27    2.23
  -1   7 -11   -0.42    0.60
  -1  -7 -11    0.25    0.57
   1  -7  11   -0.48    0.74
   1   7  12   21.29    1.66
  -1   7 -12   21.70    1.77
   1  -7  12   21.14    2.20
  -1  -7 -12   19.30    1.83
   1   7  13    1.53    0.82
  -1   7 -13    2.27    0.68
   1  -7  13    3.37    0.76
   1   7  14    7.40    0.99
  -1   7 -14    8.59    0.94
   1  -7  14    8.58    1.53
  -1  -7 -14   10.40    1.18
  -1   7 -15   11.93    1.05
   1   7  15    9.28    1.38
  -1  -7 -15    9.99    1.64
  -1   7 -16   12.81    1.31
   1   7  16   11.37    1.39
   1  -7  16   12.46    1.29
  -1  -7 -16   10.48    1.29
  -1   7 -17    9.24    1.22
   1   7  17   10.28    1.55
   1  -7  17    9.27    1.71
  -1  -7 -17    8.62    1.44
   1   7  18    3.39    1.18
  -1   7 -18    3.05    0.99
   1  -7  18    4.55    0.95
  -1  -7 -18    2.85    0.92
  -1   8  16    5.73    1.05
   1  -8 -16    4.49    0.99
  -1   8  15    8.87    1.36
   1   8 -15    9.72    1.10
   1  -8 -15    7.92    1.19
  -1  -8  15    9.12    1.41
  -1   8  14    9.01    1.30
   1   8 -14    7.14    1.14
   1  -8 -14    8.90    1.29
   1   8 -13    0.12    0.92
  -1  -8  13    2.06    1.20
   1  -8 -13   -0.30    0.59
   1   8 -12    2.10    1.08
  -1   8  12    4.32    1.04
  -1  -8  12    2.33    1.30
   1  -8 -12    2.65    0.67
  -1   8  11    7.74    0.96
   1   8 -11    6.98    1.24
   1  -8 -11    5.45    0.69
  -1  -8  11    7.48    1.25
   1   8 -10    2.08    0.81
   1  -8 -10    1.65    0.61
  -1   8   9   28.91    2.19
   1   8  -9   27.30    2.23
   1  -8  -9   31.32    2.15
  -1  -8   9   30.12    2.19
   1   8  -8   26.36    1.66
  -1   8   8   25.40    1.79
  -1  -8   8   23.61    1.82
   1  -8  -8   25.86    2.01
  -1   8   7    1.84    0.78
  -1  -8   7    2.51    0.63
   1  -8  -7    1.02    0.99
   1   8  -6    9.77    1.16
  -1   8   6    8.04    0.76
   1  -8  -6   10.10    1.35
  -1  -8   6    6.63    1.33
   1   8  -5    8.06    0.87
  -1  -8   5   10.26    0.94
   1  -8  -5    6.83    0.72
   1   8  -4    5.15    0.80
   1  -8  -4    3.41    0.89
  -1  -8   4    3.66    0.67
  -1   8   3   30.70    1.94
   1   8  -3   29.74    2.09
   1  -8  -3   31.73    1.78
  -1  -8   3   30.51    2.28
   1   8  -2    1.52    0.50
  -1   8   2    2.76    0.69
   1  -8  -2    1.83    0.75
  -1  -8   2    2.97    0.76
  -1   8   1    1.78    0.82
   1   8  -1    3.20    0.63
   1  -8  -1    4.40    1.08
   1   8   0    0.70    0.31
   1   8   0    1.32    0.65
  -1   8   0   -0.12    0.77
   1  -8   0    1.86    0.95
  -1  -8   0   -0.36    0.75
   1   8   1    2.45    0.76
   1   8   1    2.10    0.43
  -1   8  -1    2.48    0.63
  -1  -8  -1    2.12    1.15
   1  -8   1    0.93    0.80
   1   8   2   10.49    1.13
  -1   8  -2   13.00    1.14
  -1  -8  -2   15.53    1.38
   1  -8   2   13.67    1.49
  -1   8  -3   70.98    3.41
   1   8   3   71.00    3.89
   1  -8   3   75.67    4.70
  -1  -8  -3   70.93    3.62
   1   8   4    0.73    0.72
  -1  -8  -4    0.02    0.71
  -1   8  -5   26.94    1.76
   1   8   5   25.15    2.32
  -1  -8  -5   29.56    1.88
   1  -8   5   27.62    1.85
  -1   8  -6    1.50    0.81
   1   8   6    1.84    0.73
   1   8   7   15.33    2.01
  -1   8  -7   17.72    1.40
  -1  -8  -7   17.06    1.62
   1  -8   7   13.31    1.50
  -1   8  -8   11.67    1.37
   1   8   8    9.42    1.13
  -1  -8  -8    8.14    1.16
   1  -8   8   12.00    1.46
   1   8   9   62.48    4.15
  -1   8  -9   58.05    4.38
   1  -8   9   56.23    4.50
  -1  -8  -9   63.37    3.94
  -1   8 -10   56.99    4.05
   1   8  10   64.24    4.90
  -1  -8 -10   61.86    3.75
   1  -8  10   59.42    4.44
  -1   8 -11   12.78    1.11
   1   8  11   12.89    1.64
  -1  -8 -11   13.89    1.57
  -1   8 -12    4.92    0.94
   1   8  12    4.90    1.11
   1  -8  12    4.92    1.14
   1   8  13   26.51    2.91
  -1   8 -13   27.63    2.65
  -1  -8 -13   23.38    2.50
   1  -8  13   28.62    1.93
   1   8  14    7.99    1.00
  -1   8 -14    8.02    1.09
   1  -8  14    6.40    1.39
  -1  -8 -14    7.51    1.43
   1   8  15   13.27    1.63
  -1   8 -15   16.25    1.79
   1  -8  15   15.25    1.92
  -1  -8 -15   16.07    2.04
  -1   8 -16    0.27    0.51
   1   8  16    1.42    0.94
  -1  -8 -16   -0.66    0.55
   1  -8  16   -0.98    0.83
  -1   9  13   25.21    2.85
   1   9 -13   26.38    2.29
   1  -9 -13   24.53    2.28
  -1  -9  13   30.42    2.71
   1   9 -12   10.40    1.65
  -1   9  12    8.79    1.27
  -1  -9  12   11.36    1.81
   1  -9 -12    9.75    1.54
  -1   9  11    0.06    0.98
   1   9 -11    0.65    0.61
  -1  -9  11    0.14    0.76
   1  -9 -11    0.81    0.70
   1   9 -10   -1.44    0.92
  -1   9  10   -1.13    0.65
   1  -9 -10    1.38    0.98
  -1  -9  10   -0.92    1.02
  -1   9   9   -0.33    0.64
   1   9  -9    0.57    0.84
   1  -9  -9    0.34    0.65
  -1  -9   9    1.12    1.12
   1   9  -8   28.13    2.44
  -1   9   8   34.51    2.15
   1  -9  -8   29.09    2.47
  -1  -9   8   33.24    2.79
   1   9  -7    2.96    0.88
  -1   9   7    4.39    1.32
   1  -9  -7    3.53    1.15
  -1  -9   7    2.04    0.82
  -1   9   6   10.07    1.13
   1   9  -6    9.77    1.37
   1  -9  -6   12.32    1.36
  -1  -9   6   11.52    1.60
  -1   9   5   21.20    1.57
   1   9  -5   19.04    1.68
   1  -9  -5   16.81    1.40
  -1  -9   5   18.13    1.75
  -1   9   4    1.30    0.95
  -1  -9   4    0.06    0.71
   1  -9  -4   -0.80    1.08
   1   9  -3    1.55    0.80
  -1   9   3    1.31    0.89
  -1  -9   3    1.68    0.85
  -1   9   2    9.18    1.07
   1   9  -2   10.45    1.02
  -1  -9   2    7.52    1.03
   1  -9  -2    6.47    1.36
   1   9  -1   34.92    2.36
  -1   9   1   29.55    2.48
   1  -9  -1   28.96    2.46
  -1  -9   1   30.90    2.63
  -1   9   0    8.48    1.12
   1   9   0    9.18    1.10
  -1  -9   0   10.59    1.19
  -1   9  -1   10.50    1.26
   1  -9   1    8.84    1.12
  -1  -9  -1    9.42    1.46
   1   9   2   16.09    1.27
  -1  -9  -2   13.27    1.71
   1  -9   2   15.18    1.35
  -1   9  -3    7.61    1.12
   1   9   3    9.49    0.90
   1  -9   3   10.83    1.18
  -1  -9  -3    8.70    1.24
   1   9   4    1.54    0.55
   1  -9   4    0.87    0.77
  -1  -9  -4    2.48    0.76
   1   9   5    1.24    0.65
  -1   9  -5    0.49    0.87
   1  -9   5    1.08    0.89
  -1  -9  -5    1.76    0.71
   1   9   6    1.04    0.56
  -1   9  -6   -0.19    0.50
   1   9   7   10.32    1.09
  -1   9  -7   10.00    1.44
   1  -9   7   10.78    1.54
  -1   9  -8   -0.35    0.61
   1   9   8    1.02    0.96
   1  -9   8   -0.08    0.63
  -1  -9  -8   -1.03    0.56
  -1   9  -9    3.97    1.03
   1   9   9    5.74    1.26
  -1  -9  -9    5.06    1.05
   1  -9   9    3.91    0.92
  -1   9 -10    1.78    1.09
   1   9  10    2.97    0.72
  -1  -9 -10    4.46    1.78
   1  -9  10    4.54    1.34
  -1   9 -11    1.89    1.08
   1   9  11    0.82    0.73
  -1  -9 -11    1.26    0.78
   1  -9  11    0.59    1.11
   1   9  12    5.95    1.04
  -1   9 -12    7.31    1.44
  -1  -9 -12    5.83    1.19
   1  -9  12    4.02    1.61
  -1   9 -13   12.41    1.74
   1   9  13   15.76    2.11
   1  -9  13   11.86    2.34
  -1  -9 -13   13.04    1.81
   1  10  -9    2.15    1.02
  -1  10   9    0.99    0.88
   1 -10  -9    0.87    0.79
  -1 -10   9    2.06    1.13
   1  10  -8    0.01    0.87
  -1  10   8    0.02    0.88
   1 -10  -8    0.25    0.94
  -1 -10   8    0.12    0.95
   1  10  -7    3.58    0.81
  -1  10   7    3.36    1.04
  -1 -10   7    2.51    0.86
   1 -10  -7    0.90    1.29
  -1  10   6    6.86    1.09
   1 -10  -6    5.83    1.29
  -1 -10   6    8.38    1.69
  -1  10   5    8.79    1.42
   1  10  -5   10.07    1.26
   1 -10  -5   10.41    1.57
  -1 -10   5   12.34    1.41
  -1  10   4   -1.33    0.94
   1 -10  -4    0.86    0.71
  -1 -10   4   -1.29    0.96
  -1  10   3    5.87    0.75
   1  10  -3    5.78    0.77
  -1 -10   3    5.86    1.14
  -1  10   2    4.18    0.90
   1  10  -2    2.87    1.19
   1 -10  -2    2.99    0.92
  -1 -10   2    2.13    1.15
  -1  10   1    0.83    0.67
   1 -10  -1    1.35    0.61
  -1 -10   1    1.19    0.89
   1  10   0    4.79    1.01
  -1  10   0    5.10    1.22
   1  10   1   12.31    1.36
  -1  10  -1   13.21    1.41
  -1 -10  -1   12.53    1.58
   1 -10   1   12.41    1.79
  -1  10  -2    3.37    0.98
   1  10   2    2.21    1.03
   1 -10   2    1.83    0.79
  -1 -10  -2    2.09    1.14
   1  10   3    5.82    1.13
  -1 -10  -3    4.46    1.14
   1  10   4    4.66    1.24
  -1  10  -4    6.02    0.79
  -1  10  -5    7.25    1.27
   1  10   5    7.05    1.22
  -1 -10  -5    5.97    1.04
   1 -10   5    8.71    1.48
   1  10   6    6.38    1.04
  -1  10  -6    7.42    1.52
  -1 -10  -6    7.26    1.36
   1 -10   6    7.89    1.35
   1  10   7   -1.08    0.92
  -1  10  -7   -1.03    0.97
  -1 -10  -7   -0.32    0.58
   1 -10   7    0.64    1.13
  -1  10  -8    8.30    1.38
   1  10   8   10.31    1.88
   1 -10   8    7.53    1.52
  -1 -10  -8    6.72    1.49
  -1  10  -9    1.92    0.75
   1  10   9    1.32    1.13
   1 -10   9    3.55    1.39
  -1 -10  -9    0.73    1.01
   2   0 -24    0.79    0.88
  -2   0  24    3.80    1.34
   2   0 -23    0.77    0.56
  -2   0  23   -0.24    0.79
   2   0 -22    0.95    0.71
  -2   0  22   -0.37    0.73
   2   0 -21    0.23    0.50
  -2   0  21    0.15    0.84
  -2   0  20    3.48    0.82
   2   0 -20    4.19    0.83
  -2   0  19   -0.38    0.90
   2   0 -19   -0.95    0.78
  -2   0  18   36.07    2.51
   2   0 -18   35.20    2.51
  -2   0  17   -0.75    0.81
   2   0 -17    0.45    0.53
  -2   0  16    8.35    1.14
   2   0 -16   10.01    0.98
   2   0 -15    0.90    0.63
  -2   0  14   -0.39    0.88
   2   0 -14    1.06    0.69
  -2   0  13    1.55    0.76
   2   0 -13    1.32    0.63
  -2   0  12  118.58    5.78
   2   0 -12  117.47    4.74
   2   0 -11    0.33    0.31
  -2   0  11    0.53    0.47
   2   0 -10   24.19    1.60
  -2   0  10   24.76    1.52
   2   0  -9   -0.04    0.44
  -2   0   9    0.25    0.38
  -2   0   8    1.21    0.53
   2   0  -8    1.11    0.31
  -2   0   7   -0.15    0.38
   2   0  -7   -0.34    0.58
  -2   0   5    0.16    0.16
   2   0  -5    0.00    0.24
   2   0  -5    0.06    0.30
  -2   0   5   -0.38    0.40
  -2   0   3   -0.13    0.32
   2   0  -3   -0.32    0.18
   2   0  -3   -0.16    0.19
  -2   0   3    0.06    0.32
  -2   0   2    1.91    0.24
  -2   0   2    2.04    0.22
   2   0  -2    2.42    0.19
  -2   0   1    0.01    0.05
  -2   0   1    0.01    0.13
   2   0   1   -0.16    0.12
  -2   0  -1    0.04    0.13
   2   0   1    0.06    0.10
  -2   0  -1   -0.01    0.11
  -2   0  -1   -0.28    0.21
  -2   0  -2  137.11    5.74
   2   0   2  134.73    5.45
  -2   0  -2  137.54    8.15
  -2   0  -2  142.78    7.06
  -2   0  -2  141.51    7.34
   2   0   3   -0.35    0.51
   2   0   3   -0.46    0.42
  -2   0  -3    0.01    0.61
   2   0   3   -0.64    0.34
   2   0   3   -0.46    0.33
  -2   0  -3    0.20    0.37
  -2   0  -3   -1.08    0.39
  -2   0  -4    6.89    0.52
  -2   0  -4    6.51    0.50
   2   0   4    6.81    0.64
   2   0   4    6.39    0.56
  -2   0  -4    6.77    0.70
   2   0   4    6.77    0.47
  -2   0  -5   -0.40    0.39
  -2   0  -5   -0.53    0.37
  -2   0  -5   -0.09    0.30
   2   0   5   -0.39    0.29
   2   0   5   -0.67    0.42
   2   0   5   -0.49    0.33
   2   0   5    0.37    0.31
   2   0   6    0.31    0.27
  -2   0  -6    0.84    0.68
   2   0   6   -0.08    0.58
   2   0   7    0.44    0.27
  -2   0  -7    0.46    0.60
   2   0   7    0.06    0.68
  -2   0  -7   -0.28    0.59
   2   0   8   29.06    1.45
  -2   0  -8   31.47    1.94
   2   0   8   29.67    1.62
  -2   0  -8   31.18    1.68
   2   0   9    0.49    0.66
   2   0   9    0.17    0.24
  -2   0  -9    0.25    0.42
  -2   0  -9    0.08    0.52
   2   0  10    7.88    0.74
  -2   0 -10    5.68    0.78
   2   0  10    6.57    0.41
  -2   0 -10    6.35    0.68
   2   0  11   -0.95    0.65
  -2   0 -11   -0.31    0.68
  -2   0 -11    0.37    0.45
   2   0  12  102.96    5.59
  -2   0 -12  110.47    4.26
   2   0  12  115.17    5.43
  -2   0 -13    0.31    0.56
   2   0  14   13.85    1.34
  -2   0 -14   16.18    1.14
   2   0  15    1.44    1.11
  -2   0 -15    0.15    1.00
  -2   0 -16    6.90    1.19
   2   0  16    5.10    1.07
  -2   0 -17   -0.40    0.80
  -2   0 -18    4.10    0.69
   2   0  18    4.20    0.86
   2   0  19   -1.59    1.05
  -2   0 -19   -0.29    0.68
  -2   0 -20    4.39    0.91
   2   0  20    6.40    1.12
   2   0  21   -0.89    0.63
  -2   0 -22    6.54    1.15
   2   0  22    8.67    1.43
   2   0  23   -0.36    0.66
  -2   0 -23   -1.10    0.78
   2   1 -24   -0.71    0.67
  -2   1  24    1.45    1.18
   2  -1 -24    0.54    0.69
  -2  -1  24   -0.97    1.08
   2   1 -23    1.09    0.97
  -2   1  23    1.84    0.84
  -2  -1  23    1.63    1.34
  -2   1  22    1.38    0.68
   2   1 -22    1.55    0.81
   2  -1 -22    1.00    0.55
  -2   1  21    0.21    0.80
  -2  -1  21   -0.03    0.61
   2  -1 -21   -0.06    0.55
  -2   1  20    3.07    0.97
   2  -1 -20    2.36    0.66
  -2   1  19    3.97    0.69
   2   1 -19    2.77    0.63
   2  -1 -19    2.31    0.66
  -2  -1  19    2.95    0.85
  -2   1  18    4.77    1.00
   2   1 -18    3.42    0.96
   2  -1 -18    4.13    0.71
  -2  -1  18    4.51    0.87
  -2   1  17    0.35    0.67
   2   1 -17   -0.68    0.63
   2  -1 -17    0.94    0.70
  -2  -1  17    1.57    0.66
   2   1 -16   33.42    2.06
  -2   1  16   33.69    2.39
   2  -1 -16   34.40    2.16
  -2  -1  16   33.94    2.38
  -2   1  15   -0.58    0.85
   2   1 -15    0.66    0.51
  -2  -1  15   -0.41    0.60
   2  -1 -15    1.38    0.76
  -2   1  14   26.53    1.83
   2   1 -14   22.64    1.84
   2  -1 -14   27.80    1.49
  -2  -1  14   26.04    1.62
  -2   1  13  112.20    4.78
   2   1 -13  109.49    4.95
  -2  -1  13  115.40    5.28
   2  -1 -13  107.94    4.33
   2   1 -12    3.40    0.62
  -2   1  12    2.71    0.47
  -2  -1  12    2.25    0.47
   2  -1 -12    3.23    0.66
   2   1 -11   29.13    1.60
  -2   1  11   27.03    1.46
  -2  -1  11   32.67    1.84
   2  -1 -11   29.79    1.81
   2   1 -10  265.71   11.80
  -2   1  10  271.43   10.44
  -2  -1  10  261.25   11.90
   2  -1 -10  273.90   10.13
  -2   1   9    9.52    0.78
   2   1  -9   11.55    0.92
  -2   1   9    9.47    0.84
  -2  -1   9    9.63    0.97
   2  -1  -9   10.85    0.90
  -2   1   8    7.96    0.60
   2   1  -8    8.87    0.53
  -2  -1   8    9.85    0.98
   2  -1  -8    9.43    0.95
   2   1  -7    0.99    0.54
  -2   1   7    0.95    0.32
  -2   1   7    1.26    0.78
   2  -1  -7    0.20    0.54
  -2  -1   7    0.71    0.58
  -2   1   6  598.52   27.59
   2   1  -5    2.26    0.51
   2   1  -5    3.15    0.42
  -2   1   5    3.28    0.46
  -2   1   5    2.90    0.43
  -2   1   5    2.57    0.28
   2  -1  -5    2.97    0.35
   2  -1  -5    2.05    0.49
  -2  -1   5    2.73    0.41
  -2   1   3    6.08    0.29
   2   1  -3    5.48    0.42
   2   1  -3    6.30    0.45
  -2   1   3    6.40    0.35
  -2   1   3    6.56    0.48
   2   1  -3    5.66    0.38
   2  -1  -3    6.23    0.35
  -2  -1   3    6.35    0.38
  -2  -1   3    6.96    0.48
   2  -1  -3    6.57    0.38
   2   1  -2   52.24    2.51
  -2   1   2   52.48    2.30
  -2   1   2   51.50    3.19
  -2   1   2   52.84    2.50
   2   1  -2   50.48    3.80
  -2  -1   2   52.62    2.12
  -2  -1   2   53.36    2.98
   2  -1  -2   53.52    2.52
   2  -1  -2   48.81    3.75
  -2   1   1   14.58    0.74
  -2   1   1   13.45    0.71
   2   1  -1   15.32    0.72
  -2   1   1   14.60    0.62
  -2   1   1   13.87    0.65
   2  -1  -1   12.55    0.72
  -2  -1   1   14.41    0.66
   2  -1  -1   13.58    0.70
  -2  -1   1   15.15    0.64
  -2   1   0    0.46    0.24
  -2   1   0    0.35    0.21
   2   1   0    0.55    0.29
   2   1   0    0.59    0.16
  -2  -1   0    0.43    0.40
  -2  -1   0    0.35    0.16
   2  -1   0    0.43    0.25
   2  -1   0    0.46    0.17
   2   1   1    6.04    0.46
  -2   1  -1    6.11    0.41
  -2   1  -1    6.01    0.35
   2   1   1    5.88    0.34
  -2   1  -1    6.45    0.48
   2   1   1    5.81    0.39
  -2  -1  -1    5.95    0.37
   2  -1   1    6.09    0.38
   2  -1   1    5.57    0.33
  -2  -1  -1    6.73    0.54
  -2  -1  -1    5.76    0.38
   2  -1   1    6.50    0.37
   2   1   2    2.38    0.26
  -2   1  -2    2.64    0.62
   2   1   2    2.82    0.31
  -2   1  -2    2.00    0.26
  -2   1  -2    2.31    0.40
  -2  -1  -2    2.54    0.26
   2  -1   2    1.56    0.48
   2  -1   2    2.46    0.34
  -2  -1  -2    2.41    0.32
   2  -1   2    2.72    0.32
  -2   1  -3   44.76    1.83
  -2   1  -3   50.28    2.47
  -2   1  -3   48.86    2.24
   2   1   3   48.41    1.97
   2   1   3   47.19    2.46
  -2  -1  -3   46.86    2.31
  -2  -1  -3   45.36    2.09
   2  -1   3   45.65    2.78
  -2  -1  -3   48.37    2.15
   2  -1   3   48.82    2.95
   2  -1   3   47.89    2.15
  -2   1  -4  104.16    5.04
  -2   1  -4  111.15    5.07
  -2   1  -4  113.15    6.14
   2   1   4  105.99    4.07
   2   1   4  107.98    5.73
  -2  -1  -4  110.91    5.56
   2  -1   4  111.84    5.12
   2  -1   4  110.54    4.99
   2  -1   4  109.13    5.25
  -2  -1  -4  106.74    5.14
   2   1   5  205.99    9.95
  -2   1  -5  196.56    9.52
  -2   1  -5  199.90    9.05
  -2  -1  -5  193.18    9.88
   2  -1   5  194.77   10.41
  -2  -1  -5  204.24   10.00
  -2   1  -6   18.14    1.11
   2   1   6   18.13    1.13
  -2   1  -6   17.89    1.03
  -2   1  -6   16.21    1.25
  -2  -1  -6   18.92    1.20
   2  -1   6   16.70    1.18
  -2  -1  -6   18.15    1.13
  -2   1  -7   69.42    2.79
   2   1   7   72.03    3.15
  -2   1  -7   69.24    2.99
  -2  -1  -7   64.97    3.02
  -2  -1  -7   72.41    3.98
   2  -1   7   74.98    3.31
  -2   1  -8   38.08    1.81
  -2   1  -8   36.74    2.13
   2   1   8   39.68    2.01
  -2  -1  -8   39.97    1.71
   2  -1   8   38.75    1.77
  -2  -1  -8   37.29    2.06
  -2   1  -9    4.75    0.54
  -2   1  -9    5.46    0.52
  -2  -1  -9    5.53    0.63
  -2  -1  -9    5.36    0.56
   2  -1   9    4.94    0.74
   2   1  10   -0.59    0.83
  -2   1 -10   -0.03    0.68
   2  -1  10   -0.81    0.45
  -2  -1 -10   -0.73    0.74
  -2   1 -11   87.68    4.40
   2   1  11   87.45    3.67
  -2  -1 -11   90.05    4.04
  -2  -1 -11   87.78    3.86
   2  -1  11   89.22    4.30
   2   1  12    9.09    1.24
  -2   1 -12   12.05    0.73
  -2  -1 -12   10.23    0.98
  -2  -1 -12   10.69    0.90
   2  -1  12   11.72    0.93
   2   1  13   15.54    1.27
  -2   1 -13   14.42    0.99
   2  -1  13   13.55    1.40
  -2  -1 -13   12.90    0.89
  -2  -1 -13   13.17    0.77
  -2   1 -14    6.80    0.95
   2   1  14    8.35    0.76
  -2  -1 -14    7.43    1.05
   2  -1  14    6.87    1.26
  -2   1 -15   57.63    2.39
   2   1  15   50.15    2.82
   2  -1  15   50.99    2.69
  -2  -1 -15   53.61    2.70
   2   1  16   46.01    2.47
  -2   1 -16   43.54    2.51
  -2  -1 -16   40.28    2.73
   2  -1  16   43.83    2.12
  -2   1 -17   16.33    1.09
   2   1  17   18.23    1.53
  -2  -1 -17   15.44    1.39
   2  -1  17   13.05    1.61
   2   1  18   14.94    1.26
  -2   1 -18   13.33    1.22
   2  -1  18   15.99    1.30
  -2  -1 -18   16.88    1.10
   2   1  19   19.77    2.13
  -2   1 -19   23.05    1.78
  -2  -1 -19   25.43    2.04
   2  -1  19   23.83    2.13
   2   1  20    1.21    0.82
  -2   1 -20    1.28    0.84
  -2  -1 -20   -0.31    0.73
   2  -1  20   -0.49    0.62
   2   1  21   12.08    1.28
  -2   1 -21   10.46    1.27
   2  -1  21    8.31    1.34
  -2  -1 -21   13.27    1.32
   2   1  22    1.41    0.88
  -2   1 -22    0.70    0.81
  -2  -1 -22    1.83    0.74
  -2   1 -23   12.21    1.70
   2   1  23   12.14    1.66
   2  -1  23   12.62    1.93
  -2  -1 -23    9.50    1.66
  -2   2  23   10.55    1.68
   2   2 -23   10.53    1.31
  -2  -2  23    9.07    2.13
   2  -2 -23   11.13    1.46
  -2   2  22   11.25    1.52
   2   2 -22   10.07    1.31
   2  -2 -22   12.19    1.22
  -2  -2  22    9.89    1.47
   2   2 -21    1.09    1.05
  -2   2  21   -0.15    1.08
  -2  -2  21   -0.03    0.75
   2  -2 -21    2.70    1.04
  -2   2  20   -0.95    0.93
   2   2 -20    0.57    0.79
   2  -2 -20    1.66    0.77
  -2  -2  20    1.88    0.91
   2   2 -19    9.71    1.45
  -2   2  19    8.93    1.16
  -2  -2  19   13.96    1.71
   2  -2 -19   12.80    1.00
   2   2 -18    2.29    0.70
  -2   2  18    2.31    1.12
  -2  -2  18    3.65    1.38
   2  -2 -18    3.57    0.91
   2   2 -17   15.98    1.30
  -2   2  17   15.57    1.51
  -2  -2  17   16.22    1.45
   2  -2 -17   17.60    1.24
   2   2 -16   -1.14    0.70
  -2   2  16    1.20    0.76
   2  -2 -16   -0.43    0.47
  -2  -2  16   -0.01    0.86
  -2   2  15    5.68    0.94
   2   2 -15    5.39    1.11
   2  -2 -15    7.15    1.05
  -2   2  14    5.50    0.99
   2  -2 -14    3.81    0.65
  -2   2  13   85.15    3.33
   2   2 -13   79.91    4.24
  -2  -2  13   78.96    4.18
   2  -2 -13   77.94    3.53
   2   2 -12   15.45    0.92
  -2  -2  12   14.69    1.21
   2  -2 -12   15.29    1.20
  -2   2  11    7.80    0.85
   2   2 -11    5.05    0.87
   2  -2 -11    7.28    0.87
  -2  -2  11    6.72    1.13
   2   2 -10   96.48    3.75
  -2   2  10   93.20    4.65
  -2  -2  10   95.73    4.04
   2  -2 -10   96.29    4.76
  -2   2   9   36.00    1.63
   2   2  -9   35.55    1.42
  -2  -2   9   39.44    2.11
   2  -2  -9   33.60    1.98
  -2   2   8   11.32    0.89
   2   2  -8   11.45    0.84
   2  -2  -8    9.51    1.10
  -2  -2   8   12.86    1.14
  -2   2   7   19.59    1.23
   2   2  -7   19.31    0.83
   2   2  -7   20.99    1.17
   2  -2  -7   18.70    1.02
  -2  -2   7   20.17    1.12
   2   2  -6   30.06    1.22
  -2   2   6   27.96    1.50
   2  -2  -6   25.94    1.41
  -2  -2   6   27.14    1.48
  -2   2   5   21.20    1.15
   2   2  -5   23.82    1.24
   2  -2  -5   20.90    1.20
  -2  -2   5   22.61    1.18
  -2   2   4  127.84    6.39
  -2   2   4  127.81    6.50
   2   2  -4  131.94    6.45
   2  -2  -4  123.97    6.39
   2  -2  -4  134.24    6.56
  -2  -2   4  132.87    5.61
   2   2  -3  141.83    7.72
   2   2  -3  133.86    4.89
  -2   2   3  134.04    6.23
  -2   2   3  125.82    5.96
  -2  -2   3  133.30    5.82
   2  -2  -3  129.51    5.33
  -2  -2   3  140.34    6.22
   2  -2  -3  134.85    6.78
  -2   2   2  130.76    6.67
   2   2  -2  132.10    6.43
  -2   2   2  137.59    5.77
   2   2  -2  135.35    7.28
  -2  -2   2  135.54    7.13
   2  -2  -2  137.42    7.57
  -2  -2   2  134.20    6.21
   2  -2  -2  134.18    5.91
  -2   2   1   -0.50    0.37
   2   2  -1    0.16    0.49
  -2   2   1    0.51    0.37
   2  -2  -1   -0.12    0.24
   2  -2  -1   -0.16    0.42
  -2  -2   1    0.67    0.54
  -2  -2   1    0.10    0.19
   2  -2  -1    0.05    0.21
  -2   2   0  152.51    8.05
  -2   2   0  149.70    7.00
   2   2   0  149.19    7.32
   2   2   0  158.86    8.04
  -2  -2   0  149.79    7.63
   2  -2   0  150.15    8.41
   2  -2   0  148.81    6.57
  -2  -2   0  156.68    7.09
   2  -2   0  157.87    8.54
   2   2   1    2.24    0.42
   2   2   1    1.98    0.57
   2   2   1    2.28    0.22
  -2   2  -1    1.91    0.44
  -2   2  -1    2.59    0.37
  -2  -2  -1    2.29    0.57
   2  -2   1    2.85    0.32
   2  -2   1    2.48    0.48
   2  -2   1    1.67    0.30
  -2  -2  -1    2.31    0.38
   2   2   2   10.84    0.78
   2   2   2   10.42    0.75
  -2   2  -2   10.49    0.69
  -2   2  -2    9.53    0.55
   2   2   2   10.96    0.67
  -2  -2  -2   11.17    0.59
   2  -2   2   10.53    0.69
   2  -2   2   10.57    0.70
  -2  -2  -2   11.22    0.60
  -2  -2  -2   10.98    0.78
   2  -2   2   11.28    0.68
   2   2   3    8.11    0.59
  -2   2  -3    8.27    0.80
   2   2   3    8.73    0.51
   2  -2   3    9.36    0.55
  -2  -2  -3    9.04    0.52
  -2  -2  -3    9.30    0.69
   2  -2   3    6.75    0.90
   2  -2   3   10.60    0.72
   2   2   4   15.12    0.95
  -2   2  -4   12.19    0.81
  -2  -2  -4   13.00    0.82
   2  -2   4   12.65    0.83
  -2  -2  -4   14.66    0.61
   2   2   5    1.97    0.42
  -2   2  -5    2.75    0.41
   2  -2   5    2.47    0.49
  -2  -2  -5    2.94    0.51
  -2  -2  -5    1.98    0.40
   2   2   6   17.78    0.99
  -2   2  -6   17.24    1.01
  -2  -2  -6   16.09    0.76
  -2  -2  -6   18.40    1.10
   2  -2   6   16.99    1.35
  -2   2  -7   18.43    1.09
   2   2   7   18.44    1.07
  -2  -2  -7   19.83    1.09
   2  -2   7   17.24    0.99
  -2  -2  -7   17.97    1.02
  -2   2  -8   91.06    3.65
   2   2   8   88.67    3.77
  -2   2  -8   90.10    4.57
  -2  -2  -8   87.62    3.82
  -2  -2  -8   86.70    4.80
   2  -2   8   89.42    4.25
  -2   2  -9   85.11    3.65
   2   2   9   78.92    3.88
  -2   2  -9   82.73    3.89
  -2  -2  -9   76.34    3.59
   2  -2   9   79.54    3.00
  -2  -2  -9   83.69    3.60
  -2   2 -10    7.43    0.72
   2   2  10    7.15    0.89
  -2  -2 -10    7.53    0.82
   2  -2  10    8.01    0.65
  -2  -2 -10    8.78    0.85
   2   2  11  190.75    8.31
  -2   2 -11  191.63    7.66
   2  -2  11  184.69    8.58
  -2  -2 -11  186.70    7.65
  -2  -2 -11  190.91    8.83
   2   2  12   12.08    1.56
  -2   2 -12   10.75    1.04
  -2  -2 -12   10.98    1.11
  -2  -2 -12    9.44    0.79
   2  -2  12   12.46    1.56
  -2   2 -13   46.03    2.59
   2   2  13   49.65    2.45
   2  -2  13   43.65    2.40
  -2  -2 -13   46.27    2.52
  -2  -2 -13   43.00    2.48
   2   2  14   29.83    1.77
  -2   2 -14   28.36    1.83
   2  -2  14   30.62    1.86
  -2  -2 -14   29.08    1.44
  -2  -2 -14   23.49    1.99
  -2   2 -15    1.02    0.83
   2   2  15    2.12    1.11
  -2  -2 -15   -0.16    0.84
   2  -2  15    1.35    1.04
   2   2  16    0.66    0.68
  -2   2 -16    1.57    0.71
  -2  -2 -16    1.23    0.50
   2  -2  16    0.64    0.74
  -2   2 -17   21.71    1.44
   2   2  17   19.60    1.86
  -2  -2 -17   20.03    1.60
   2  -2  17   19.67    1.72
   2   2  18   24.78    2.02
  -2   2 -18   23.52    1.71
   2  -2  18   26.98    2.13
  -2  -2 -18   24.48    2.22
  -2   2 -19   18.15    1.32
   2   2  19   15.85    1.42
  -2  -2 -19   16.72    1.40
   2  -2  19   14.85    1.67
   2   2  20    7.60    1.12
   2  -2  20    8.19    1.28
  -2  -2 -20    9.46    1.25
  -2   2 -21   -0.37    0.61
   2   2  21    0.74    1.17
  -2  -2 -21   -0.11    1.05
   2  -2  21    0.35    0.91
   2   2  22    0.13    0.98
  -2   2 -22    2.15    1.10
  -2  -2 -22    1.57    1.01
   2   2  23   62.40    6.86
  -2   2 -23   52.15    5.25
  -2  -2 -23   55.34    5.66
   2  -2  23   51.65    5.78
   2   3 -23    0.18    0.73
   2  -3 -23    0.39    0.55
  -2  -3  23    1.45    0.94
   2  -3 -22   -0.57    0.88
  -2  -3  22    0.30    0.77
   2   3 -21    0.63    1.10
  -2   3  21    0.53    0.78
  -2  -3  21    2.49    1.28
   2  -3 -21    0.89    0.66
  -2   3  20    5.48    1.28
   2   3 -20    2.24    0.95
   2  -3 -20    3.42    0.85
  -2  -3  20    3.30    0.85
  -2   3  19   -0.40    0.53
   2   3 -19   -0.73    0.63
  -2  -3  19   -0.04    0.66
  -2   3  18    0.56    0.58
   2   3 -18   -0.18    0.59
  -2  -3  18    1.90    0.73
  -2   3  17    1.27    0.69
   2  -3 -17    0.89    0.52
  -2  -3  17    0.81    0.84
  -2   3  16   21.03    1.57
   2   3 -16   17.16    1.33
  -2  -3  16   19.96    1.92
   2  -3 -16   17.85    1.38
   2   3 -15    1.91    0.62
   2  -3 -15    1.69    0.62
  -2  -3  15    2.02    1.00
   2   3 -14   81.13    3.70
  -2   3  14   82.11    4.06
   2  -3 -14   74.00    3.52
  -2  -3  14   81.60    3.76
  -2   3  13    6.61    0.93
   2   3 -13    7.23    0.85
  -2  -3  13    7.99    1.15
   2  -3 -13    5.02    0.79
  -2   3  12    9.09    0.88
   2   3 -12    9.19    0.96
  -2  -3  12    7.15    1.10
   2  -3 -12    7.68    0.71
  -2   3  11    0.00    0.41
   2   3 -11    0.71    0.69
  -2  -3  11    0.02    0.56
   2  -3 -11   -0.10    0.47
  -2   3  10   24.06    1.45
   2   3 -10   23.22    1.35
  -2  -3  10   21.49    1.68
   2  -3 -10   22.90    1.22
   2   3  -9   48.94    2.10
   2   3  -9   47.77    2.05
  -2   3   9   44.81    2.07
   2  -3  -9   48.18    2.22
  -2  -3   9   51.56    2.49
   2   3  -8   66.25    2.89
  -2   3   8   68.77    3.00
  -2  -3   8   68.64    3.72
   2  -3  -8   66.04    2.92
  -2   3   7   34.02    1.61
   2   3  -7   35.43    1.87
  -2  -3   7   32.93    1.77
   2  -3  -7   36.26    1.97
   2  -3  -7   34.14    1.39
  -2   3   6    1.93    0.62
   2   3  -6    3.05    0.42
   2  -3  -6    3.40    0.26
   2  -3  -6    2.73    0.72
   2   3  -5    1.86    0.45
  -2   3   5    1.59    0.56
  -2  -3   5    1.30    0.51
   2  -3  -5    2.21    0.65
   2   3  -4  114.14    4.65
  -2   3   4  114.07    4.82
   2  -3  -4  112.38    5.40
  -2   3   3   35.69    1.58
   2   3  -3   38.25    1.99
  -2  -3   3   37.64    1.66
   2  -3  -3   36.09    1.49
  -2   3   2  153.13    7.07
   2   3  -2  161.93    7.36
  -2  -3   2  152.91    7.96
   2  -3  -2  149.59    7.44
  -2   3   1   14.57    0.80
   2   3  -1   17.02    0.89
   2  -3  -1   15.62    0.97
  -2  -3   1   15.63    1.10
   2   3   0   82.90    3.84
  -2   3   0   85.63    4.45
   2  -3   0   80.22    3.87
  -2  -3   0   83.66    4.07
   2   3   1  141.86    6.00
   2   3   1  139.10    5.91
  -2   3  -1  134.96    5.96
   2  -3   1  132.44    7.10
   2  -3   1  143.97    5.60
  -2  -3  -1  140.30    6.16
  -2   3  -2  461.38   18.94
   2   3   2  454.68   22.49
   2  -3   2  441.38   20.29
  -2  -3  -2  451.83   20.54
  -2   3  -3   81.52    3.19
   2   3   3   90.50    4.01
   2   3   3   82.01    3.77
   2  -3   3   84.10    4.24
  -2  -3  -3   90.41    3.76
   2   3   4  563.50   22.95
  -2   3  -4  564.71   24.11
  -2  -3  -4  566.50   27.61
  -2   3  -5   41.49    1.72
   2   3   5   44.82    2.08
  -2  -3  -5   45.59    1.98
  -2  -3  -5   40.40    2.02
   2  -3   5   37.95    1.91
   2   3   6    1.34    0.72
  -2   3  -6   -0.02    0.46
  -2  -3  -6    0.52    0.75
  -2  -3  -6   -0.11    0.17
   2  -3   6   -1.06    0.74
   2   3   7    2.48    0.55
  -2   3  -7    2.15    0.66
  -2  -3  -7    2.34    0.59
   2  -3   7    2.22    0.63
  -2  -3  -7    2.33    0.26
  -2   3  -8  142.99    5.37
   2   3   8  141.56    5.24
  -2  -3  -8  147.11    5.95
  -2  -3  -8  141.33    7.87
  -2  -3  -8  140.39    6.74
   2  -3   8  144.22    5.51
   2   3   9    0.93    0.57
  -2  -3  -9    1.40    0.20
  -2  -3  -9    0.93    0.48
  -2  -3  -9    1.94    0.43
   2  -3   9    1.70    0.79
  -2   3 -10   12.39    1.07
   2   3  10   14.18    0.95
  -2  -3 -10   15.48    0.97
  -2  -3 -10   15.31    0.93
  -2  -3 -10   13.99    0.73
   2  -3  10   14.53    1.22
   2   3  11    0.23    0.85
  -2   3 -11    0.54    0.14
  -2   3 -11    0.17    0.62
  -2  -3 -11    0.62    0.84
  -2  -3 -11    0.35    0.42
   2  -3  11    0.74    0.93
   2   3  12   10.01    1.18
  -2   3 -12    8.92    0.87
  -2  -3 -12    8.00    0.73
  -2  -3 -12    9.10    0.81
   2  -3  12    9.93    0.82
  -2   3 -13    8.23    0.98
   2   3  13   10.29    1.03
  -2  -3 -13    9.86    0.75
   2  -3  13    8.54    1.31
  -2  -3 -13   10.20    0.85
   2   3  14   39.01    2.29
  -2   3 -14   40.27    2.00
   2  -3  14   32.11    2.18
  -2  -3 -14   36.10    2.85
  -2  -3 -14   34.74    1.86
   2   3  15    1.39    1.01
  -2  -3 -15    2.41    0.63
   2  -3  15    2.36    0.76
  -2  -3 -15    3.13    1.04
  -2   3 -16    8.21    0.82
   2  -3  16    9.44    1.27
  -2  -3 -16    9.89    1.05
  -2   3 -17    1.88    0.59
   2  -3  17    1.67    1.01
  -2  -3 -17    2.43    1.05
  -2   3 -18    6.14    1.08
   2   3  18    6.83    0.97
  -2  -3 -18    7.64    0.92
   2  -3  18    9.38    1.57
  -2   3 -19    0.14    0.92
   2   3  19   -0.16    1.04
   2  -3  19   -0.59    1.11
   2   3  20    0.05    0.69
  -2   3 -20    1.78    0.76
   2  -3  20    0.95    0.84
  -2  -3 -20   -0.57    0.82
  -2   3 -21   -0.07    0.64
   2   3  21    1.15    1.20
  -2  -3 -21    0.57    0.92
   2  -3  21    1.50    1.00
  -2   3 -22    0.50    1.04
   2   3  22    0.26    0.85
  -2  -3 -22    0.82    0.62
   2  -3  22   -0.67    1.34
  -2   4  22    3.46    1.16
   2   4 -22    3.43    0.88
   2  -4 -22    4.18    0.80
  -2  -4  22    2.28    0.93
  -2   4  21   -0.33    0.79
   2   4 -21   -1.29    0.96
   2  -4 -21   -0.18    0.68
  -2  -4  21    0.58    1.43
  -2   4  20    1.75    1.22
  -2   4  19   16.66    2.02
   2   4 -19   13.54    1.39
  -2  -4  19   14.87    1.97
   2  -4 -19   11.96    1.10
  -2   4  18   23.96    1.80
   2   4 -18   22.06    1.63
   2  -4 -18   22.22    1.74
  -2  -4  18   21.32    1.87
   2   4 -17   11.40    1.20
  -2   4  17   10.18    1.13
  -2  -4  17    8.92    1.24
  -2   4  16    9.66    1.18
  -2  -4  16    6.38    0.99
   2  -4 -16    8.52    1.04
  -2   4  15   10.25    1.07
   2   4 -15    7.69    1.23
   2  -4 -15    9.70    1.00
  -2  -4  15    7.95    1.21
  -2   4  14   23.49    1.88
   2   4 -14   24.95    1.32
   2  -4 -14   24.66    1.56
  -2  -4  14   23.86    1.77
   2   4 -13   51.55    2.46
  -2   4  13   49.54    3.09
   2  -4 -13   49.70    2.71
  -2  -4  13   47.51    2.66
   2   4 -12   20.10    1.11
  -2  -4  12   22.70    1.42
   2  -4 -12   23.69    1.17
   2   4 -11   27.96    1.45
   2   4 -11   28.49    1.64
  -2   4  11   29.93    1.86
   2  -4 -11   28.73    1.84
  -2  -4  11   31.66    1.83
   2   4 -10   18.89    1.04
  -2   4  10   16.14    1.05
  -2  -4  10   16.44    1.66
   2  -4 -10   14.38    0.94
  -2   4   9   20.19    1.46
   2   4  -9   18.68    1.01
   2  -4  -9   19.27    1.04
  -2  -4   9   22.82    1.12
   2   4  -8    1.10    0.53
  -2   4   8    1.23    0.49
   2  -4  -8    2.13    0.61
  -2  -4   8    0.98    0.85
   2  -4  -8    1.67    0.17
  -2   4   7    2.31    0.52
   2  -4  -7    2.05    0.20
  -2  -4   7    3.59    0.78
  -2   4   6   77.71    3.41
   2   4  -6   79.71    3.76
   2  -4  -6   78.17    3.72
  -2  -4   6   76.62    3.70
  -2   4   5   16.87    1.07
   2   4  -5   17.48    1.09
  -2  -4   5   17.48    0.91
   2  -4  -5   15.51    0.95
   2   4  -4   18.65    0.96
  -2   4   4   20.16    0.96
  -2  -4   4   16.07    0.95
   2  -4  -4   15.98    1.10
  -2   4   3    0.35    0.34
   2   4  -3   -0.83    0.62
  -2  -4   3   -1.04    0.68
   2  -4  -3   -0.75    0.50
  -2   4   2   15.19    0.88
   2   4  -2   13.84    0.84
  -2  -4   2   13.54    1.17
   2   4  -1    0.26    0.43
  -2   4   1    0.07    0.35
  -2  -4   1    0.08    0.43
   2  -4  -1    0.40    0.56
   2   4   0    2.25    0.47
  -2  -4   0    2.31    0.43
   2  -4   0    2.23    0.86
  -2   4  -1    3.49    0.56
   2   4   1    4.47    0.61
   2  -4   1    3.87    0.58
  -2  -4  -1    4.15    0.95
   2   4   2    4.00    0.79
  -2   4  -2    3.18    0.58
   2   4   2    2.54    0.33
   2  -4   2    2.60    0.55
  -2  -4  -2    1.73    0.81
   2   4   3    1.75    0.74
   2   4   3    1.37    0.24
  -2   4  -3    0.92    0.60
  -2  -4  -3    0.49    0.70
   2  -4   3    0.30    0.68
   2   4   4   15.08    0.74
  -2   4  -4   16.29    0.94
   2   4   4   16.88    1.11
  -2  -4  -4   17.87    1.13
   2  -4   4   15.74    1.04
  -2   4  -5    0.39    0.43
   2   4   5   -0.14    0.42
   2  -4   5    0.59    0.53
  -2  -4  -5    0.81    0.35
  -2   4  -6  159.57    7.08
   2   4   6  157.68    6.09
  -2  -4  -6  160.48    7.36
   2  -4   6  169.06    8.09
  -2   4  -7   51.13    2.49
   2   4   7   52.22    2.25
   2  -4   7   50.28    2.72
  -2  -4  -7   54.20    2.52
  -2  -4  -7   50.82    3.22
   2   4   8    3.78    0.59
   2  -4   8    4.81    1.06
  -2  -4  -8    3.40    0.55
  -2  -4  -8    3.84    0.35
   2   4   9    1.72    0.76
  -2   4  -9    1.29    0.46
  -2  -4  -9    1.10    0.36
   2  -4   9    0.47    0.43
   2   4  10    6.19    0.74
  -2   4 -10    7.62    0.73
  -2  -4 -10    7.68    0.83
  -2  -4 -10    7.45    0.70
   2  -4  10    8.24    0.66
  -2   4 -11    2.16    0.43
   2   4  11    1.35    0.83
  -2  -4 -11    1.36    0.38
  -2  -4 -11    2.44    0.79
   2  -4  11    1.31    1.00
  -2   4 -12   15.35    0.95
   2   4  12   16.95    1.50
  -2   4 -12   13.98    0.78
   2  -4  12   14.16    1.40
  -2  -4 -12   14.37    1.00
  -2  -4 -12   14.75    1.04
  -2   4 -13    4.30    0.64
   2   4  13    3.95    0.73
  -2  -4 -13    5.44    0.85
  -2  -4 -13    5.03    0.63
   2  -4  13    5.70    0.88
  -2   4 -14   10.38    1.04
   2   4  14   10.14    1.32
  -2  -4 -14    9.86    0.94
   2  -4  14   10.86    1.31
  -2  -4 -14   11.41    1.11
  -2   4 -15    1.36    0.90
   2   4  15   -0.30    0.65
   2  -4  15    0.33    0.85
  -2  -4 -15    0.25    0.76
   2   4  16    1.19    0.92
  -2   4 -16    1.86    0.63
  -2  -4 -16    2.01    0.96
   2  -4  16    0.50    0.81
  -2   4 -17    4.76    0.78
   2   4  17    7.96    1.25
  -2  -4 -17    6.03    1.02
   2  -4  17    6.36    0.93
   2   4  18   -0.17    0.71
  -2   4 -18    0.61    0.79
   2  -4  18    1.90    0.97
  -2  -4 -18    1.87    0.75
   2   4  19    9.97    1.38
  -2   4 -19    9.78    1.39
  -2  -4 -19    8.05    1.13
   2  -4  19   10.20    1.61
  -2   4 -20   -0.07    0.75
   2   4  20    1.76    0.84
  -2  -4 -20    0.21    0.58
   2  -4  20    0.24    0.79
  -2   4 -21    4.52    1.26
   2   4  21    5.73    1.43
   2  -4  21    3.45    1.25
  -2  -4 -21    5.66    1.17
   2   4  22   -0.72    1.02
  -2   4 -22    0.58    1.02
   2  -4  22   -1.69    1.32
   2   5 -21   11.61    1.35
  -2   5  21   13.53    1.98
  -2  -5  21   15.68    2.30
   2  -5 -21   15.11    1.65
   2   5 -20    0.67    0.50
   2  -5 -20    0.16    0.61
  -2  -5  20   -0.50    1.16
   2   5 -19    6.24    0.84
  -2   5  19    6.76    1.43
   2   5 -18    2.99    0.78
  -2   5  18    3.20    0.78
   2  -5 -18    3.34    0.80
  -2  -5  18    2.22    0.73
   2   5 -17    5.77    1.01
  -2   5  17    5.37    0.81
  -2  -5  17    7.46    1.23
   2  -5 -17    8.03    0.83
  -2   5  16   -0.78    0.73
   2  -5 -16    1.60    0.65
  -2  -5  16    2.16    1.25
   2   5 -15   11.48    0.90
  -2   5  15   10.96    0.92
   2  -5 -15   11.18    1.02
  -2  -5  15   14.44    1.40
   2   5 -14    2.28    0.73
  -2   5  14    2.60    0.62
   2  -5 -14    2.58    0.63
  -2  -5  14    1.13    0.97
   2   5 -13    7.14    1.07
  -2   5  13    9.69    0.98
   2  -5 -13    8.68    0.86
   2   5 -12    4.24    0.85
  -2   5  12    2.65    0.75
   2  -5 -12    2.95    0.69
  -2  -5  12    2.71    1.24
  -2   5  11    6.67    1.18
   2   5 -11    6.31    1.02
  -2  -5  11    8.71    1.35
   2  -5 -11    7.09    0.89
  -2   5  10   11.86    0.77
   2   5 -10    9.59    0.94
   2  -5 -10    9.71    1.09
  -2  -5  10   11.01    0.97
  -2   5   9   -0.60    0.48
   2  -5  -9   -0.35    0.46
  -2  -5   9   -0.66    0.53
   2   5  -8    2.08    0.53
   2  -5  -8    0.56    0.68
  -2  -5   8    2.29    0.88
   2  -5  -8    1.21    0.15
  -2   5   7   68.47    2.86
   2   5  -7   72.82    2.94
  -2  -5   7   75.11    3.17
   2  -5  -7   70.35    3.29
  -2   5   6    7.80    0.65
   2   5  -6    5.24    0.71
   2  -5  -6    7.72    0.64
  -2  -5   6    5.74    0.79
  -2   5   5   38.37    1.96
   2   5  -5   33.90    1.65
  -2  -5   5   40.46    2.01
   2  -5  -5   39.66    2.02
   2   5  -4    1.94    0.55
  -2   5   4    3.27    0.82
  -2   5   4    2.39    0.14
  -2  -5   4    2.18    0.54
   2  -5  -4    1.43    0.62
  -2   5   3    0.38    0.57
   2   5  -3    0.67    0.35
  -2  -5   3   -0.05    0.55
   2  -5  -3    0.07    0.52
  -2   5   2    0.71    0.33
   2   5  -2    0.97    0.45
  -2  -5   2    1.08    0.59
   2  -5  -2    0.94    0.58
  -2   5   1    1.67    0.53
  -2  -5   1    1.04    0.69
  -2   5   0  101.64    4.24
   2   5   0  111.87    4.17
  -2  -5   0  106.31    5.39
   2  -5   0   99.98    4.95
   2   5   1   30.56    1.60
   2   5   1   34.14    1.49
  -2   5  -1   30.60    1.60
  -2  -5  -1   30.55    1.35
   2  -5   1   30.22    1.36
   2   5   2    7.77    0.46
   2   5   2    7.45    0.78
  -2   5  -2    8.47    0.81
   2  -5   2    7.39    0.65
  -2  -5  -2    9.42    0.98
  -2   5  -3   46.76    1.97
   2   5   3   43.93    2.56
   2   5   3   48.79    1.93
  -2  -5  -3   45.57    2.06
   2  -5   3   50.62    2.27
   2   5   4   20.76    0.87
  -2   5  -4   19.42    1.04
   2   5   4   21.79    1.13
   2  -5   4   22.03    1.32
  -2  -5  -4   20.22    1.27
   2   5   5    3.63    0.73
  -2   5  -5    2.17    0.69
   2   5   5    2.70    0.23
   2  -5   5    2.21    0.72
  -2  -5  -5    2.05    0.76
  -2   5  -6    3.53    0.51
   2   5   6    3.05    0.72
   2  -5   6    2.48    0.83
   2   5   7   32.92    1.59
  -2   5  -7   32.66    1.45
   2  -5   7   28.76    2.02
  -2  -5  -7   29.46    1.52
  -2   5  -8   53.76    2.66
   2   5   8   56.49    2.38
  -2  -5  -8   58.83    2.63
   2  -5   8   52.94    3.10
  -2   5  -9    2.88    0.79
   2   5   9    3.40    0.61
   2  -5   9    2.87    0.89
   2   5  10   -0.23    0.49
  -2   5 -10   -0.62    0.74
   2  -5  10    0.85    1.03
  -2  -5 -10   -0.16    0.58
   2   5  11   17.88    1.25
  -2   5 -11   16.66    1.23
  -2  -5 -11   14.54    1.43
   2  -5  11   16.55    1.30
  -2   5 -12    7.76    0.63
   2  -5  12    9.37    1.18
  -2  -5 -12    6.08    0.86
   2   5  13   -1.12    0.70
  -2  -5 -13    0.73    0.56
   2   5  14    2.94    0.93
  -2   5 -14    4.53    0.63
   2  -5  14    4.26    0.91
  -2  -5 -14    4.92    0.93
   2   5  15   26.68    1.82
  -2   5 -15   25.92    1.93
  -2  -5 -15   29.48    1.80
   2  -5  15   23.97    1.88
   2   5  16   13.11    1.84
  -2   5 -16   17.24    1.34
   2  -5  16   14.68    1.65
  -2  -5 -16   15.16    1.53
   2   5  17    2.67    0.98
  -2  -5 -17    0.94    0.67
   2  -5  17    0.61    1.05
  -2   5 -18    6.16    1.21
   2   5  18    4.77    1.25
  -2  -5 -18    8.11    1.41
  -2  -5 -19    1.02    1.01
   2  -5  19    1.67    1.11
  -2   5 -20    2.07    1.22
  -2  -5 -20    3.63    0.82
  -2   5 -21    5.03    1.16
   2   5  21    5.80    1.36
   2  -5  21    4.75    1.66
   2   6 -20    6.17    1.22
  -2   6  20   10.02    2.13
   2  -6 -20    8.74    1.22
   2   6 -19    1.86    0.68
  -2  -6  19    0.36    0.96
   2  -6 -19    0.82    0.89
  -2   6  18   12.88    1.45
   2   6 -18   12.59    1.77
   2  -6 -18   12.33    1.47
  -2  -6  18   10.82    1.34
   2   6 -17    1.94    0.93
   2   6 -16    1.55    0.67
  -2   6  16    2.12    0.80
   2  -6 -16    2.35    0.57
  -2  -6  16    3.51    0.80
  -2   6  15    1.46    0.75
  -2  -6  15    1.89    1.27
   2  -6 -15    0.07    0.69
  -2   6  14   12.17    1.11
   2   6 -14   10.93    0.98
  -2  -6  14   14.98    1.53
   2  -6 -14   14.28    1.27
   2   6 -13    0.00    0.56
  -2   6  13   -0.47    0.79
   2  -6 -13   -0.31    0.49
   2   6 -12   27.48    1.87
  -2   6  12   27.42    1.61
  -2  -6  12   28.10    1.83
   2  -6 -12   30.67    1.71
  -2   6  11   18.21    1.57
   2   6 -11   19.28    1.47
   2  -6 -11   21.60    1.59
  -2  -6  11   20.95    1.30
   2   6 -10    1.15    0.84
  -2   6  10    3.74    0.86
   2  -6 -10    2.50    0.69
   2   6  -9   12.73    1.01
  -2   6   9   13.21    1.26
   2  -6  -9   11.24    1.16
  -2  -6   9   13.02    1.28
  -2   6   8   21.12    1.28
   2   6  -8   18.53    1.43
   2  -6  -8   18.50    1.47
  -2  -6   8   19.76    1.68
  -2   6   7    3.07    0.84
   2  -6  -7    3.62    0.58
  -2  -6   7    4.06    0.79
  -2   6   6   81.16    3.71
   2   6  -6   75.62    3.21
   2  -6  -6   85.26    3.86
  -2  -6   6   76.66    3.38
   2   6  -5   17.40    1.19
  -2   6   5   19.18    1.28
  -2  -6   5   15.79    1.59
   2  -6  -5   19.15    1.11
   2   6  -4   51.40    2.22
  -2   6   4   47.66    2.50
  -2   6   4   54.53    2.41
   2  -6  -4   51.95    2.62
  -2  -6   4   46.01    2.85
  -2   6   3    7.06    0.70
   2   6  -3    6.33    0.60
   2  -6  -3    6.87    0.69
  -2  -6   3    7.20    0.93
   2   6  -2  152.52    6.35
  -2   6   2  150.08    5.75
  -2  -6   2  157.81    7.13
   2  -6  -2  148.11    6.53
   2   6  -1   -0.37    0.73
  -2   6   1    0.64    0.75
  -2  -6   1    0.92    0.83
   2  -6  -1    0.44    0.52
   2   6   0  218.35    9.23
  -2   6   0  231.44    8.90
   2  -6   0  232.44    9.83
  -2  -6   0  238.02   11.22
   2   6   1    1.52    0.37
   2   6   1    1.38    0.59
  -2   6  -1    1.17    0.72
   2  -6   1    2.37    0.66
  -2  -6  -1    1.73    0.74
   2   6   2   34.07    1.65
  -2   6  -2   30.36    1.91
   2   6   2   32.72    2.25
  -2  -6  -2   32.77    1.76
   2  -6   2   30.93    1.71
   2   6   3    5.78    0.65
   2   6   3    5.16    0.43
  -2   6  -3    3.67    0.81
   2  -6   3    6.50    0.96
   2   6   4   26.01    1.76
  -2   6  -4   27.73    1.53
   2   6   4   25.04    1.43
   2  -6   4   26.75    1.75
  -2  -6  -4   29.75    1.87
   2   6   5    1.77    0.77
   2   6   5    1.61    0.21
  -2   6  -5    0.63    0.62
   2  -6   5    1.28    0.64
  -2   6  -6   46.26    2.08
   2   6   6   46.59    2.41
  -2  -6  -6   46.25    2.28
   2  -6   6   47.41    2.86
  -2   6  -7    0.40    0.65
   2  -6   7   -0.48    0.70
  -2  -6  -7    0.59    0.73
   2   6   8   20.44    1.44
  -2   6  -8   16.36    1.09
   2  -6   8   17.19    1.25
  -2  -6  -8   18.75    1.42
   2   6   9    3.27    0.78
  -2   6  -9    3.02    0.79
  -2  -6  -9    3.40    0.79
  -2   6 -10   13.49    1.12
  -2  -6 -10   15.04    1.30
   2  -6  10   14.17    1.03
  -2   6 -11   67.46    3.20
   2   6  11   68.61    3.08
   2  -6  11   69.53    3.88
  -2  -6 -11   66.68    3.51
  -2   6 -12   18.27    1.60
   2   6  12   19.17    1.70
   2  -6  12   19.66    1.64
  -2  -6 -12   20.58    1.40
   2   6  13    2.99    0.74
  -2   6 -13    3.52    0.55
  -2  -6 -13    3.24    0.74
   2  -6  13    4.93    1.04
  -2   6 -14   10.99    1.28
   2   6  14    9.29    1.23
  -2  -6 -14    9.26    0.81
   2   6  15    0.75    0.58
  -2   6 -15    0.11    0.55
  -2  -6 -15   -1.44    0.86
   2  -6  15    0.85    0.69
  -2   6 -16    3.72    0.97
   2   6  16    5.10    1.01
  -2  -6 -16    3.73    0.71
   2  -6  16    3.82    1.41
   2   6  17   14.81    1.95
  -2   6 -17   14.30    1.32
   2  -6  17   14.48    1.68
  -2  -6 -17   10.99    1.50
  -2   6 -18    4.20    0.92
   2   6  18    3.41    1.45
  -2  -6 -18    3.86    1.24
   2  -6  18    2.86    1.36
  -2   6 -19   -1.44    0.91
   2   6  19   -0.51    0.70
   2  -6  19   -1.67    1.16
  -2  -6 -19    0.00    0.81
   2   7 -18    3.16    1.15
  -2   7  18    2.65    1.07
  -2  -7  18    3.94    1.45
   2  -7 -18    4.52    0.77
  -2   7  17    9.30    1.26
   2   7 -17    9.06    1.45
  -2   7  16   32.29    3.55
   2   7 -16   34.40    3.00
   2  -7 -16   30.30    2.83
  -2  -7  16   38.82    3.54
  -2   7  15    0.22    0.52
   2   7 -15    1.14    0.92
   2  -7 -15    0.89    0.92
   2   7 -14   18.12    1.70
  -2   7  14   15.75    2.03
  -2   7  13    1.26    0.67
   2   7 -13   -1.20    0.95
   2  -7 -13    0.26    0.54
  -2  -7  13    1.02    0.90
   2   7 -12    7.58    0.84
  -2  -7  12    6.73    1.15
   2  -7 -12    7.75    1.05
  -2   7  11   20.60    1.59
   2   7 -11   20.46    2.08
   2  -7 -11   19.53    1.52
  -2  -7  11   20.15    1.99
  -2   7  10   28.43    1.88
   2   7 -10   25.77    1.72
   2  -7 -10   25.88    1.68
  -2  -7  10   22.59    2.15
  -2   7   9   55.88    2.94
   2   7  -9   58.57    2.90
   2  -7  -9   50.52    2.95
  -2  -7   9   52.90    3.38
   2   7  -8   69.65    3.13
  -2   7   8   70.60    4.12
   2  -7  -8   70.63    3.18
  -2  -7   8   66.15    3.22
  -2   7   7    7.33    0.74
   2   7  -7    7.23    0.95
  -2  -7   7    5.37    1.18
   2  -7  -7    5.74    0.99
   2   7  -6    2.51    0.73
  -2   7   6    2.13    0.89
  -2  -7   6    2.45    0.61
   2  -7  -6    1.45    0.86
   2   7  -5    4.25    0.80
  -2   7   5    2.74    0.72
  -2  -7   5    5.67    1.09
   2  -7  -5    4.25    0.71
  -2   7   4  107.97    4.35
   2   7  -4  109.54    4.46
  -2  -7   4  112.82    5.05
   2  -7  -4  109.54    4.76
   2   7  -3    0.29    0.60
  -2   7   3    0.50    0.60
  -2   7   3    0.48    0.18
   2  -7  -3    0.48    0.67
  -2  -7   3    0.12    0.78
  -2   7   2   34.45    1.95
   2   7  -2   39.29    1.90
   2  -7  -2   35.25    1.90
  -2  -7   2   35.36    2.14
  -2   7   1   15.34    1.05
   2   7  -1   12.81    1.14
   2  -7  -1   11.37    1.23
  -2  -7   1   11.96    1.19
  -2   7   0    0.77    0.57
   2   7   0    1.15    0.54
   2  -7   0   -0.92    0.68
  -2  -7   0    0.31    0.61
   2   7   1    0.10    0.71
  -2   7  -1   -1.00    0.79
  -2  -7  -1   -0.97    0.96
   2  -7   1    0.84    0.87
   2   7   2   44.04    2.51
   2   7   2   46.62    1.97
  -2   7  -2   45.61    2.19
   2  -7   2   42.79    2.21
  -2  -7  -2   43.55    2.37
   2   7   3    1.71    0.90
   2   7   3    1.70    0.25
   2  -7   3    2.47    0.66
  -2  -7  -3    0.97    0.90
   2   7   4   52.19    3.06
   2   7   4   54.72    2.49
  -2   7  -4   61.13    2.62
  -2  -7  -4   60.37    2.98
   2  -7   4   57.61    3.00
  -2   7  -5    3.30    0.90
   2   7   5    3.21    0.90
   2  -7   5    3.15    0.96
  -2  -7  -5    4.30    0.99
  -2   7  -6    5.69    1.04
   2   7   6    4.04    0.86
  -2  -7  -6    5.69    0.85
   2  -7   6    5.13    1.18
  -2   7  -7   12.10    1.04
   2   7   7   10.05    0.96
  -2  -7  -7   10.87    1.12
   2  -7   7   10.44    1.05
   2   7   8   -0.20    0.83
  -2   7  -8   -0.45    0.83
  -2  -7  -8   -0.29    0.84
   2  -7   8    1.52    1.15
   2   7   9   11.99    1.09
  -2   7  -9   15.46    1.05
  -2  -7  -9   11.33    1.14
   2  -7   9   14.50    1.40
   2   7  10   53.92    3.06
  -2   7 -10   51.38    2.77
   2  -7  10   48.53    3.36
  -2  -7 -10   51.24    2.86
  -2   7 -11    6.23    1.03
  -2  -7 -11    6.24    0.74
  -2   7 -12    1.82    0.98
   2   7  12    1.62    0.92
   2   7  13    3.02    1.19
  -2   7 -13    1.68    0.87
  -2  -7 -13    0.67    0.96
   2   7  14    9.78    1.20
  -2   7 -14   10.93    0.96
   2  -7  14    7.41    1.03
  -2  -7 -14    7.33    1.17
   2   7  15    5.54    1.24
  -2  -7 -15    5.00    1.29
   2  -7  15    5.81    1.10
  -2   7 -16    9.04    1.57
   2   7  16    7.00    1.36
  -2  -7 -16   10.15    1.10
   2  -7  16    8.75    1.63
   2   7  17    3.50    1.20
  -2   7 -17    1.72    0.72
   2  -7  17    3.19    0.94
  -2  -7 -17    2.46    1.04
  -2   7 -18    0.67    0.56
  -2  -7 -18    0.60    0.75
   2  -7  18    0.63    0.93
   2   8 -16    7.39    1.36
  -2   8  16   10.08    1.42
  -2  -8  16    9.49    1.55
   2  -8 -16    9.77    1.24
   2   8 -15   14.33    1.66
   2  -8 -15   14.03    1.40
   2   8 -14    0.29    0.81
  -2   8  14   -0.70    0.60
  -2  -8  14    0.92    1.13
   2  -8 -14   -0.03    0.58
  -2   8  13   -1.03    0.55
   2   8 -13   -0.88    0.50
  -2  -8  13    0.70    0.76
   2  -8 -13    0.30    0.57
   2   8 -12    5.03    1.12
  -2   8  12    4.98    0.84
   2  -8 -12    6.71    0.90
  -2  -8  12    7.09    1.20
   2   8 -11    0.03    0.47
  -2   8  11    0.18    0.78
   2  -8 -11    0.85    0.53
   2   8 -10    8.35    1.13
  -2   8  10   10.97    1.64
  -2  -8  10    8.31    1.00
   2  -8 -10    8.86    1.10
   2   8  -9    7.83    1.23
  -2   8   9    9.98    1.25
  -2  -8   9    9.57    1.65
   2  -8  -9    9.53    1.36
  -2   8   8   11.83    1.27
   2   8  -8   13.19    1.22
  -2  -8   8   14.41    1.26
   2  -8  -8   15.36    1.48
  -2   8   7   -0.42    0.66
   2   8  -7    0.51    0.93
   2  -8  -7   -0.95    0.52
  -2  -8   7    0.54    1.09
   2   8  -6    0.48    0.53
   2  -8  -6    1.73    0.69
  -2  -8   6    0.98    0.75
  -2   8   5   -1.36    0.82
   2  -8  -5   -1.05    0.90
  -2   8   4    0.13    0.51
   2   8  -4   -1.19    0.91
   2  -8  -4    0.42    0.63
  -2  -8   4   -0.74    0.98
  -2  -8   3    2.06    1.17
   2  -8  -3    0.29    0.67
   2   8  -2   28.16    1.78
  -2   8   2   26.18    1.59
   2  -8  -2   26.24    1.89
  -2  -8   2   24.41    2.01
   2   8  -1    1.03    0.84
  -2   8   1    0.51    0.81
   2  -8  -1    1.69    0.87
  -2  -8   1   -0.23    1.30
   2   8   0    3.65    0.90
   2   8   0    4.00    0.44
   2  -8   0    4.32    0.75
   2   8   1   16.35    1.18
   2   8   1   16.11    1.03
  -2   8  -1   16.85    1.14
   2  -8   1   16.01    1.44
  -2  -8  -1   13.73    1.12
  -2   8  -2    0.25    0.80
   2   8   2    1.14    0.56
   2  -8   2    0.25    0.59
  -2  -8  -2    1.43    0.84
   2   8   3   -0.11    0.53
   2  -8   3    0.12    0.97
  -2  -8  -3    0.03    0.68
  -2   8  -4    7.45    0.98
   2   8   4    6.94    1.00
  -2  -8  -4   10.81    1.32
   2   8   5    2.11    1.01
  -2   8  -5    0.60    0.49
  -2   8  -6    3.23    0.80
   2   8   6    3.66    0.76
  -2  -8  -6    3.94    0.87
   2  -8   6    5.34    1.08
  -2   8  -7   42.07    2.38
   2   8   7   37.91    2.45
  -2  -8  -7   43.82    2.90
   2  -8   7   35.75    3.38
   2   8   8   -0.05    0.50
  -2   8  -8    0.10    0.66
  -2  -8  -8   -0.24    0.66
   2  -8   8    1.53    0.85
   2   8   9    3.98    1.03
   2  -8   9    2.98    0.88
  -2   8 -10    2.07    1.04
   2   8  10    2.56    1.02
  -2  -8 -10    4.17    0.90
   2  -8  10    4.13    1.29
   2   8  11   12.04    1.31
  -2   8 -11   11.45    1.40
   2  -8  11   10.51    1.37
  -2  -8 -11   12.05    1.30
  -2   8 -12    3.32    0.93
   2   8  12    4.71    1.32
  -2  -8 -12    3.57    1.36
   2  -8  12    3.83    0.97
   2   8  13   56.60    3.45
  -2   8 -13   52.92    4.35
   2  -8  13   50.54    4.19
  -2  -8 -13   50.43    3.54
  -2   8 -14    1.36    0.85
   2   8  14   -0.69    1.16
   2  -8  14    0.28    0.81
  -2  -8 -15    0.73    0.70
   2  -8  15    1.85    0.90
   2  -8  16   -1.16    1.15
  -2   9  13    0.66    0.99
   2  -9 -13    0.97    0.65
  -2  -9  13    0.78    0.83
  -2   9  12    0.35    0.85
   2   9 -12    0.85    1.16
  -2  -9  12   -0.58    1.13
   2   9 -11    2.50    1.12
  -2   9  11    1.11    0.68
  -2  -9  11    0.03    1.18
   2  -9 -11    0.79    0.78
  -2   9  10   14.23    1.92
   2   9 -10   13.85    1.36
  -2  -9  10   11.36    1.39
   2  -9 -10   11.64    1.37
   2   9  -9    1.38    0.55
  -2   9   9    1.70    1.10
  -2  -9   9    2.00    0.82
   2  -9  -9    0.79    0.81
  -2   9   8   36.55    2.40
   2   9  -8   29.09    2.81
   2  -9  -8   31.92    2.26
  -2  -9   8   28.20    2.53
   2   9  -7   -0.28    0.79
  -2  -9   7    0.33    0.94
   2  -9  -7    0.20    0.90
  -2   9   6    0.37    0.83
   2   9  -6    1.10    0.85
  -2  -9   6    0.27    0.77
   2  -9  -6   -1.12    0.95
   2   9  -5    9.02    1.08
  -2   9   5    9.59    1.29
  -2  -9   5   11.90    1.37
   2  -9  -5    9.82    1.30
  -2   9   4    7.33    1.15
   2   9  -4    6.51    1.07
  -2  -9   4    4.61    0.75
   2  -9  -4    5.87    1.17
   2   9  -3    0.08    0.54
  -2   9   3    0.26    0.82
  -2  -9   3    0.31    0.62
   2  -9  -3    1.11    0.66
  -2   9   2    5.19    0.83
   2   9  -2    5.52    1.17
   2  -9  -2    6.27    0.82
  -2  -9   2    7.45    1.18
   2   9  -1   21.88    1.56
  -2   9   1   19.97    1.45
   2  -9  -1   17.10    1.76
  -2  -9   1   18.02    1.55
   2   9   0    0.64    0.78
   2  -9   0   -0.47    0.65
  -2  -9   0    1.46    0.88
   2   9   1   -0.10    0.78
  -2   9  -1    1.42    0.79
   2  -9   1    0.57    0.54
  -2  -9  -1    1.25    0.89
   2   9   2    5.44    1.09
  -2   9  -2    3.87    0.86
  -2  -9  -2    4.99    1.14
   2  -9   2    4.81    0.86
   2   9   3    1.95    1.08
  -2   9  -3    1.28    0.91
  -2  -9  -3    2.71    1.11
  -2   9  -4    3.92    0.98
   2   9   4    2.37    0.84
  -2  -9  -4    3.60    0.90
   2  -9   4    1.87    1.08
   2   9   5    7.38    1.00
  -2   9  -5    7.67    0.98
   2  -9   5    7.70    0.87
  -2  -9  -5    7.72    1.32
   2   9   6   -0.71    0.78
  -2   9  -6    0.50    0.73
   2  -9   6   -0.46    1.21
   2   9   7   18.58    1.57
  -2   9  -7   14.62    1.40
   2  -9   7   16.83    1.37
  -2  -9  -7   15.97    1.75
  -2   9  -8    0.02    0.88
   2   9   8    1.17    1.05
  -2  -9  -8    2.99    1.02
   2   9   9   20.66    2.05
  -2   9  -9   19.61    1.72
  -2  -9  -9   22.34    2.16
   2  -9   9   26.31    2.59
   2   9  10    8.51    1.45
  -2   9 -10   11.19    1.66
   2  -9  10   10.04    1.94
  -2  -9 -10   10.62    1.62
   2   9  11   -1.20    0.79
  -2   9 -11   -0.50    1.07
   2  -9  11   -0.21    1.20
  -2  -9 -11   -0.67    0.54
   2   9  12    3.96    1.12
  -2   9 -12    4.25    1.18
   2  -9  12    6.08    1.15
  -2  -9 -12    2.34    0.99
   2   9  13   21.57    2.95
  -2   9 -13   23.92    2.24
  -2  -9 -13   23.06    2.69
   2  -9  13   23.55    2.28
   2  10  -9    0.60    0.83
  -2  10   9    2.23    0.99
  -2 -10   9    1.49    0.72
   2  10  -8    2.28    1.38
  -2  10   8    3.96    0.75
   2 -10  -8    5.48    1.21
   2  10  -7    0.23    1.00
  -2  10   7   -0.14    0.97
  -2 -10   7    2.08    1.14
   2 -10  -7    0.67    1.11
  -2  10   6    1.66    1.06
   2  10  -6    0.96    0.76
   2 -10  -6    2.62    1.30
  -2 -10   6    2.23    0.77
   2  10  -5    0.30    1.02
  -2  10   5    0.35    0.84
   2 -10  -5    0.67    1.03
   2  10  -4    0.13    0.76
   2 -10  -4    0.45    0.85
  -2 -10   4    0.31    0.90
  -2  10   3    0.49    0.78
  -2 -10   3   -0.79    1.23
   2 -10  -3    1.04    1.11
  -2  10   2   -0.19    0.61
   2  10  -2   -0.37    0.71
  -2 -10   2    0.01    0.88
   2 -10  -2    0.32    0.91
  -2  10   1   12.57    1.50
   2  10  -1   10.20    1.48
   2 -10  -1    9.25    1.08
  -2 -10   1    9.86    1.48
   2  10   0   26.78    2.01
  -2  10   0   24.27    2.62
   2 -10   0   24.85    2.86
  -2 -10   0   25.43    2.62
   2  10   1    1.71    0.63
  -2 -10  -1    2.09    0.99
   2 -10   1    3.53    1.11
  -2  10  -2   30.09    2.67
   2  10   2   28.66    2.62
   2 -10   2   28.09    2.47
  -2 -10  -2   29.77    3.12
   2  10   3   30.18    2.91
  -2  10  -3   28.39    3.32
  -2 -10  -3   28.59    2.64
   2 -10   3   22.89    2.66
   2  10   4   17.42    1.77
  -2  10  -4   14.21    1.47
   2 -10   4   12.35    1.75
  -2 -10  -4   13.24    1.80
   2  10   5    1.35    1.07
  -2  10  -5    0.36    0.70
  -2 -10  -5    1.13    0.97
   2 -10   5    0.28    0.73
   2  10   6   53.68    5.14
  -2  10  -6   51.77    5.07
   2 -10   6   58.79    4.74
  -2 -10  -6   47.48    4.80
  -2  10  -7   27.91    3.33
   2  10   7   34.47    2.76
   2 -10   7   31.13    2.69
  -2 -10  -7   28.24    3.59
  -2  10  -8    2.85    0.92
   2  10   8    2.37    0.98
   2 -10   8    2.63    1.01
   3   0 -24   24.33    2.62
  -3   0  24   30.32    2.64
  -3   0  23    0.69    1.21
   3   0 -23    0.13    0.63
   3   0 -22   14.53    1.49
  -3   0  22    9.48    1.52
   3   0 -21    0.77    1.09
  -3   0  21   -0.04    1.08
  -3   0  20   46.49    3.65
   3   0 -20   50.08    3.95
  -3   0  19   -0.65    0.63
   3   0 -19    0.98    0.51
  -3   0  18    6.84    0.86
   3   0 -18    5.97    0.81
  -3   0  17   -0.33    0.67
   3   0 -17   -0.48    0.53
  -3   0  16   26.82    1.82
   3   0 -16   29.39    2.27
   3   0 -15   -1.19    0.65
  -3   0  15   -0.24    0.62
   3   0 -14    7.35    0.69
  -3   0  14    7.13    0.95
  -3   0  13    1.00    0.56
   3   0 -13   -0.48    0.70
  -3   0  12    5.62    0.87
   3   0 -12    6.48    0.78
  -3   0  11    0.21    0.36
   3   0 -11   -0.19    0.40
  -3   0  10   11.88    0.83
   3   0 -10    9.50    0.91
  -3   0   9    0.58    0.36
   3   0  -9   -0.37    0.46
   3   0  -8   42.96    2.07
  -3   0   8   42.61    2.14
  -3   0   7   -0.59    0.33
   3   0  -7   -0.17    0.37
  -3   0   6  498.64   22.66
  -3   0   5    0.10    0.36
   3   0  -5    0.11    0.24
   3   0  -5    0.30    0.21
   3   0  -4  120.89    6.16
  -3   0   4  122.42    5.54
  -3   0   4  110.03    5.88
   3   0  -4  114.37    7.31
  -3   0   3    0.14    0.23
   3   0  -3   -0.03    0.19
  -3   0   3   -0.04    0.15
   3   0  -3   -0.14    0.14
  -3   0   2   10.41    0.58
  -3   0   2    9.81    0.56
   3   0  -2   10.32    0.56
   3   0  -2   10.70    0.51
   3   0  -1    1.07    0.38
  -3   0   0    0.20    0.12
   3   0   0    0.42    0.15
  -3   0   0   -0.07    0.16
   3   0   0    0.04    0.38
  -3   0   0    0.15    0.10
   3   0   1    0.01    0.24
   3   0   1    0.45    0.25
  -3   0  -1    0.20    0.19
  -3   0  -1    0.33    0.31
  -3   0  -1   -0.12    0.22
  -3   0  -1   -0.07    0.27
  -3   0  -2    8.87    0.58
   3   0   2    9.08    0.59
   3   0   2    9.30    0.47
  -3   0  -2    9.32    0.50
  -3   0  -2    9.32    0.70
   3   0   2    9.66    0.69
  -3   0  -3   -0.49    0.32
   3   0   3   -0.26    0.37
  -3   0  -3   -0.31    0.34
   3   0   3   -0.31    0.26
  -3   0  -3   -0.32    0.46
  -3   0  -3   -0.41    0.46
   3   0   4    5.02    0.32
  -3   0  -4    4.43    0.59
  -3   0  -4    5.75    0.67
  -3   0  -4    5.34    0.89
   3   0   4    3.95    0.55
   3   0   4    5.29    0.50
  -3   0  -5    0.20    0.33
   3   0   5    0.27    0.32
   3   0   5   -0.35    0.48
  -3   0  -5   -0.27    0.46
   3   0   6   63.33    2.84
   3   0   6   55.83    2.70
  -3   0  -6   51.72    3.08
  -3   0  -6   56.05    2.47
  -3   0  -7   -0.34    0.40
  -3   0  -7   -0.09    0.53
   3   0   7   -0.25    0.37
   3   0   8  372.72   17.95
  -3   0  -8  385.48   16.75
   3   0   8  377.63   17.58
  -3   0  -8  385.91   20.79
   3   0   9    0.14    0.49
   3   0   9    0.17    0.16
  -3   0  -9    0.11    0.48
   3   0  10   50.78    2.79
  -3   0 -10   54.38    2.56
  -3   0 -10   53.14    2.82
   3   0  10   56.26    2.43
  -3   0 -11    0.36    0.54
  -3   0 -11   -0.65    0.76
   3   0  11    0.11    0.76
   3   0  11   -0.01    0.19
   3   0  12    0.96    0.53
  -3   0 -12    1.45    0.45
  -3   0 -12    1.81    0.85
   3   0  13   -1.10    0.82
  -3   0 -13    0.67    0.59
  -3   0 -13    0.19    0.86
   3   0  14  100.99    4.15
  -3   0 -14  101.88    4.64
   3   0  15    1.54    0.98
  -3   0 -15   -1.10    0.83
  -3   0 -16   18.46    1.33
   3   0  16   16.48    1.35
  -3   0 -17    0.91    0.92
   3   0  17    1.32    0.71
   3   0  18   15.45    1.16
  -3   0 -18   13.47    1.48
   3   0  19    0.10    0.64
  -3   0 -19    1.12    0.58
  -3   0 -20   62.90    4.68
   3   0  20   67.92    4.78
   3   0  21    1.28    1.02
  -3   0 -21   -0.14    0.52
   3   0  22   62.65    5.06
  -3   0 -22   52.42    3.48
   3   0  23    1.22    1.28
  -3   0 -23    0.39    0.97
  -3   1  24    2.32    1.50
   3   1 -24    1.85    1.04
  -3  -1  24   -1.53    1.35
   3   1 -23    0.13    0.64
  -3   1  23    1.06    1.37
  -3  -1  23   -1.38    1.04
  -3   1  22    1.87    1.19
   3   1 -22    2.37    0.66
  -3  -1  22    2.33    0.86
   3  -1 -22    1.37    0.95
  -3   1  21   14.79    1.55
   3  -1 -21   14.18    1.45
  -3  -1  21   17.06    1.70
  -3   1  20    4.01    1.21
   3   1 -20    3.44    0.62
   3  -1 -20    3.15    1.06
  -3  -1  20    3.12    0.76
  -3   1  19   17.07    1.57
   3   1 -19   19.52    1.35
   3  -1 -19   17.15    1.37
  -3  -1  19   20.36    2.18
   3   1 -18    1.07    0.63
  -3   1  18    1.61    0.93
  -3  -1  18    1.47    0.76
  -3   1  17   39.54    2.04
   3   1 -17   39.53    2.15
  -3  -1  17   35.85    2.25
   3  -1 -17   37.98    2.05
   3   1 -16    5.07    0.81
  -3   1  16    4.23    0.68
   3  -1 -16    3.96    0.71
  -3  -1  16    4.36    0.80
  -3   1  15    5.23    0.73
   3   1 -15    6.04    0.85
   3  -1 -15    5.76    0.73
  -3  -1  15    6.13    0.99
   3   1 -14   14.67    1.05
  -3   1  14   15.60    1.07
  -3  -1  14   17.88    1.19
   3  -1 -14   15.04    1.14
  -3   1  13   64.45    2.57
   3   1 -13   66.66    2.50
   3  -1 -13   64.73    3.15
  -3  -1  13   65.30    3.11
   3   1 -12   14.02    0.93
  -3   1  12   12.75    1.16
   3  -1 -12   17.08    1.24
  -3  -1  12   13.49    0.93
   3   1 -11   50.55    2.30
  -3   1  11   52.38    2.45
   3  -1 -11   49.52    2.31
  -3  -1  11   47.51    2.44
  -3   1  10    6.63    0.84
   3  -1 -10    5.76    0.53
  -3  -1  10    6.82    0.76
  -3   1   9   26.99    1.38
  -3   1   9   25.89    1.41
   3   1  -9   26.62    1.56
  -3  -1   9   27.18    1.46
   3  -1  -9   28.20    1.47
  -3   1   8   32.07    2.00
  -3   1   8   33.72    1.60
   3   1  -8   32.58    1.69
  -3  -1   8   33.60    1.73
   3  -1  -8   32.17    1.49
  -3   1   7   13.72    0.91
   3   1  -7   17.92    0.90
  -3   1   7   15.12    1.17
  -3  -1   7   15.70    0.91
  -3  -1   7   16.00    1.41
   3  -1  -7   14.92    0.86
   3   1  -6  366.16   17.06
  -3   1   6  383.23   15.84
  -3  -1   6  364.18   15.64
   3  -1  -6  343.68   16.41
   3  -1  -6  379.51   16.56
   3   1  -5  243.94   10.86
   3   1  -5  241.24   12.25
  -3   1   5  236.56    9.64
  -3  -1   5  237.62   11.70
  -3  -1   5  242.21   11.95
   3  -1  -5  237.99    9.75
   3  -1  -5  236.59   11.67
  -3   1   4   37.22    1.98
  -3   1   4   35.54    1.78
   3   1  -4   36.50    1.56
   3   1  -4   37.02    1.70
   3   1  -4   37.32    1.86
  -3  -1   4   33.72    1.50
  -3  -1   4   38.19    1.92
   3  -1  -4   34.17    1.70
   3  -1  -4   35.67    2.35
  -3  -1   4   35.57    1.89
   3   1  -3   34.92    1.63
   3   1  -3   34.00    1.91
   3   1  -3   36.98    1.87
  -3   1   3   34.62    1.72
  -3   1   3   34.74    1.72
   3  -1  -3   34.65    1.75
  -3  -1   3   34.34    1.71
  -3  -1   3   36.21    2.28
   3  -1  -3   35.40    1.72
   3  -1  -3   32.43    1.90
  -3   1   2   21.51    1.03
   3   1  -2   23.91    1.04
  -3   1   2   22.15    0.91
   3   1  -2   22.57    1.02
  -3   1   2   22.13    1.07
   3   1  -2   22.36    1.14
   3  -1  -2   24.09    1.19
  -3  -1   2   21.32    1.04
   3  -1  -2   22.29    0.99
  -3  -1   2   23.31    1.14
   3  -1  -2   22.52    1.18
   3   1  -1  122.79    5.24
  -3   1   1  122.13    6.08
   3   1  -1  122.45    6.81
   3   1  -1  121.11    6.33
  -3   1   1  122.74    5.67
  -3   1   1  123.98    5.82
   3   1  -1  126.98    6.34
  -3   1   1  121.81    5.93
   3  -1  -1  125.01    5.55
  -3  -1   1  122.54    6.72
  -3  -1   1  123.95    4.86
  -3   1   0   18.60    1.14
  -3   1   0   18.12    0.85
   3   1   0   19.35    1.11
  -3   1   0   16.83    0.82
   3   1   0   18.66    0.84
   3   1   0   19.03    0.87
   3  -1   0   18.48    1.00
  -3  -1   0   16.76    0.75
  -3  -1   0   18.74    0.86
   3  -1   0   18.86    0.92
  -3  -1   0   19.86    0.93
   3   1   1  328.89   14.00
   3  -1   1  346.23   15.26
  -3  -1  -1  337.39   14.76
  -3   1  -2   59.49    3.26
   3   1   2   55.63    2.27
  -3   1  -2   62.00    3.07
   3   1   2   60.65    3.24
  -3   1  -2   55.21    2.90
   3   1   2   60.43    3.18
  -3  -1  -2   57.09    2.45
  -3  -1  -2   60.04    2.81
   3  -1   2   57.81    2.91
  -3  -1  -2   58.42    2.78
   3  -1   2   60.37    2.60
   3  -1   2   62.39    2.71
  -3   1  -3    0.32    0.24
  -3   1  -3    0.34    0.66
   3   1   3    0.13    0.25
   3   1   3   -0.21    0.28
   3  -1   3    0.38    0.25
   3  -1   3    0.13    0.26
  -3  -1  -3    0.18    0.34
  -3  -1  -3    0.02    0.27
  -3   1  -4    0.67    0.45
  -3   1  -4    0.74    0.34
   3   1   4    0.33    0.36
  -3   1  -4    0.77    0.34
   3   1   4   -0.21    0.52
   3  -1   4    0.35    0.25
   3  -1   4    0.84    0.44
  -3  -1  -4   -0.01    0.39
   3  -1   4    0.54    0.50
  -3   1  -5   37.12    1.97
  -3   1  -5   39.98    2.25
  -3   1  -5   37.08    2.06
   3   1   5   37.72    2.09
  -3  -1  -5   41.76    2.01
   3  -1   5   40.18    2.30
  -3  -1  -5   37.84    1.56
  -3   1  -6    6.25    0.46
  -3   1  -6    6.84    1.08
  -3   1  -6    6.23    0.69
   3   1   6    5.67    0.55
  -3  -1  -6    6.06    0.64
   3  -1   6    4.67    0.86
  -3  -1  -6    4.83    0.70
   3   1   7    1.58    0.71
  -3   1  -7    2.04    0.82
   3  -1   7    2.02    0.69
  -3  -1  -7    2.01    0.46
  -3  -1  -7    1.95    0.62
  -3   1  -8    2.03    0.69
   3   1   8    1.61    0.61
  -3   1  -8    1.65    0.45
   3  -1   8    2.15    0.59
  -3  -1  -8    1.57    0.53
  -3  -1  -8    1.44    0.52
  -3   1  -9    0.25    0.35
   3   1   9   -1.07    0.63
  -3   1  -9   -0.37    0.68
   3  -1   9   -0.33    0.46
  -3  -1  -9    0.88    0.61
  -3  -1  -9    0.77    0.56
  -3   1 -10   34.41    1.92
  -3   1 -10   33.56    1.42
   3   1  10   29.79    1.62
   3  -1  10   29.78    1.96
  -3  -1 -10   32.20    1.46
  -3  -1 -10   30.15    1.61
  -3   1 -11    2.75    0.49
   3   1  11    3.66    0.64
  -3  -1 -11    3.52    0.74
  -3  -1 -11    3.19    0.54
   3  -1  11    3.26    0.74
  -3   1 -12    0.26    0.62
   3   1  12   -0.12    0.69
  -3  -1 -12   -0.63    0.81
  -3  -1 -12    0.39    0.75
  -3   1 -13   37.43    1.99
   3   1  13   36.01    1.97
  -3  -1 -13   33.60    2.29
  -3  -1 -13   34.48    1.96
   3  -1  13   39.10    1.86
  -3   1 -14    9.32    1.14
   3   1  14   11.83    1.29
   3  -1  14    9.87    1.19
  -3  -1 -14    8.68    0.81
  -3  -1 -14    9.30    1.04
   3   1  15   59.88    2.80
  -3   1 -15   62.10    2.84
   3  -1  15   59.97    2.97
  -3  -1 -15   65.74    3.31
  -3   1 -16   15.89    1.27
   3   1  16   18.29    1.49
   3  -1  16   18.33    1.47
  -3  -1 -16   17.55    1.48
  -3   1 -17   -0.84    0.74
   3  -1  17   -1.22    0.82
  -3  -1 -17    0.72    0.77
   3   1  18    7.79    0.95
  -3   1 -18    8.16    0.96
  -3  -1 -18    9.44    1.02
  -3   1 -19    1.17    0.91
   3  -1  19    2.84    1.03
  -3  -1 -19    1.62    0.56
  -3   1 -20    0.05    0.66
   3   1  20    0.74    0.66
  -3  -1 -20    0.57    0.54
   3  -1  20    1.60    0.90
  -3   1 -21    0.51    0.65
   3   1  21    0.94    0.77
   3  -1  21    0.66    0.78
  -3  -1 -21    0.32    0.71
  -3   1 -22    7.85    1.43
   3   1  22   11.26    1.56
   3  -1  22    8.23    1.44
  -3  -1 -22    8.38    1.05
  -3   1 -23    3.24    1.17
   3   1  23    1.51    1.00
  -3   2  23    2.92    1.08
   3   2 -23    5.04    1.11
   3   2 -22   -1.48    1.02
  -3   2  22    0.01    0.69
  -3  -2  22   -0.04    0.90
   3  -2 -22    0.49    0.84
   3   2 -21   20.50    2.03
  -3   2  21   15.23    2.04
   3  -2 -21   19.00    1.74
  -3  -2  21   16.65    1.79
   3   2 -20   14.39    1.59
  -3  -2  20   11.53    1.51
   3  -2 -20   16.59    1.49
   3   2 -19   25.16    1.66
  -3  -2  19   25.53    2.09
   3  -2 -19   20.12    1.75
   3   2 -18    1.63    0.64
  -3   2  18    0.96    0.83
  -3  -2  18    2.91    1.15
   3  -2 -18    2.02    0.59
   3   2 -17    1.60    0.86
  -3   2  17    0.68    0.85
   3   2 -16   29.75    1.68
  -3   2  16   27.85    1.95
  -3  -2  16   31.29    1.78
   3  -2 -16   26.39    1.65
  -3   2  15   18.07    1.32
   3   2 -15   13.24    1.34
   3  -2 -15   14.90    1.07
  -3  -2  15   14.26    1.44
   3   2 -14    0.65    0.86
  -3   2  14    0.87    0.67
  -3  -2  14    1.38    0.95
  -3   2  13    2.31    0.83
   3   2 -13    1.92    0.63
  -3  -2  13    2.09    0.79
   3  -2 -13    2.57    0.62
   3   2 -12    5.18    0.57
  -3   2  12    5.18    0.65
   3  -2 -12    5.33    0.56
  -3  -2  12    5.67    1.01
  -3   2  11    7.79    0.73
   3   2 -11    7.12    0.76
   3  -2 -11    6.65    0.56
  -3  -2  11    6.67    0.92
   3   2 -10   59.92    2.91
  -3   2  10   65.89    2.75
   3  -2 -10   58.41    3.02
  -3  -2  10   57.43    2.66
   3   2  -9  211.90    9.10
  -3   2   9  222.74    9.26
  -3  -2   9  216.97    8.64
   3  -2  -9  211.77    8.33
  -3   2   8  225.30    9.15
   3   2  -8  227.99    8.68
  -3  -2   8  228.50   10.75
   3  -2  -8  226.38    9.22
  -3   2   7   20.97    1.08
   3   2  -7   19.56    1.11
   3   2  -7   19.30    1.02
  -3  -2   7   16.80    1.03
   3  -2  -7   19.68    1.15
   3   2  -6   36.20    2.07
  -3   2   6   35.29    1.44
   3   2  -6   35.38    1.70
  -3  -2   6   38.53    1.73
   3  -2  -6   35.21    1.78
  -3   2   5   32.40    1.85
   3   2  -5   33.34    1.72
   3  -2  -5   32.96    1.42
  -3  -2   5   33.93    1.68
   3  -2  -5   33.25    1.64
  -3   2   4   36.61    2.30
  -3   2   4   34.81    1.67
   3   2  -4   36.00    1.69
  -3  -2   4   38.34    1.65
   3  -2  -4   37.19    1.63
   3  -2  -4   37.90    1.66
   3  -2  -4   34.84    2.11
  -3   2   3   37.89    1.96
  -3   2   3   38.95    1.86
   3   2  -3   34.93    2.40
   3   2  -3   37.77    2.09
  -3   2   3   37.34    1.60
   3  -2  -3   36.98    1.59
  -3  -2   3   38.45    1.64
   3  -2  -3   41.82    2.03
  -3   2   2    0.53    0.31
   3   2  -2    0.85    0.36
   3   2  -2    1.23    0.36
   3  -2  -2    0.87    0.37
  -3  -2   2    0.76    0.30
   3  -2  -2    0.91    0.27
   3  -2  -2    0.88    0.19
   3   2  -1   25.13    1.71
  -3   2   1   26.87    1.40
   3   2  -1   27.68    1.36
  -3   2   1   24.55    1.46
  -3  -2   1   27.94    1.53
   3  -2  -1   24.48    1.35
   3  -2  -1   29.88    1.29
   3  -2  -1   25.87    1.25
  -3  -2   1   27.97    1.41
  -3   2   0   13.44    0.65
  -3   2   0   14.23    0.85
   3   2   0   14.68    1.05
  -3   2   0   15.31    0.95
   3   2   0   15.07    0.66
   3   2   0   14.24    0.79
   3  -2   0   14.70    0.86
   3  -2   0   14.45    0.68
  -3  -2   0   15.97    0.80
  -3  -2   0   13.73    0.72
   3  -2   0   16.12    1.03
   3   2   1   96.17    4.75
  -3   2  -1   94.90    4.61
   3   2   1   96.90    4.18
  -3   2  -1  101.28    4.39
   3   2   1   96.99    5.23
  -3   2  -1  103.29    6.36
  -3  -2  -1   96.55    5.21
  -3  -2  -1   95.74    4.15
   3  -2   1   97.00    5.19
   3  -2   1   96.07    5.12
  -3   2  -2   21.18    1.45
   3   2   2   19.93    1.09
  -3   2  -2   22.22    1.21
   3   2   2   20.48    1.21
  -3   2  -2   23.02    0.91
   3   2   2   19.50    1.19
   3  -2   2   18.65    1.73
   3  -2   2   19.81    0.95
  -3  -2  -2   20.79    1.27
  -3  -2  -2   21.29    1.10
   3  -2   2   24.06    1.28
  -3  -2  -2   21.23    1.14
   3   2   3   80.10    4.34
   3   2   3   79.47    4.17
  -3   2  -3   80.82    4.16
  -3   2  -3   90.98    5.19
  -3  -2  -3   83.53    3.83
   3  -2   3   84.12    3.80
  -3  -2  -3   84.21    4.22
   3  -2   3   81.99    4.14
   3  -2   3   81.63    4.29
  -3   2  -4    0.48    0.44
  -3   2  -4    0.14    0.47
   3   2   4    0.91    0.46
  -3  -2  -4    0.39    0.39
  -3  -2  -4    0.76    0.23
  -3  -2  -5    2.21    0.37
  -3  -2  -5    2.47    0.62
  -3   2  -6    9.42    0.62
   3   2   6   10.43    0.75
  -3   2  -6    9.32    0.71
  -3  -2  -6   10.63    0.96
  -3  -2  -6    9.44    0.48
   3  -2   6    8.42    0.88
  -3   2  -7    0.47    0.41
   3   2   7    0.05    0.62
   3  -2   7   -0.14    0.45
  -3  -2  -7    0.53    0.77
  -3  -2  -7   -0.39    0.56
  -3   2  -8    2.36    0.50
   3   2   8    1.22    0.63
  -3  -2  -8    2.00    0.61
  -3  -2  -8    1.70    0.36
   3   2   9   45.53    2.24
  -3   2  -9   43.15    1.99
  -3   2  -9   43.12    1.91
  -3  -2  -9   46.33    2.37
  -3  -2  -9   47.47    2.42
   3  -2   9   43.84    2.19
   3   2  10    3.44    0.58
  -3   2 -10    3.36    0.55
  -3  -2 -10    4.70    0.75
   3  -2  10    3.75    0.65
  -3  -2 -10    3.56    0.65
   3   2  11    0.41    0.43
  -3   2 -11    0.85    0.64
   3  -2  11    1.42    1.03
  -3  -2 -11    0.36    0.39
   3   2  12   51.65    2.41
  -3   2 -12   49.40    2.08
   3  -2  12   51.99    2.18
  -3  -2 -12   49.69    2.40
  -3  -2 -12   48.15    2.30
   3   2  13   30.32    2.43
  -3   2 -13   32.32    1.60
  -3  -2 -13   33.62    1.82
  -3  -2 -13   31.51    1.86
   3  -2  13   30.21    1.73
   3   2  14   13.00    1.62
  -3   2 -14   13.80    1.02
  -3  -2 -14   15.91    1.09
  -3  -2 -14   17.44    1.15
   3  -2  14   14.49    1.27
   3   2  15    7.39    1.20
  -3  -2 -15    8.90    1.13
  -3  -2 -15    7.07    0.85
   3  -2  15    9.57    1.16
   3   2  16   24.94    1.95
  -3   2 -16   24.24    1.46
  -3  -2 -16   21.22    1.45
   3  -2  16   19.58    1.59
  -3  -2 -16   21.00    1.40
   3   2  17    3.05    1.09
  -3   2 -17    1.27    0.96
   3  -2  17    2.08    0.71
  -3  -2 -17    2.09    1.01
   3   2  18   27.59    2.16
  -3   2 -18   29.04    2.12
  -3  -2 -18   27.22    2.04
   3  -2  18   28.52    2.45
   3   2  19    3.74    0.81
  -3  -2 -19    2.44    1.06
   3  -2  19    4.91    0.81
  -3   2 -20    0.50    1.07
  -3  -2 -20    0.75    0.91
   3  -2  20   -1.22    1.17
   3   2  21    4.34    1.23
  -3   2 -21    2.39    0.92
  -3  -2 -21    3.38    1.02
   3  -2  21    4.65    1.24
   3   2  22   23.71    2.93
   3  -2  22   21.44    2.16
  -3  -2 -22   23.02    1.93
   3   2  23    0.16    1.13
  -3   2 -23   -0.48    0.73
  -3  -2 -23    0.44    0.85
   3   3 -23    1.73    0.98
  -3   3  23   -0.27    0.84
  -3  -3  23    2.62    1.26
   3   3 -22    1.01    1.07
  -3   3  22    2.08    0.76
   3  -3 -22    2.67    0.94
  -3   3  21    1.59    1.02
  -3  -3  21    2.87    0.79
   3  -3 -21    3.53    1.14
   3   3 -20   18.62    1.93
  -3  -3  20   18.07    2.23
   3  -3 -20   14.19    1.56
   3   3 -19   11.74    1.50
  -3   3  19   15.37    1.36
  -3  -3  19   14.03    1.52
   3  -3 -19   16.11    1.33
   3   3 -18    3.37    0.94
  -3   3  18    3.35    0.69
   3  -3 -18    4.77    0.72
  -3   3  17   28.17    1.89
   3   3 -17   26.76    1.75
   3  -3 -17   26.33    1.63
  -3  -3  17   26.72    1.85
   3  -3 -16    1.32    0.67
  -3   3  15    1.80    0.66
   3  -3 -15    2.86    0.80
  -3  -3  15    1.52    0.63
  -3   3  14    1.45    0.81
   3   3 -14    0.44    0.51
   3  -3 -14   -0.58    0.75
  -3  -3  14    0.26    0.58
   3   3 -13   23.62    1.45
  -3   3  13   19.72    1.84
  -3  -3  13   22.77    1.47
   3  -3 -13   19.38    1.21
  -3   3  12    0.62    0.89
   3   3 -12   -0.34    0.73
  -3  -3  12    1.24    0.88
   3  -3 -12   -1.08    0.67
   3   3 -11    0.38    0.42
  -3   3  11    0.89    0.39
  -3  -3  11    0.80    0.49
   3  -3 -11    1.02    0.56
  -3   3  10   21.01    1.19
   3   3 -10   21.14    1.20
  -3  -3  10   17.80    1.28
   3  -3 -10   20.19    1.21
  -3   3   9   56.27    2.59
   3   3  -9   58.17    2.77
   3   3  -9   58.04    2.40
  -3  -3   9   59.75    2.75
   3  -3  -9   57.27    2.47
   3   3  -8    6.28    0.48
  -3   3   8    6.62    0.47
   3  -3  -8    6.34    0.32
   3  -3  -8    5.46    0.49
  -3   3   7   56.42    2.28
   3   3  -7   55.60    2.59
   3  -3  -7   52.81    2.41
  -3  -3   7   57.12    2.94
   3   3  -6   20.38    1.11
  -3   3   6   21.53    1.11
  -3  -3   6   20.71    1.58
   3  -3  -6   20.78    0.86
   3   3  -5    7.52    0.74
  -3   3   5    5.34    0.64
  -3  -3   5    8.27    0.79
   3  -3  -5    6.27    0.86
   3   3  -4  116.73    4.69
  -3   3   4  111.37    4.45
   3  -3  -4  113.78    4.75
   3  -3  -4  114.81    4.76
  -3  -3   4  117.10    4.63
  -3   3   3   89.13    3.92
   3   3  -3   90.14    3.89
  -3   3   3   92.79    3.94
  -3  -3   3   89.57    4.24
   3  -3  -3   90.50    5.05
   3  -3  -3   95.90    4.13
   3   3  -2    1.61    0.64
  -3   3   2    1.25    0.36
   3  -3  -2    1.20    0.25
  -3  -3   2    1.61    0.62
   3  -3  -2    1.74    0.54
  -3   3   1    6.98    0.55
   3   3  -1    7.04    0.71
  -3  -3   1    7.07    0.89
   3  -3  -1    6.79    0.55
   3   3   0   73.29    3.24
  -3   3   0   68.31    2.85
   3  -3   0   69.18    3.28
  -3  -3   0   72.95    3.35
   3  -3   0   70.53    2.87
   3   3   1   42.00    1.85
  -3   3  -1   42.10    1.86
   3   3   1   40.50    1.74
   3  -3   1   37.47    1.89
   3  -3   1   43.34    2.18
  -3  -3  -1   41.11    2.04
  -3   3  -2  155.56    6.73
   3   3   2  150.22    6.12
   3   3   2  150.08    6.41
  -3  -3  -2  151.62    7.33
   3  -3   2  152.98    5.97
   3   3   3  129.42    5.40
  -3   3  -3  132.18    5.83
   3   3   3  128.47    5.85
   3  -3   3  129.67    6.44
  -3  -3  -3  130.88    5.35
   3   3   4   14.61    0.85
   3   3   4   17.25    1.12
  -3   3  -4   17.60    1.24
  -3  -3  -4   14.89    0.86
   3  -3   4   15.59    1.26
  -3  -3  -4   16.57    1.19
  -3   3  -5   22.88    1.26
   3   3   5   25.69    1.35
   3  -3   5   23.08    1.49
  -3  -3  -5   23.51    1.59
  -3  -3  -5   22.23    1.16
  -3   3  -6   12.49    0.71
   3   3   6   11.01    0.85
  -3  -3  -6   10.84    0.67
  -3  -3  -6   11.87    0.78
   3  -3   6   10.96    0.80
   3   3   7   11.60    1.00
  -3   3  -7   14.39    0.81
  -3  -3  -7   11.54    0.66
   3  -3   7   15.93    1.21
  -3  -3  -7   13.34    0.93
  -3   3  -8   56.62    2.40
   3   3   8   52.90    2.43
  -3  -3  -8   55.37    2.57
  -3  -3  -8   50.27    3.35
  -3  -3  -8   53.11    2.52
   3  -3   8   55.05    2.44
  -3   3  -9   11.69    1.05
   3   3   9   12.23    0.92
  -3  -3  -9   10.68    0.80
   3  -3   9   11.70    0.95
  -3  -3  -9   12.02    0.82
  -3   3 -10   13.15    0.71
   3   3  10   15.88    1.27
   3  -3  10   11.67    0.84
  -3  -3 -10   11.79    1.10
  -3  -3 -10   13.75    0.86
  -3   3 -11   -0.20    0.50
  -3   3 -11    0.45    0.18
   3   3  11    0.66    0.54
   3  -3  11   -0.21    0.49
  -3   3 -12   32.50    1.96
   3   3  12   32.47    2.09
  -3  -3 -12   30.91    1.66
   3  -3  12   33.76    2.33
  -3  -3 -12   32.71    1.58
   3   3  13   12.37    1.17
  -3  -3 -13   10.67    0.90
   3  -3  13   10.22    0.99
  -3  -3 -13   10.76    0.94
   3   3  14    3.16    0.94
  -3   3 -14    2.68    0.69
  -3  -3 -14    3.77    0.63
   3  -3  14    2.98    0.86
  -3   3 -15   -0.15    0.64
   3   3  15    1.43    0.90
   3  -3  15    0.19    0.88
  -3  -3 -15   -0.07    0.94
  -3  -3 -15   -0.31    0.41
  -3   3 -16    9.81    1.00
   3   3  16   10.09    1.35
   3  -3  16   10.59    1.73
  -3  -3 -16   11.71    1.17
  -3   3 -17   -0.68    0.49
   3   3  17    0.34    1.21
   3  -3  17   -0.15    0.58
  -3  -3 -17    0.16    0.82
  -3   3 -18   23.54    1.50
   3   3  18   23.00    2.23
   3  -3  18   24.25    1.94
  -3  -3 -18   24.19    2.27
   3   3  19    0.19    0.97
  -3   3 -19   -0.82    1.07
   3  -3  19    0.65    1.13
  -3  -3 -19   -1.05    0.79
   3   3  20    0.29    0.59
  -3   3 -20    0.03    0.90
  -3  -3 -20    0.41    0.81
   3  -3  20    1.27    1.17
  -3   3 -21   -0.51    0.77
   3   3  21   -0.70    0.98
  -3  -3 -21   -1.74    1.11
  -3   3 -22   -0.29    1.15
   3  -3  22    3.42    1.53
   3   4 -22    0.68    1.09
  -3   4  22    2.22    0.83
  -3  -4  22    1.77    1.29
  -3   4  21   11.36    1.32
  -3  -4  21    9.05    1.85
   3  -4 -21   10.61    1.41
  -3   4  20    2.58    0.85
   3   4 -20    2.72    0.75
  -3  -4  20    0.36    0.74
   3  -4 -20    0.61    0.75
  -3   4  19    8.08    1.82
   3   4 -19    5.80    0.92
   3  -4 -19    6.19    1.31
  -3  -4  19    4.69    1.03
  -3   4  18    1.44    0.65
   3   4 -18    0.90    0.63
   3  -4 -18    0.49    0.48
  -3  -4  18    0.52    0.63
  -3   4  17   29.44    2.48
   3   4 -17   28.60    1.91
   3  -4 -17   30.98    2.13
  -3  -4  17   28.62    1.81
  -3   4  16    9.26    1.13
   3   4 -16    8.49    1.04
  -3  -4  16    6.17    1.31
   3  -4 -16    6.00    0.82
   3   4 -15   32.37    1.69
  -3   4  15   29.87    1.82
   3  -4 -15   29.58    1.89
  -3  -4  15   35.04    2.47
   3   4 -14   77.62    3.66
  -3   4  14   76.10    3.81
  -3  -4  14   82.41    3.99
   3  -4 -14   71.88    4.60
   3   4 -13    7.05    0.68
  -3   4  13    4.62    0.89
  -3  -4  13    5.68    1.05
   3  -4 -13    6.46    1.09
  -3   4  12   27.95    1.70
   3   4 -12   30.04    1.40
  -3  -4  12   26.76    1.66
   3  -4 -12   26.97    1.55
   3   4 -11   27.38    1.58
  -3   4  11   28.72    1.70
   3   4 -11   25.60    1.43
   3  -4 -11   29.58    1.72
  -3  -4  11   27.05    1.42
   3   4 -10    2.51    0.37
  -3   4  10    2.34    0.62
  -3  -4  10    2.65    0.96
   3  -4 -10    2.67    0.48
   3   4  -9   52.82    2.36
  -3   4   9   49.88    2.13
  -3  -4   9   50.25    2.67
   3  -4  -9   51.71    2.39
   3   4  -8    6.59    0.65
  -3  -4   8    5.22    0.95
   3  -4  -8    6.91    0.69
  -3   4   7    9.74    0.67
   3   4  -7   10.50    0.72
  -3  -4   7   11.04    0.95
   3  -4  -7   10.69    0.81
  -3   4   6    7.27    0.76
  -3  -4   6    8.11    1.02
   3  -4  -6    8.89    0.75
   3   4  -5   58.86    2.29
  -3   4   5   57.10    2.37
   3  -4  -5   52.59    2.59
   3  -4  -5   53.50    2.49
  -3  -4   5   57.18    2.46
   3   4  -4    9.97    0.63
  -3   4   4    9.12    0.32
  -3   4   4   10.12    0.68
   3  -4  -4    9.54    0.68
  -3  -4   4    8.43    0.78
   3  -4  -4   10.11    0.46
   3   4  -3   25.17    1.63
  -3   4   3   24.49    1.22
   3  -4  -3   22.69    1.30
   3  -4  -3   19.68    1.40
  -3  -4   3   25.34    1.57
  -3   4   2    1.88    0.31
   3   4  -2    2.41    0.59
   3  -4  -2    2.05    0.58
   3  -4  -2    2.39    0.27
  -3  -4   2    2.42    0.62
   3   4  -1   47.91    2.02
  -3   4   1   47.31    2.02
   3  -4  -1   48.54    2.78
  -3  -4   1   45.46    2.29
   3  -4  -1   44.09    2.64
   3   4   0    1.06    0.68
  -3  -4   0   -0.48    0.58
   3  -4   0    0.73    0.42
   3   4   1    0.60    0.20
  -3   4  -1   -0.19    0.45
   3   4   1    0.69    0.74
  -3  -4  -1    0.77    0.77
   3  -4   1    0.41    0.64
   3   4   2  106.46    4.22
   3   4   2  102.37    4.24
  -3   4  -2  100.78    4.49
   3  -4   2  107.87    4.72
  -3  -4  -2  109.19    5.00
  -3   4  -3   30.78    1.35
   3   4   3   31.28    1.51
   3   4   3   31.96    1.28
  -3  -4  -3   30.62    2.12
   3  -4   3   32.42    1.73
   3   4   4   50.56    2.33
  -3   4  -4   55.70    2.38
   3   4   4   53.15    2.09
  -3  -4  -4   53.37    2.45
   3   4   5  114.88    5.01
  -3   4  -5  114.76    5.29
  -3  -4  -5  114.25    4.28
   3  -4   5  111.04    4.96
   3   4   6   10.54    0.73
  -3   4  -6   11.19    0.70
  -3  -4  -6   10.82    0.82
   3  -4   6   12.48    0.92
   3   4   7    1.84    0.74
  -3   4  -7    2.47    0.57
  -3  -4  -7    1.52    0.60
  -3  -4  -7    1.70    0.20
   3  -4   7    2.77    0.79
   3   4   8  136.07    6.40
  -3   4  -8  149.79    5.70
  -3  -4  -8  137.89    8.54
  -3  -4  -8  141.97    6.69
   3  -4   8  147.74    5.61
  -3   4  -9   86.04    4.01
   3   4   9   91.19    3.82
  -3  -4  -9   80.39    4.48
  -3  -4  -9   81.90    3.64
   3  -4   9   88.54    3.98
  -3   4 -10  102.78    4.76
   3   4  10  105.75    4.32
  -3  -4 -10  103.59    4.26
  -3  -4 -10  107.34    5.23
   3  -4  10   96.14    4.97
   3   4  11   33.64    2.17
  -3   4 -11   31.43    1.76
  -3  -4 -11   36.31    2.18
   3  -4  11   31.62    2.01
  -3  -4 -11   33.99    1.57
  -3   4 -12   22.17    1.43
   3   4  12   23.60    1.34
  -3   4 -12   21.77    1.27
  -3  -4 -12   24.00    1.38
   3  -4  12   23.75    1.56
  -3  -4 -12   20.43    1.54
  -3   4 -13   22.69    1.48
   3   4  13   16.89    1.42
  -3  -4 -13   23.91    1.36
  -3  -4 -13   19.74    1.32
   3  -4  13   18.10    1.63
   3   4  14   22.38    1.63
  -3   4 -14   24.09    1.56
   3  -4  14   22.89    1.58
  -3  -4 -14   20.40    1.35
  -3  -4 -14   23.07    1.38
   3   4  15    5.05    0.77
  -3   4 -15    7.24    0.82
   3  -4  15    5.79    0.92
   3   4  16    4.94    1.19
  -3  -4 -16    3.23    0.64
   3  -4  16    2.90    0.83
   3   4  17    0.57    1.17
  -3  -4 -17    2.55    1.08
   3  -4  17   -0.65    0.70
   3   4  18    2.88    0.88
  -3   4 -18    4.13    0.92
   3  -4  18    2.97    0.85
  -3   4 -19    2.84    0.74
   3   4  19    4.35    1.20
  -3  -4 -19    1.81    0.91
   3   4  20   24.74    2.61
  -3   4 -20   22.45    2.98
   3  -4  20   22.79    2.58
  -3  -4 -20   24.66    2.29
   3   4  21   -0.72    1.05
  -3   4 -21    0.49    0.88
  -3  -4 -21    1.36    1.01
   3   5 -21    0.59    0.60
  -3   5  21    0.85    0.77
  -3  -5  21   -1.71    1.00
   3  -5 -21   -0.36    0.61
   3   5 -20    0.42    0.67
  -3   5  20    0.40    1.04
  -3  -5  20   -0.14    0.61
   3   5 -19    2.46    0.85
  -3  -5  19    4.11    0.93
   3  -5 -19    3.35    0.73
   3   5 -18    0.57    0.84
  -3  -5  18    2.98    1.24
   3   5 -17   18.50    1.60
  -3   5  17   18.04    1.58
   3  -5 -17   16.28    1.45
  -3  -5  17   15.24    1.34
  -3   5  16    7.27    1.23
   3   5 -16    7.13    0.91
   3  -5 -16    7.58    0.96
  -3  -5  16    8.82    1.11
  -3   5  15    0.08    0.93
   3  -5 -15   -0.11    0.97
  -3  -5  15    0.80    0.92
   3   5 -14   -0.57    0.83
  -3   5  14   -1.23    0.81
  -3  -5  14    1.28    1.19
   3  -5 -14    0.16    0.72
   3   5 -13   32.24    1.78
  -3   5  13   35.72    2.02
   3  -5 -13   33.01    1.71
  -3  -5  13   30.21    1.63
   3   5 -12   71.29    3.14
  -3   5  12   70.57    3.33
  -3  -5  12   63.97    3.33
   3  -5 -12   63.13    2.70
  -3   5  11   93.72    4.21
   3   5 -11   85.30    4.02
   3  -5 -11   93.49    4.44
  -3  -5  11   87.94    4.41
   3   5 -10   27.27    1.59
  -3   5  10   32.75    1.79
  -3  -5  10   32.14    1.90
   3  -5 -10   31.19    1.62
   3   5  -9    1.49    0.45
  -3   5   9    1.02    0.51
   3  -5  -9    2.93    0.94
  -3  -5   9    1.57    0.58
   3   5  -8    9.00    0.85
  -3   5   8    9.03    0.91
  -3  -5   8    8.53    0.96
   3  -5  -8    8.98    0.86
   3   5  -7  122.79    4.97
  -3   5   7  115.62    5.01
  -3  -5   7  116.66    5.39
   3  -5  -7  119.22    4.74
   3   5  -6    3.71    0.71
  -3   5   6    4.93    0.45
  -3  -5   6    3.65    0.56
   3  -5  -6    5.19    0.76
   3  -5  -6    4.52    0.26
   3   5  -5  268.17   10.25
  -3   5   5  275.71   10.69
  -3  -5   5  273.05   10.70
   3  -5  -5  275.29   10.75
   3   5  -4   49.05    2.02
  -3   5   4   48.15    1.91
  -3   5   4   47.87    1.80
  -3   5   4   51.42    2.46
   3  -5  -4   49.30    2.29
   3  -5  -4   44.59    2.56
  -3  -5   4   50.53    2.26
   3   5  -3    4.34    0.51
  -3   5   3    4.97    0.66
   3  -5  -3    4.50    0.79
   3   5  -2    5.00    0.54
  -3   5   2    3.87    0.67
  -3  -5   2    4.52    0.62
   3  -5  -2    5.01    0.91
   3   5  -1  149.26    5.64
  -3   5   1  152.01    6.17
   3  -5  -1  157.23    6.90
  -3  -5   1  150.84    6.13
   3   5   0    0.23    0.65
  -3   5   0    0.19    0.56
  -3  -5   0    0.64    0.83
   3  -5   0    0.27    0.63
  -3   5  -1  178.50    6.94
   3   5   1  181.11    6.99
   3   5   1  177.48    7.75
  -3  -5  -1  182.92    8.02
   3  -5   1  168.34    8.84
   3   5   2    3.87    0.38
   3   5   2    4.35    0.60
  -3   5  -2    3.29    0.60
  -3  -5  -2    3.62    0.58
  -3   5  -3   16.78    0.98
   3   5   3   12.96    1.19
   3   5   3   14.26    0.72
   3  -5   3   17.77    1.16
  -3  -5  -3   14.61    1.17
   3   5   4    6.27    0.49
  -3   5  -4    7.51    0.76
   3   5   4    7.21    0.77
  -3  -5  -4    6.85    0.79
   3  -5   4    8.34    1.12
  -3   5  -5   64.08    2.66
   3   5   5   56.32    2.37
   3   5   5   56.33    3.07
  -3  -5  -5   65.74    2.71
   3  -5   5   59.85    2.85
   3   5   6    1.38    0.48
  -3   5  -6    0.72    0.81
  -3  -5  -6    0.56    0.72
  -3   5  -7   32.20    1.54
   3   5   7   29.76    1.71
  -3  -5  -7   30.29    1.73
   3  -5   7   33.30    1.86
   3   5   8    1.89    0.89
   3  -5   8    2.16    0.68
  -3  -5  -8    1.06    0.73
   3   5   9    5.30    0.73
  -3   5  -9    5.33    0.56
  -3  -5  -9    4.68    0.81
   3  -5   9    5.33    0.97
   3   5  10    6.86    1.11
  -3   5 -10    6.49    0.92
   3  -5  10    4.88    0.94
  -3  -5 -10    5.25    0.60
  -3  -5 -10    5.31    0.89
  -3   5 -11   29.34    1.60
   3   5  11   26.05    1.59
  -3  -5 -11   26.53    1.73
  -3  -5 -11   29.44    1.91
   3  -5  11   25.69    1.71
   3   5  12   26.68    1.60
  -3   5 -12   27.20    1.47
  -3  -5 -12   31.99    2.55
  -3  -5 -12   28.11    1.77
   3  -5  12   26.61    1.55
   3   5  13   36.04    2.44
  -3   5 -13   39.54    2.33
   3  -5  13   37.69    2.46
  -3  -5 -13   39.37    2.20
   3   5  14   -0.12    0.70
  -3   5 -14    0.67    0.71
  -3  -5 -14    0.50    0.64
   3  -5  14    1.47    0.84
  -3   5 -15   13.63    1.33
   3   5  15   14.01    1.50
  -3  -5 -15   14.46    1.29
   3  -5  15   16.10    1.87
   3   5  16    7.70    1.15
  -3   5 -16    5.52    0.97
   3  -5  16   10.46    1.63
  -3  -5 -16    7.95    0.90
   3   5  17    0.83    0.74
  -3   5 -17   -0.47    0.72
  -3  -5 -17   -0.40    0.68
   3   5  18   -0.65    1.03
   3  -5  18    0.16    0.93
  -3  -5 -18   -0.79    1.08
  -3   5 -19   -0.32    0.54
   3   5  19    0.22    0.79
  -3  -5 -19   -0.63    0.86
   3  -5  19    1.34    0.97
   3   5  20   -0.79    0.93
  -3   5 -20    0.63    0.72
  -3  -5 -20   -0.27    0.68
   3  -5  20   -0.64    0.84
  -3   6  20    7.78    1.36
   3   6 -20    4.78    1.13
  -3  -6  20    6.76    1.78
   3  -6 -20    6.25    1.15
   3   6 -19    3.65    1.11
   3  -6 -19    3.66    1.03
  -3  -6  19    0.31    1.08
   3   6 -18    0.81    1.08
   3  -6 -18    0.59    0.81
   3   6 -17    2.45    0.84
  -3   6  17    2.28    0.76
  -3  -6  17    2.14    0.97
   3  -6 -17    3.28    0.61
   3   6 -16    6.92    1.17
  -3  -6  16    6.94    1.48
   3  -6 -16    9.98    1.28
  -3   6  15    3.41    0.67
   3   6 -15    3.03    0.75
  -3  -6  15    2.05    1.01
   3  -6 -15    4.51    0.99
  -3   6  14    2.53    0.62
   3   6 -14    2.78    0.67
  -3  -6  14    2.11    0.98
   3  -6 -14    2.03    0.85
  -3   6  13    4.59    0.65
  -3  -6  13    4.59    1.12
   3  -6 -13    3.39    0.76
  -3   6  12    1.58    0.90
   3   6 -12    0.81    0.84
   3  -6 -12    0.57    0.91
  -3   6  11    1.41    0.80
   3   6 -11    0.88    0.77
   3  -6 -11   -0.59    0.77
  -3  -6  11    0.82    0.78
  -3   6  10   33.90    1.80
   3   6 -10   32.46    1.69
  -3  -6  10   34.15    2.21
   3   6  -9   -0.52    0.61
  -3   6   9    0.00    0.73
   3  -6  -9   -0.52    0.73
   3   6  -8    0.51    0.64
  -3   6   8   -0.65    0.71
   3  -6  -8    0.11    0.70
  -3  -6   8    0.90    0.69
  -3   6   7   14.31    1.03
   3   6  -7   15.62    1.28
   3  -6  -7   14.46    1.13
  -3  -6   7   16.04    1.35
  -3   6   6    0.57    0.49
  -3  -6   6    2.44    0.68
   3  -6  -6    2.79    0.72
  -3   6   5   41.29    1.81
   3   6  -5   36.57    1.99
   3  -6  -5   35.75    1.90
  -3  -6   5   34.65    2.00
  -3   6   4   13.51    1.04
   3   6  -4   15.57    1.09
  -3   6   4   12.63    0.63
  -3  -6   4   13.20    1.32
   3  -6  -4   14.25    0.91
   3   6  -3    1.10    0.51
  -3   6   3    0.71    0.46
  -3  -6   3    0.51    0.70
  -3   6   2   12.34    1.01
   3   6  -2   10.42    0.91
  -3  -6   2   10.08    1.22
   3  -6  -2   13.04    1.08
  -3   6   1   37.74    1.62
   3   6  -1   32.24    1.94
   3  -6  -1   34.58    1.73
  -3  -6   1   29.31    1.93
   3   6   0   21.78    1.29
  -3   6   0   22.48    1.27
   3   6   0   24.44    1.40
   3  -6   0   23.89    1.70
  -3  -6   0   25.30    1.43
   3   6   1   54.43    2.09
   3   6   1   53.62    2.25
  -3   6  -1   53.69    2.28
   3  -6   1   47.71    2.75
  -3  -6  -1   55.32    2.58
   3   6   2    0.80    0.32
  -3   6  -2    0.49    0.38
   3   6   2    1.75    0.78
  -3  -6  -2    0.41    0.97
   3  -6   2    0.78    0.56
  -3   6  -3   80.12    3.14
   3   6   3   85.14    3.85
   3   6   3   77.13    5.06
  -3  -6  -3   77.55    3.35
   3  -6   3   78.53    3.59
   3   6   4   42.97    2.46
   3   6   4   43.76    1.96
  -3   6  -4   47.38    1.98
   3  -6   4   49.15    2.32
  -3  -6  -4   40.05    1.90
   3   6   5    3.16    0.37
  -3   6  -5    4.02    0.92
   3   6   5    2.79    0.71
  -3  -6  -5    3.86    0.59
   3   6   6    4.03    0.92
   3  -6   6    4.66    1.11
  -3  -6  -6    2.70    0.81
  -3   6  -7    0.79    0.84
  -3  -6  -7    0.56    0.72
   3  -6   7    0.72    0.88
  -3   6  -8    9.77    1.12
   3   6   8   11.35    1.19
  -3  -6  -8    9.91    1.06
  -3   6  -9    8.60    0.87
   3   6   9    7.33    1.08
  -3  -6  -9    9.41    1.04
   3  -6   9    7.64    1.15
   3   6  10    3.03    0.92
  -3   6 -10    1.59    0.65
  -3  -6 -10    2.29    0.98
   3   6  11    0.36    0.62
   3  -6  11    1.38    0.88
  -3  -6 -11    0.36    0.50
   3   6  12    1.10    0.68
  -3  -6 -12   -0.15    0.51
  -3   6 -13    4.93    0.91
   3   6  13    5.64    1.04
   3  -6  13    5.44    1.25
  -3  -6 -13    6.12    0.89
   3   6  14   13.58    1.46
  -3   6 -14   12.40    1.13
   3  -6  14   16.87    1.95
  -3  -6 -14   15.06    1.16
   3   6  15   -0.05    0.85
  -3   6 -15    0.81    0.88
  -3  -6 -15   -0.55    1.07
  -3   6 -16    7.83    0.87
   3   6  16    6.65    1.18
  -3  -6 -16    9.80    1.20
   3  -6  16    6.68    1.05
   3   6  17   -0.14    0.98
  -3   6 -17    2.02    0.71
  -3  -6 -17    2.22    0.85
   3  -6  17    0.11    0.87
   3   6  18    1.64    1.11
  -3   6 -18    0.19    0.75
   3  -6  18    1.64    1.22
  -3  -6 -18    0.98    0.97
  -3   6 -19   -1.63    0.92
  -3  -6 -19    0.72    0.58
   3  -6  19    1.36    1.36
   3   7 -18   14.95    1.93
  -3   7  18   14.31    2.16
   3  -7 -18   11.38    1.54
   3   7 -17    4.29    1.07
  -3   7  17    5.08    1.17
  -3  -7  17    5.20    1.11
   3  -7 -17    4.37    0.88
  -3   7  16    1.55    0.97
   3  -7 -16    1.62    0.95
   3   7 -15    7.47    1.14
  -3   7  15    6.14    1.29
   3  -7 -15    8.35    1.18
  -3  -7  15    5.89    1.16
  -3   7  14    3.61    1.03
   3   7 -14    2.81    0.78
   3  -7 -14    3.02    1.02
  -3  -7  14    1.33    0.98
  -3   7  13   15.10    1.33
   3   7 -13   16.64    1.40
   3  -7 -13   15.61    1.63
  -3  -7  13   16.49    1.56
   3   7 -12    2.49    0.58
  -3   7  12    3.87    0.93
  -3  -7  12    1.71    0.94
  -3   7  11    0.48    0.69
  -3  -7  11    0.23    0.70
   3  -7 -11    1.07    0.73
   3   7 -10   17.59    1.26
  -3   7  10   17.79    1.32
  -3  -7  10   18.37    1.24
   3  -7 -10   19.85    1.41
  -3  -7   9    2.14    1.43
  -3   7   8   19.35    1.64
   3   7  -8   20.37    1.40
  -3  -7   8   19.13    1.23
   3  -7  -8   21.12    1.52
   3   7  -7   -0.72    0.89
  -3  -7   7   -1.21    0.76
   3  -7  -7    0.07    0.62
   3   7  -6    2.00    0.79
  -3   7   6    0.46    0.79
  -3  -7   6    1.96    0.95
   3  -7  -6    0.29    0.76
  -3   7   5    1.14    0.54
   3   7  -5    2.56    1.08
  -3  -7   5    0.50    0.98
   3  -7  -5    1.63    0.69
  -3   7   4    5.71    1.00
   3   7  -4    4.34    0.89
  -3  -7   4    5.03    1.17
   3  -7  -4    5.07    0.89
  -3   7   3    7.46    1.23
   3   7  -3    6.42    1.15
   3  -7  -3    5.87    0.99
  -3  -7   3    7.74    1.17
   3   7  -2   18.74    1.43
  -3   7   2   22.76    1.18
  -3  -7   2   17.54    1.45
   3  -7  -2   22.55    1.75
  -3   7   1    0.27    0.70
   3   7  -1    2.01    0.58
   3   7  -1    1.30    0.35
  -3  -7   1    0.18    0.57
   3  -7  -1    0.98    0.90
   3   7   0    4.06    0.44
   3  -7   0    3.08    0.97
  -3  -7   0    5.74    1.26
   3   7   1    4.58    0.85
  -3   7  -1    4.83    0.69
   3   7   1    4.24    0.50
  -3  -7  -1    3.84    0.92
  -3   7  -2   15.22    1.20
   3   7   2   12.36    1.07
   3   7   2   10.63    1.01
  -3  -7  -2   15.14    1.39
   3  -7   2   11.37    1.34
  -3   7  -3   31.38    1.68
   3   7   3   30.15    2.19
   3   7   3   31.79    1.89
   3  -7   3   24.70    1.60
  -3  -7  -3   30.76    1.98
   3   7   4   -0.24    0.19
  -3   7  -4   -0.13    0.75
   3   7   4    1.28    0.77
  -3   7  -5   29.28    1.72
   3   7   5   28.37    1.75
  -3  -7  -5   27.35    1.53
   3  -7   5   26.55    1.59
   3   7   6    2.96    0.66
  -3   7  -6    2.37    1.00
   3  -7   6    2.84    1.08
   3   7   7   -0.54    0.91
  -3   7  -7    1.54    0.78
  -3  -7  -7    0.77    0.90
   3  -7   7   -0.51    0.97
  -3   7  -8    0.08    0.46
   3   7   8    0.44    0.70
   3  -7   8    0.77    0.80
  -3  -7  -8    0.98    0.52
  -3   7  -9    1.72    0.86
   3   7   9   -0.51    0.79
   3  -7   9    0.58    1.11
  -3  -7  -9    0.86    0.53
  -3   7 -10   16.84    1.59
   3   7  10   22.25    1.65
  -3  -7 -10   21.28    1.77
   3  -7  10   17.33    2.19
  -3   7 -11    0.06    0.67
   3   7  11   -1.34    0.89
   3  -7  11    1.11    0.59
  -3  -7 -11    0.87    0.81
  -3   7 -12   10.75    1.12
   3   7  12   13.19    1.25
  -3  -7 -12    9.29    1.19
   3  -7  12   10.24    1.47
  -3   7 -13   -0.95    0.81
   3   7  13   -0.20    0.82
  -3  -7 -13    1.81    0.97
   3   7  14    7.21    1.27
  -3   7 -14    7.13    1.18
  -3  -7 -14    4.87    1.11
   3   7  15   15.55    1.52
  -3  -7 -15   16.52    1.83
   3  -7  15   13.85    1.70
   3   7  16   -0.09    1.10
   3  -7  16   -1.81    1.25
   3   7  17   40.68    4.34
  -3   7 -17   47.61    4.41
   3  -7  17   43.34    5.06
  -3  -7 -17   43.85    4.20
   3   8 -16    7.23    1.34
  -3   8  16    5.51    0.94
   3  -8 -16    6.68    1.17
  -3  -8  16    3.57    1.82
  -3   8  15   12.91    1.65
   3   8 -15   16.89    1.98
  -3  -8  15   13.24    1.63
   3  -8 -15   16.38    1.91
   3   8 -14   -0.46    0.48
   3  -8 -14   -0.45    0.88
  -3  -8  14    0.07    0.77
  -3   8  13    9.57    1.27
   3   8 -13   13.92    1.52
   3  -8 -13   11.95    1.61
  -3  -8  13   12.54    1.90
  -3   8  12   29.70    2.14
   3   8 -12   30.17    2.22
   3  -8 -12   28.13    2.34
  -3  -8  12   28.49    2.42
   3   8 -11    1.50    0.95
  -3   8  11    0.16    0.74
   3  -8 -11    0.42    0.61
  -3  -8  11    1.48    0.96
  -3   8  10    4.90    0.86
   3   8 -10    3.12    0.66
   3  -8 -10    3.35    0.77
   3   8  -9   43.18    2.88
  -3   8   9   48.72    3.22
  -3  -8   9   49.07    2.84
   3  -8  -9   49.67    2.80
  -3   8   8    3.65    0.92
   3   8  -8    3.35    0.86
   3  -8  -8    3.10    0.95
  -3  -8   8    4.35    1.12
   3   8  -7   36.39    2.51
  -3   8   7   39.84    2.23
   3  -8  -7   34.09    2.26
  -3  -8   7   36.52    2.83
  -3   8   6    3.45    0.82
   3   8  -6    2.13    0.91
  -3  -8   6    0.68    0.92
   3  -8  -6    2.46    0.56
   3   8  -5    2.72    0.89
   3  -8  -5    2.94    1.00
  -3  -8   5    4.33    1.06
  -3   8   4   17.93    1.45
   3   8  -4   19.01    1.35
  -3  -8   4   16.37    1.46
   3  -8  -4   18.28    1.23
  -3   8   3   89.47    4.26
   3   8  -3   84.40    4.35
  -3  -8   3   90.45    5.24
   3  -8  -3   85.71    4.30
  -3   8   2    0.89    0.94
   3   8  -2    1.24    0.73
  -3  -8   2    1.81    0.73
   3  -8  -2    2.19    1.01
   3   8  -1   44.20    2.62
   3   8  -1   43.78    2.34
  -3   8   1   42.97    2.73
  -3  -8   1   45.75    2.88
   3  -8  -1   44.44    2.64
   3   8   0   11.82    1.43
  -3   8   0   13.30    1.10
   3   8   0   14.34    1.39
  -3  -8   0   15.30    1.27
   3  -8   0   11.98    1.19
  -3   8  -1   12.75    1.18
   3   8   1   10.22    0.73
  -3  -8  -1   12.65    1.41
   3  -8   1   10.78    1.14
  -3   8  -2    6.21    1.00
   3   8   2    5.83    1.06
  -3  -8  -2    5.67    1.37
   3   8   3   67.61    3.42
  -3   8  -3   67.40    3.16
   3  -8   3   65.73    3.08
  -3  -8  -3   62.83    3.49
  -3   8  -4   19.75    1.37
   3   8   4   17.90    1.36
  -3  -8  -4   22.07    1.67
   3  -8   4   22.78    1.83
  -3   8  -5    7.87    1.25
   3   8   5    8.88    0.99
  -3  -8  -5    9.16    1.04
   3  -8   5    7.54    1.28
  -3   8  -6   28.59    1.71
   3   8   6   27.79    1.86
   3   8   7   15.87    1.26
  -3   8  -7   13.84    1.30
   3  -8   7   16.44    1.47
   3   8   8   12.23    1.20
  -3   8  -8   10.00    1.11
  -3  -8  -8    9.04    1.35
   3  -8   8    9.92    1.52
   3   8   9   18.04    1.41
  -3   8  -9   23.01    2.13
   3  -8   9   17.99    2.23
  -3  -8  -9   20.26    1.86
   3   8  10    0.61    0.65
  -3  -8 -10    2.04    0.77
   3  -8  10    1.67    1.10
  -3   8 -11    6.69    1.34
   3   8  11    5.64    0.73
   3   8  12    0.66    0.65
  -3   8 -12    1.83    1.05
   3  -8  12    1.21    1.11
  -3   8 -13    4.79    1.02
   3   8  13    3.10    1.31
   3  -8  13    4.84    1.59
   3   8  14    2.70    1.12
  -3   8 -14    3.91    1.23
  -3  -8 -14    3.07    1.28
  -3   8 -15    0.16    0.82
   3   8  15    2.20    1.25
   3  -8  15   -0.14    1.11
   3   9 -13    6.20    1.18
  -3   9  13    5.84    1.43
   3  -9 -13    5.73    1.02
  -3  -9  13    8.08    1.41
  -3   9  12    0.28    0.63
   3  -9 -12    1.93    0.91
  -3  -9  12   -0.37    1.04
   3   9 -11    4.22    0.94
  -3  -9  11    4.76    0.89
   3  -9 -11    4.09    1.21
   3   9 -10    1.53    0.58
  -3   9  10    0.94    0.74
  -3  -9  10    0.65    0.63
   3   9  -9    0.01    0.89
  -3   9   9    0.62    0.83
   3  -9  -9    0.43    0.77
  -3  -9   9   -0.28    1.04
  -3   9   8    5.92    1.31
  -3  -9   8    6.55    1.52
   3  -9  -8    7.49    1.34
   3   9  -7    7.52    0.99
  -3   9   7    5.75    1.18
  -3  -9   7    8.79    1.50
   3  -9  -7    8.45    1.22
   3   9  -6    6.41    1.20
  -3   9   6    5.84    1.28
  -3  -9   6    7.81    1.41
   3  -9  -6    8.84    1.38
   3   9  -5    7.14    1.01
  -3   9   5    7.53    1.08
  -3  -9   5    8.41    1.07
   3  -9  -5    8.00    1.10
  -3   9   4    0.13    0.60
   3   9  -4    1.21    0.90
   3  -9  -4    0.68    0.71
  -3  -9   4    1.68    1.10
  -3   9   3    3.22    0.57
   3  -9  -3    2.72    0.73
  -3  -9   3    2.10    1.20
  -3   9   2    3.65    0.77
   3   9  -2    2.84    0.76
   3   9  -1    1.44    0.60
  -3   9   1    2.40    0.57
   3  -9  -1    2.10    0.66
  -3   9   0    0.52    0.57
   3   9   0   -0.42    0.63
  -3  -9   0   -0.32    0.71
  -3   9  -1    0.31    0.58
   3   9   1   -0.60    0.59
  -3  -9  -1   -0.63    0.83
   3   9   2    7.43    1.00
  -3   9  -2    8.59    1.19
  -3  -9  -2   10.52    1.29
   3  -9   2    9.57    1.47
   3   9   3    0.92    0.99
  -3   9  -3    1.34    0.62
  -3  -9  -3    0.38    0.72
   3  -9   3    1.05    0.81
   3   9   4    7.10    1.12
  -3   9  -4    9.07    1.13
  -3  -9  -4    5.94    0.90
   3  -9   4    7.83    1.19
  -3   9  -5    0.79    0.67
   3   9   5    0.22    1.10
  -3  -9  -5    0.19    0.73
   3   9   6   17.55    1.39
  -3   9  -6   16.68    2.05
  -3  -9  -6   16.08    1.68
   3  -9   6   17.76    2.27
  -3   9  -7   19.98    1.88
   3   9   7   23.30    1.98
  -3  -9  -7   25.79    1.93
   3  -9   7   24.53    2.38
   3   9   8   30.44    2.64
  -3   9  -8   31.06    2.19
  -3  -9  -8   35.25    2.85
   3  -9   8   32.81    2.64
  -3   9  -9    0.33    0.88
   3   9   9    0.41    1.16
  -3  -9  -9   -0.77    1.02
   3  -9   9    0.06    0.96
   3   9  10    3.41    1.10
   3  -9  10    2.81    0.84
  -3  -9 -10    3.95    1.09
   3   9  11    8.13    1.44
  -3   9 -11    6.39    1.14
   3  -9  11    5.95    1.14
  -3  -9 -11    9.13    1.13
  -3   9 -12    7.26    1.30
   3  -9  12    7.52    1.54
   3  10  -9    0.10    0.98
  -3  10   9   -0.53    0.68
  -3 -10   9   -1.34    1.11
   3 -10  -9   -0.40    0.84
  -3  10   8    0.84    0.86
   3  10  -8    0.67    0.69
   3 -10  -8    0.95    0.64
  -3 -10   8    0.93    0.90
   3  10  -7    3.78    1.12
  -3 -10   7    6.19    1.23
   3 -10  -7    3.84    1.17
   3  10  -6    5.96    1.24
  -3 -10   6    6.44    1.71
   3 -10  -6    6.72    1.32
   3  10  -5    6.42    1.08
  -3 -10   5    6.19    1.09
   3 -10  -5    6.66    1.05
   3  10  -4    0.67    0.78
  -3  10   4    0.25    0.80
   3 -10  -4    1.56    1.01
  -3 -10   4    0.50    0.87
   3  10  -3   26.15    2.32
  -3 -10   3   28.72    2.71
   3 -10  -3   25.05    2.39
  -3  10   2   11.21    1.27
   3  10  -2    9.70    1.32
   3 -10  -2    9.30    1.58
  -3 -10   2   10.24    1.60
   3  10  -1   20.47    2.19
  -3  10   1   23.70    2.32
   3 -10  -1   22.67    2.14
  -3 -10   1   22.20    2.72
   3  10   0    1.81    0.92
  -3  10   0    0.57    0.61
  -3 -10   0   -0.62    1.14
   3 -10   0   -0.25    0.67
   3  10   1    1.55    0.95
   3 -10   1    1.23    1.04
  -3 -10  -1    0.81    1.20
  -3  10  -2    6.90    1.09
   3  10   2    6.62    1.02
  -3 -10  -2    4.20    1.17
   3 -10   2    5.41    1.34
   3  10   3    0.80    0.73
  -3  10  -3   -0.10    1.05
  -3  10  -4   14.93    1.56
   3  10   4   15.25    1.99
  -3 -10  -4   14.60    1.77
   3 -10   4   14.18    1.84
  -3  10  -5    0.08    0.53
   3  10   5    2.03    1.14
   3 -10   5    0.83    0.92
  -3 -10  -5    0.19    1.08
  -3  10  -6    4.61    1.15
   3  10   6    6.23    1.34
   3 -10   6    3.29    1.33
  -3  10  -7    1.77    0.84
   3  10   7   -0.07    1.19
  -3 -10  -7    2.07    1.09
  -3  10  -8    4.03    1.06
   3 -10   8    3.37    0.91
  -4   0  24   20.60    2.39
   4   0 -24   22.86    2.14
  -4   0  23    0.65    1.06
   4   0 -23   -1.02    0.74
   4   0 -22    1.86    0.72
  -4   0  22    1.06    0.78
  -4   0  21    1.27    0.98
  -4   0  20   15.31    1.67
   4   0 -20   15.31    1.30
   4   0 -19    1.32    0.81
  -4   0  19    0.27    0.95
  -4   0  18   26.26    2.20
   4   0 -18   27.76    1.78
   4   0 -17   -0.34    0.57
  -4   0  17    0.16    0.73
  -4   0  16    1.33    0.56
   4   0 -16   -0.06    0.41
  -4   0  15    0.23    1.02
  -4   0  14   46.77    2.56
   4   0 -14   46.26    2.35
   4   0 -13    0.44    0.47
  -4   0  13    0.08    0.43
   4   0 -12   82.02    4.03
  -4   0  12   82.51    3.98
  -4   0  11   -0.71    0.40
   4   0 -11   -0.54    0.43
  -4   0  10    0.05    0.56
  -4   0   9    0.08    0.34
   4   0  -9   -0.26    0.33
   4   0  -8    8.69    0.75
  -4   0   8   10.24    0.68
  -4   0   7   -0.13    0.36
   4   0  -7   -0.29    0.38
  -4   0   6  161.71    7.66
   4   0  -6  166.62    8.20
   4   0  -6  168.29    7.41
  -4   0   6  171.13    7.86
  -4   0   5    0.15    0.28
  -4   0   5   -0.16    0.22
   4   0  -5   -0.16    0.21
   4   0  -5   -0.21    0.27
   4   0  -4  113.42    6.20
  -4   0   4  113.94    5.73
   4   0  -4  120.63    6.35
  -4   0   4  122.41    6.70
   4   0  -3   -0.01    0.17
  -4   0   3   -0.31    0.23
  -4   0   3   -0.09    0.21
   4   0  -3    0.10    0.20
   4   0  -3   -0.38    0.35
   4   0  -2    9.12    0.47
  -4   0   2    9.06    0.45
  -4   0   2    9.16    0.50
   4   0  -2    9.87    0.43
  -4   0   2    9.53    0.63
  -4   0   1    0.02    0.29
   4   0   0   48.72    2.19
  -4   0   0   46.43    2.11
  -4   0   0   47.69    2.02
  -4   0   0   46.72    2.34
  -4   0   0   48.02    3.17
   4   0   0   46.69    2.70
  -4   0  -1    0.04    0.14
   4   0   1    0.30    0.24
  -4   0  -1    0.24    0.36
  -4   0  -1    0.03    0.21
  -4   0  -1    0.89    0.49
  -4   0  -2   19.67    1.08
   4   0   2   18.24    1.26
  -4   0  -2   20.86    1.00
  -4   0  -2   20.60    1.17
  -4   0  -2   20.44    1.38
   4   0   2   18.53    1.04
   4   0   2   18.66    1.17
  -4   0  -3    0.53    0.37
  -4   0  -3    0.57    0.40
   4   0   3    0.12    0.28
  -4   0  -3   -0.63    0.46
   4   0   3    0.15    0.29
  -4   0  -3   -0.11    0.23
  -4   0  -4  152.59    6.86
  -4   0  -4  168.53    8.85
   4   0   4  157.92   10.00
  -4   0  -4  164.51    8.52
   4   0   4  149.29    6.02
  -4   0  -4  161.48    8.48
   4   0   4  163.61    8.18
  -4   0  -5   -0.31    0.49
  -4   0  -5    0.26    0.55
  -4   0  -5    0.06    0.29
   4   0   5   -0.37    0.39
  -4   0  -6  397.87   16.56
  -4   0  -6  379.12   19.22
   4   0   6  392.86   19.73
   4   0   6  415.15   17.87
  -4   0  -7    0.24    0.51
  -4   0  -7   -0.13    0.90
   4   0   7   -0.08    0.47
   4   0   7    0.49    0.23
   4   0   8   51.95    3.21
   4   0   8   56.83    2.49
  -4   0  -8   54.66    2.77
  -4   0  -8   55.94    2.46
   4   0   9   -1.35    0.78
   4   0   9    0.15    0.25
   4   0  10   31.57    1.85
  -4   0 -10   33.85    1.52
   4   0  10   29.87    1.88
  -4   0 -10   33.51    2.01
  -4   0 -11   -0.85    0.69
  -4   0 -11   -0.01    0.88
  -4   0 -12  122.97    6.01
  -4   0 -12  119.95    5.16
   4   0  12  122.79    5.28
   4   0  13   -1.52    0.83
  -4   0 -13   -0.02    0.45
   4   0  14   -1.39    1.00
  -4   0 -14   -0.83    1.04
   4   0  15    1.58    0.91
  -4   0 -15    0.67    0.64
   4   0  16   25.49    1.80
  -4   0 -16   30.93    1.86
  -4   0 -17    0.73    0.73
   4   0  17    0.30    0.76
  -4   0 -18    0.28    0.85
  -4   0 -19   -1.05    0.73
   4   0  19    0.83    0.87
   4   0  20    0.12    0.93
  -4   0 -21    0.92    0.68
   4   0  21   -0.10    0.75
  -4   0 -22    3.60    0.83
   4   0  22    1.43    1.20
   4   0  23   -0.43    1.23
  -4   0 -23   -1.31    1.04
  -4   1  24    0.27    0.91
   4  -1 -24   -0.34    0.75
  -4  -1  24   -0.87    0.97
   4   1 -23   -0.23    0.97
  -4   1  23   -0.11    0.87
  -4  -1  23    1.05    1.28
   4  -1 -23    0.34    0.72
   4   1 -22   20.20    1.57
  -4   1  22   19.99    2.08
  -4  -1  22   16.21    1.80
   4  -1 -22   17.91    1.89
  -4   1  21    9.00    1.46
   4   1 -21    6.78    0.99
  -4  -1  21    8.19    1.05
   4  -1 -21    6.27    1.03
   4   1 -20   31.65    2.28
  -4   1  20   30.35    2.61
  -4  -1  20   33.10    2.50
   4  -1 -20   31.04    2.07
   4   1 -19   15.59    1.30
  -4   1  19   18.08    1.58
   4  -1 -19   13.84    1.28
  -4  -1  19   13.83    1.55
   4   1 -18    1.37    0.69
  -4   1  18    0.96    0.80
  -4  -1  18    0.45    0.90
  -4   1  17   12.38    1.00
   4   1 -17    9.75    0.92
  -4  -1  17   11.24    1.36
   4  -1 -17   11.27    0.89
  -4   1  16   35.18    1.77
   4   1 -16   33.27    2.31
  -4  -1  16   34.45    2.25
   4  -1 -16   34.10    1.91
  -4   1  15   26.96    1.70
   4   1 -15   28.30    1.50
  -4  -1  15   26.89    1.70
   4  -1 -15   28.24    1.40
   4   1 -14   30.01    1.64
  -4   1  14   32.57    1.96
  -4  -1  14   25.96    1.47
   4  -1 -14   27.88    1.34
  -4   1  13   -0.12    0.67
   4  -1 -13    1.16    0.71
  -4  -1  13    0.27    0.47
   4   1 -12   12.20    1.00
  -4   1  12   12.61    0.94
   4  -1 -12   13.95    1.16
  -4  -1  12   13.07    1.12
  -4   1  11   72.47    3.06
   4   1 -11   71.38    3.13
   4  -1 -11   71.87    3.00
  -4  -1  11   67.59    3.05
  -4   1  10  116.43    5.05
   4   1 -10  118.37    6.11
  -4  -1  10  116.82    5.74
  -4  -1  10  108.51    4.65
   4  -1 -10  113.42    4.74
  -4   1   9    5.80    0.59
  -4   1   9    5.63    0.50
   4   1  -9    6.46    0.60
  -4  -1   9    4.97    0.63
  -4  -1   9    6.37    0.36
   4  -1  -9    6.50    0.47
   4   1  -8  130.81    4.91
  -4   1   8  129.93    5.64
  -4   1   8  126.42    5.38
  -4  -1   8  124.33    4.91
   4  -1  -8  132.35    7.74
  -4  -1   8  129.92    6.04
   4   1  -7   95.21    4.72
  -4   1   7  100.25    4.64
   4  -1  -7   99.55    4.30
  -4  -1   7   96.16    4.99
  -4  -1   7   92.86    4.66
   4   1  -6   20.34    1.04
  -4   1   6   20.01    0.96
  -4   1   6   19.19    1.02
  -4  -1   6   19.75    1.12
   4  -1  -6   19.06    1.08
   4  -1  -6   20.17    1.03
  -4  -1   6   21.38    1.37
  -4   1   5    6.02    0.51
   4   1  -5    6.23    0.42
  -4   1   5    6.00    0.56
   4   1  -5    6.53    0.45
   4  -1  -5    5.66    0.45
  -4  -1   5    6.20    0.65
   4  -1  -5    6.17    0.55
  -4  -1   5    5.17    0.37
  -4   1   4   11.64    0.67
   4   1  -4   12.07    0.75
  -4   1   4   11.83    0.68
   4   1  -4   12.25    0.63
   4  -1  -4   11.95    0.62
  -4  -1   4   12.59    0.67
  -4  -1   4   12.38    0.83
   4  -1  -4   12.05    0.74
  -4  -1   4   13.56    0.98
   4  -1  -4   11.12    0.64
   4   1  -3   75.01    3.25
  -4   1   3   72.17    3.57
  -4   1   3   75.09    3.93
   4   1  -3   78.16    4.32
   4   1  -3   72.58    3.14
  -4   1   3   74.88    3.96
   4  -1  -3   74.39    4.38
  -4  -1   3   72.92    4.59
   4  -1  -3   70.79    4.07
  -4  -1   3   77.40    4.96
  -4  -1   3   75.86    3.53
   4  -1  -3   73.67    4.40
   4   1  -2   50.75    2.33
   4   1  -2   50.26    2.52
  -4   1   2   49.18    2.41
  -4   1   2   50.20    2.84
   4   1  -2   55.45    2.93
   4   1  -2   49.56    2.91
  -4   1   2   48.76    2.58
   4  -1  -2   50.50    2.74
  -4  -1   2   51.83    2.78
   4  -1  -2   51.42    2.81
  -4  -1   2   51.14    2.85
  -4  -1   2   50.62    2.06
   4  -1  -2   48.89    2.69
   4   1  -1   16.74    0.79
   4   1  -1   16.92    0.86
   4   1  -1   14.86    1.06
  -4   1   1   16.75    0.74
  -4   1   1   15.39    0.76
   4   1  -1   15.37    0.69
  -4   1   1   16.13    0.77
  -4  -1   1   16.15    0.78
  -4  -1   1   18.42    1.03
  -4  -1   1   16.07    0.71
  -4  -1   1   16.79    0.99
   4  -1  -1   15.81    0.74
   4  -1  -1   16.20    0.68
   4  -1  -1   16.88    1.04
   4   1   0    1.31    0.45
   4   1   0    1.14    0.26
  -4   1   0    1.79    0.21
  -4   1   0    1.76    0.19
  -4   1   0    1.74    0.22
   4   1   0    1.19    0.21
   4   1   0    1.69    0.31
  -4  -1   0    0.99    0.38
   4  -1   0    1.72    0.16
   4  -1   0    2.01    0.25
  -4  -1   0    1.39    0.35
   4   1   1   31.33    1.43
   4   1   1   26.59    1.49
  -4   1  -1   26.65    1.57
   4   1   1   30.64    1.57
   4   1   1   29.02    1.52
  -4   1  -1   27.94    1.26
  -4   1  -1   29.69    1.24
  -4  -1  -1   29.22    1.48
  -4  -1  -1   30.71    1.38
   4  -1   1   30.35    1.58
   4  -1   1   29.32    1.52
   4   1   2   14.02    0.86
  -4   1  -2   15.77    0.72
   4   1   2   13.66    0.74
  -4   1  -2   14.48    0.98
  -4   1  -2   14.88    1.13
   4   1   2   15.61    0.93
   4   1   2   13.98    0.84
  -4  -1  -2   13.40    0.65
  -4  -1  -2   13.79    0.76
   4  -1   2   13.83    1.04
  -4  -1  -2   16.51    0.98
   4  -1   2   15.23    0.84
   4  -1   2   13.46    0.93
  -4   1  -3   10.91    0.88
   4   1   3    8.72    0.46
   4   1   3    9.84    0.56
  -4   1  -3   11.11    0.55
  -4   1  -3    8.81    0.55
   4   1   3    8.27    0.72
   4  -1   3    9.50    0.49
   4  -1   3    9.62    0.60
  -4  -1  -3    8.55    0.57
  -4  -1  -3    8.46    0.51
   4  -1   3    9.59    0.74
  -4  -1  -3   10.06    0.60
  -4   1  -4    9.82    0.70
  -4   1  -4    9.97    0.64
  -4   1  -4   11.43    1.25
   4   1   4   12.40    0.92
   4   1   4   11.92    0.69
  -4  -1  -4   11.93    0.64
   4  -1   4   10.74    0.53
  -4  -1  -4   10.26    0.63
   4  -1   4   10.72    0.87
  -4   1  -5   24.25    1.22
  -4   1  -5   27.68    1.29
  -4   1  -5   26.52    1.46
   4   1   5   25.85    2.12
   4   1   5   26.47    1.18
   4  -1   5   27.05    1.54
  -4  -1  -5   24.37    1.41
  -4   1  -6    1.17    0.54
  -4   1  -6    0.77    0.37
   4   1   6    0.66    0.36
  -4   1  -6    1.16    0.36
   4   1   6    1.46    0.69
  -4  -1  -6    0.13    0.65
  -4   1  -7   64.20    2.98
  -4   1  -7   63.67    3.56
   4   1   7   67.25    3.20
  -4   1  -7   66.52    3.02
  -4  -1  -7   62.40    2.38
   4  -1   7   62.41    2.99
  -4  -1  -7   70.98    3.69
  -4   1  -8    1.08    0.70
  -4   1  -8    0.99    0.67
   4   1   8    1.29    0.62
   4  -1   8    0.75    0.74
  -4  -1  -8    1.89    0.78
  -4   1  -9   62.40    2.95
  -4   1  -9   59.96    3.00
   4   1   9   63.61    2.98
   4  -1   9   55.77    2.75
  -4  -1  -9   60.82    2.71
  -4  -1  -9   63.85    3.79
  -4   1 -10   38.34    2.00
  -4   1 -10   37.72    1.92
   4   1  10   39.31    1.76
  -4  -1 -10   37.49    1.55
  -4  -1 -10   42.57    2.05
   4  -1  10   41.09    1.91
  -4   1 -11   28.34    1.52
   4   1  11   32.37    1.57
  -4   1 -11   29.87    1.85
  -4  -1 -11   29.40    1.37
   4  -1  11   29.86    1.47
  -4  -1 -11   28.02    1.70
  -4   1 -12   22.72    1.50
   4   1  12   23.18    1.53
  -4   1 -12   21.72    1.42
  -4  -1 -12   24.11    1.42
  -4  -1 -12   18.26    1.44
   4  -1  12   21.52    1.29
  -4   1 -13   47.58    1.91
  -4   1 -13   42.08    2.33
   4   1  13   47.18    2.35
   4  -1  13   47.86    2.23
  -4  -1 -13   45.55    2.79
  -4  -1 -13   45.80    2.52
   4   1  14   30.27    1.82
  -4   1 -14   29.71    1.44
  -4  -1 -14   28.42    1.71
  -4  -1 -14   27.90    1.83
   4  -1  14   28.98    1.82
   4   1  15   21.00    1.61
  -4   1 -15   20.29    1.27
  -4  -1 -15   22.51    1.21
   4  -1  15   20.55    1.51
  -4  -1 -15   23.00    1.51
   4   1  16    4.81    1.39
  -4   1 -16    6.46    0.95
  -4  -1 -16    4.98    0.88
   4  -1  16    6.90    1.19
  -4  -1 -16    3.80    0.97
  -4   1 -17    1.93    0.53
   4   1  17    3.20    1.01
  -4  -1 -17    0.91    0.97
   4  -1  17    1.15    0.80
  -4   1 -18    4.53    0.93
   4   1  18    4.41    0.99
  -4  -1 -18    3.75    0.71
   4  -1  18    4.12    0.94
   4   1  19   -0.15    0.69
  -4   1 -19    1.21    0.89
  -4  -1 -19   -0.01    0.56
   4  -1  19    0.95    0.63
  -4  -1 -20    1.74    0.90
   4  -1  20    2.44    0.89
   4   1  21    2.12    0.87
  -4  -1 -21    2.65    0.63
   4   1  22    1.45    1.17
  -4  -1 -22    0.15    0.78
  -4   1 -23    1.06    0.83
   4   1  23    0.33    0.98
  -4  -1 -23    2.24    0.75
   4   2 -23    1.26    0.87
  -4  -2  23    1.76    1.46
   4  -2 -23    0.83    0.97
  -4   2  22    2.93    1.08
   4   2 -22    1.56    0.69
  -4  -2  22    2.53    1.00
   4  -2 -22    3.03    0.89
  -4   2  21    0.21    0.61
   4   2 -21    0.91    0.81
   4   2 -20    5.46    0.76
  -4   2  20    4.56    0.76
  -4  -2  20    6.93    1.19
   4  -2 -20    4.03    0.74
  -4   2  19    4.81    0.95
   4  -2 -19    2.86    0.61
  -4  -2  19    3.57    1.23
  -4   2  18   12.08    1.48
   4   2 -18   11.47    1.05
   4  -2 -18    8.84    1.15
  -4  -2  18    7.81    1.47
  -4   2  17    6.44    0.90
   4   2 -17    7.34    1.12
  -4  -2  17    4.72    0.91
   4  -2 -17    6.25    0.76
   4   2 -16    1.25    0.58
   4  -2 -16    1.11    0.59
  -4  -2  16    1.47    0.83
   4   2 -15   12.52    1.03
  -4   2  15   13.51    1.18
   4  -2 -15   14.06    1.12
  -4  -2  15   12.59    1.03
  -4   2  14    3.70    0.77
   4   2 -14    2.34    0.60
   4  -2 -14    3.22    0.50
   4   2 -13   55.47    2.60
  -4   2  13   52.55    2.20
  -4  -2  13   49.84    2.90
   4  -2 -13   48.69    2.43
   4   2 -12    3.24    0.53
  -4   2  12    3.94    0.66
  -4  -2  12    3.66    0.73
  -4   2  11    9.27    0.75
  -4   2  11   10.05    0.80
   4   2 -11   12.17    0.85
  -4  -2  11   13.35    1.22
   4  -2 -11   10.87    0.86
  -4   2  10  109.09    4.46
  -4   2  10  106.18    5.05
   4   2 -10  112.21    6.24
   4  -2 -10  109.04    4.45
  -4  -2  10  105.46    5.46
   4   2  -9   88.76    4.22
  -4   2   9   87.97    3.40
  -4   2   9   78.85    3.80
   4  -2  -9   86.76    3.86
  -4  -2   9   93.44    3.67
   4   2  -8   -0.78    0.69
  -4   2   8    0.14    0.16
  -4   2   8   -0.21    0.52
   4  -2  -8    0.03    0.33
  -4  -2   8   -0.14    0.63
  -4   2   7    6.00    0.57
  -4   2   7    4.92    0.32
   4   2  -7    5.70    0.39
  -4  -2   7    6.39    0.83
   4  -2  -7    6.13    0.65
   4   2  -6    0.72    0.24
  -4   2   6    0.88    0.37
  -4  -2   6    0.21    0.46
   4  -2  -6    1.10    0.43
  -4   2   5    1.53    0.38
   4  -2  -5    1.10    0.19
   4  -2  -5    1.53    0.29
   4   2  -4   54.73    2.33
  -4   2   4   50.53    2.60
  -4   2   4   52.00    2.63
   4   2  -4   51.82    2.22
   4  -2  -4   52.61    2.45
  -4  -2   4   49.59    2.30
   4  -2  -4   54.49    2.64
   4  -2  -4   52.56    2.36
  -4   2   3   92.10    4.80
  -4   2   3   91.09    4.11
   4   2  -3   96.67    4.51
  -4   2   3   93.26    4.04
  -4   2   3   94.66    4.48
   4   2  -3   87.46    3.70
   4  -2  -3   90.59    3.78
   4  -2  -3   91.11    3.97
  -4  -2   3   87.99    4.67
  -4  -2   3   97.60    4.52
   4   2  -2   61.62    3.02
  -4   2   2   61.89    3.17
  -4   2   2   64.45    3.67
   4   2  -2   66.36    2.62
  -4   2   2   64.02    2.77
  -4   2   2   65.81    3.02
  -4  -2   2   64.07    3.19
   4  -2  -2   62.23    2.91
   4  -2  -2   66.17    2.83
  -4  -2   2   63.17    2.90
  -4   2   1   58.33    2.54
  -4   2   1   59.10    2.90
   4   2  -1   61.60    3.08
  -4   2   1   63.04    3.48
   4   2  -1   62.61    3.25
   4   2  -1   60.11    2.61
  -4  -2   1   61.28    2.87
  -4  -2   1   56.39    2.34
   4  -2  -1   63.63    2.91
   4  -2  -1   59.72    2.83
   4  -2  -1   58.28    2.38
   4   2   0    0.32    0.39
  -4   2   0    0.66    0.33
  -4   2   0    0.77    0.32
   4   2   0   -0.14    0.30
   4   2   0    0.44    0.30
  -4  -2   0    0.28    0.27
   4  -2   0   -0.24    0.30
  -4  -2   0    0.92    0.51
   4  -2   0    0.17    0.34
   4   2   1   43.18    1.70
   4   2   1   45.70    2.23
  -4   2  -1   46.13    2.31
  -4   2  -1   42.25    2.05
   4   2   1   44.58    2.74
  -4   2  -1   44.77    1.97
  -4  -2  -1   43.57    2.14
   4  -2   1   44.74    2.02
  -4  -2  -1   46.64    2.20
  -4  -2  -1   45.26    2.09
   4  -2   1   46.23    2.30
   4   2   2   12.20    0.76
  -4   2  -2   11.78    0.71
  -4   2  -2   12.79    0.74
  -4   2  -2   12.26    0.73
   4   2   2   13.67    0.72
  -4  -2  -2   12.29    0.77
  -4  -2  -2   12.64    0.78
   4  -2   2   11.82    0.64
   4  -2   2   10.03    0.80
   4  -2   2   12.50    0.70
  -4   2  -3   -0.31    0.36
  -4   2  -3   -0.30    0.63
   4   2   3   -0.43    0.32
   4  -2   3   -0.04    0.35
  -4  -2  -3   -0.26    0.54
   4  -2   3   -0.15    0.24
  -4  -2  -3    0.05    0.20
  -4   2  -4   20.48    1.03
   4   2   4   20.19    1.04
  -4   2  -4   23.78    1.39
  -4  -2  -4   19.44    1.05
   4  -2   4   20.75    1.22
  -4  -2  -4   20.84    0.91
   4   2   5  276.51   12.00
  -4   2  -5  275.21   12.05
  -4   2  -5  275.92   12.01
   4  -2   5  274.52   11.12
  -4  -2  -5  269.69   12.79
  -4  -2  -5  273.56   11.34
   4   2   6   55.16    2.25
  -4   2  -6   57.39    2.57
  -4   2  -6   53.37    2.09
   4  -2   6   52.98    2.50
  -4  -2  -6   50.90    2.28
  -4  -2  -6   54.07    2.57
  -4   2  -7  112.34    5.38
   4   2   7  116.95    4.67
  -4   2  -7  116.77    4.38
  -4  -2  -7  114.85    4.95
  -4  -2  -7  116.28    5.21
   4  -2   7  112.07    4.87
  -4   2  -8   35.60    1.57
   4   2   8   36.31    1.96
  -4   2  -8   37.96    1.78
  -4   2  -8   35.95    1.77
  -4  -2  -8   34.84    1.70
   4  -2   8   36.97    1.78
  -4  -2  -8   37.18    1.68
   4   2   9   18.50    1.23
  -4   2  -9   23.14    1.15
  -4   2  -9   20.19    1.34
  -4   2  -9   21.68    1.12
   4  -2   9   23.00    1.00
  -4  -2  -9   20.94    1.23
  -4  -2  -9   19.90    0.93
  -4   2 -10    2.39    0.30
   4   2  10    2.56    0.84
  -4   2 -10    1.99    0.62
  -4  -2 -10    1.74    0.53
   4  -2  10    1.58    0.90
  -4  -2 -10    1.31    0.63
   4   2  11   18.82    1.03
  -4   2 -11   15.84    1.11
  -4  -2 -11   20.05    1.31
   4  -2  11   18.43    1.02
  -4  -2 -11   19.38    1.25
  -4   2 -12    0.47    0.39
  -4  -2 -12    0.91    0.47
   4  -2  12    0.07    0.44
  -4   2 -13   18.88    1.37
   4   2  13   16.13    1.09
  -4  -2 -13   16.21    1.54
   4  -2  13   14.37    1.06
  -4  -2 -13   19.86    1.45
  -4   2 -14    0.18    0.59
  -4  -2 -14    0.63    0.51
  -4  -2 -14   -0.07    0.42
   4  -2  14    0.60    0.67
   4   2  15   14.95    1.45
  -4   2 -15   12.17    0.82
  -4  -2 -15   14.68    1.38
  -4  -2 -15   11.07    1.09
   4  -2  15   15.90    1.52
   4   2  16    0.70    0.74
  -4   2 -16    0.45    0.85
  -4  -2 -16   -0.11    0.60
   4  -2  16    0.71    0.84
  -4   2 -17   92.28    4.70
   4   2  17   82.88    3.98
  -4  -2 -17   81.60    5.02
  -4  -2 -17   87.84    4.11
   4  -2  17   79.09    4.57
  -4   2 -18    6.84    1.01
   4   2  18    5.83    0.77
  -4  -2 -18    5.37    0.68
   4  -2  18    6.36    0.99
   4   2  19   27.09    2.31
  -4   2 -19   27.08    2.36
   4  -2  19   24.26    1.97
  -4  -2 -19   25.66    2.15
   4   2  20    0.95    1.17
  -4   2 -20   -1.23    0.65
  -4  -2 -20   -0.75    0.90
   4  -2  20   -0.39    0.70
  -4   2 -21    5.41    1.03
  -4  -2 -21    5.39    1.61
   4  -2  21    5.50    1.31
  -4   2 -22   -0.63    1.13
   4   2  22   -0.52    0.90
   4  -2  22    0.67    1.38
  -4  -2 -22    1.81    0.83
   4  -2  23    0.29    0.98
  -4  -2 -23    0.80    0.64
  -4   3  23    8.29    1.69
   4   3 -23    8.54    1.38
   4  -3 -23    9.67    1.30
  -4  -3  23    9.92    1.50
   4   3 -22    1.99    0.74
   4  -3 -22    0.14    0.57
  -4  -3  22    0.75    0.90
   4   3 -21    3.09    0.99
  -4   3  21    2.22    0.69
   4   3 -20   32.61    2.28
  -4   3  20   37.77    2.69
   4  -3 -20   32.96    2.62
  -4  -3  20   33.83    3.08
   4   3 -19    0.01    0.53
  -4  -3  19   -0.14    0.74
   4   3 -18    9.24    1.15
  -4   3  18    7.68    1.04
   4  -3 -18    7.18    0.96
  -4  -3  18    8.92    1.28
   4   3 -17    2.26    0.73
   4  -3 -17    2.27    0.58
  -4  -3  17    1.90    0.79
   4   3 -16   19.26    1.22
  -4   3  16   18.44    1.34
   4  -3 -16   20.37    1.27
  -4  -3  16   15.17    1.70
   4   3 -15    0.08    0.88
  -4   3  15   -0.79    0.64
   4  -3 -15   -0.49    0.60
  -4  -3  15    0.39    0.98
   4   3 -14   78.12    3.26
  -4   3  14   79.64    4.46
  -4  -3  14   78.34    4.31
   4  -3 -14   75.25    3.52
   4   3 -13    5.82    0.77
  -4   3  13    6.59    0.71
   4  -3 -13    4.89    0.50
  -4  -3  13    5.81    1.04
   4   3 -12   -0.84    0.63
  -4   3  12    0.59    0.46
   4  -3 -12    0.15    0.41
  -4  -3  12    0.98    0.59
   4   3 -11   -1.42    0.76
   4  -3 -11   -0.26    0.48
  -4  -3  11    0.82    0.60
   4   3 -10   22.43    1.32
   4  -3 -10   21.13    1.28
  -4  -3  10   21.64    1.61
   4  -3 -10   21.31    1.26
   4   3  -9   34.48    1.50
   4   3  -9   32.09    2.11
  -4   3   9   31.00    1.52
   4  -3  -9   33.87    1.48
   4  -3  -9   34.08    1.75
  -4  -3   9   34.28    1.66
   4   3  -8   89.37    5.16
  -4   3   8   89.78    4.26
   4   3  -8   89.18    3.88
   4  -3  -8   88.26    4.28
  -4  -3   8   83.99    4.11
   4  -3  -8   90.19    4.06
  -4   3   7   78.41    3.33
   4   3  -7   71.02    3.82
   4   3  -7   72.50    3.43
  -4  -3   7   79.28    2.93
   4  -3  -7   78.78    3.71
   4   3  -6   72.56    2.96
  -4   3   6   75.48    2.74
  -4  -3   6   74.31    3.22
   4  -3  -6   70.54    3.03
   4   3  -5   13.52    0.96
  -4   3   5   12.97    0.88
  -4  -3   5   12.89    0.91
   4  -3  -5   14.62    1.09
  -4   3   4   78.98    3.50
   4   3  -4   82.28    3.36
  -4   3   4   78.60    3.41
   4  -3  -4   79.63    3.00
  -4  -3   4   84.23    3.38
  -4   3   3   69.98    2.79
   4   3  -3   68.71    2.94
  -4   3   3   68.07    2.86
   4  -3  -3   68.35    2.73
  -4  -3   3   69.96    2.79
   4  -3  -3   70.13    3.74
  -4   3   2  482.69   20.38
   4   3  -2  509.01   21.21
   4  -3  -2  485.69   22.26
  -4  -3   2  502.40   22.12
  -4   3   1    1.28    0.45
  -4  -3   1    0.81    0.42
   4  -3  -1    0.20    0.45
   4   3   0    1.76    0.34
  -4   3   0    1.58    0.46
   4  -3   0    1.51    0.31
   4  -3   0    0.97    0.60
  -4  -3   0    2.45    0.56
  -4   3  -1   58.38    2.32
   4   3   1   56.71    2.76
   4   3   1   57.53    2.76
   4  -3   1   57.26    2.61
  -4  -3  -1   54.89    2.52
   4  -3   1   51.90    3.22
  -4   3  -2  121.11    4.86
   4   3   2  122.55    5.14
   4   3   2  115.37    5.26
   4  -3   2  119.51    5.11
  -4  -3  -2  118.47    4.72
  -4   3  -3   61.12    2.59
   4   3   3   63.44    2.50
   4   3   3   59.78    2.44
  -4  -3  -3   64.58    2.91
   4  -3   3   57.57    2.96
  -4  -3  -3   56.51    2.69
  -4   3  -4   23.54    1.21
   4   3   4   22.01    1.35
   4   3   4   19.46    1.21
  -4  -3  -4   22.37    1.11
   4  -3   4   26.02    1.10
  -4  -3  -4   22.20    1.23
  -4   3  -5   25.73    1.20
   4   3   5   23.71    1.15
   4  -3   5   22.29    1.47
  -4  -3  -5   22.41    1.17
  -4  -3  -5   20.60    1.08
  -4   3  -6    0.04    0.30
   4   3   6   -0.75    0.71
  -4  -3  -6    0.55    0.81
   4  -3   6    0.64    0.48
  -4  -3  -6    0.34    0.21
  -4   3  -7   14.54    0.84
   4   3   7   18.45    1.14
   4  -3   7   14.37    1.07
  -4  -3  -7   15.87    1.24
  -4  -3  -7   15.75    0.89
  -4   3  -8    0.05    0.55
   4  -3   8   -0.33    0.72
  -4  -3  -8   -0.15    0.81
   4   3   9    6.74    0.92
  -4   3  -9    6.83    0.72
   4  -3   9    8.17    0.94
  -4  -3  -9    9.44    0.76
  -4  -3  -9    9.26    1.01
   4   3  10   74.73    3.29
  -4   3 -10   74.72    3.49
  -4  -3 -10   71.63    3.30
  -4  -3 -10   77.19    3.50
   4  -3  10   71.20    3.65
  -4   3 -11    2.87    0.28
   4   3  11    3.93    0.70
  -4   3 -11    2.83    0.62
  -4  -3 -11    3.82    0.75
  -4  -3 -11    3.38    0.66
  -4   3 -12   10.46    0.56
   4   3  12    9.70    0.73
  -4   3 -12    9.22    0.93
  -4  -3 -12   12.05    0.84
   4  -3  12    9.59    1.31
  -4   3 -13   18.47    1.24
   4   3  13   18.97    1.42
   4  -3  13   21.69    1.54
  -4  -3 -13   22.41    1.46
  -4  -3 -13   21.81    1.47
  -4   3 -14    0.74    0.52
   4   3  14    0.43    0.75
  -4  -3 -14    0.59    0.64
  -4  -3 -14    0.85    0.66
   4  -3  14    0.58    0.74
  -4   3 -15    0.79    0.82
   4   3  15    2.51    1.07
  -4  -3 -15    1.06    1.00
   4  -3  15    2.26    0.94
   4   3  16    3.86    0.68
  -4   3 -16    4.17    1.04
  -4  -3 -16    3.37    0.73
   4  -3  16    4.17    1.28
  -4  -3 -16    3.29    0.89
   4   3  17    1.67    1.02
  -4  -3 -17   -0.19    0.78
   4  -3  17    1.33    1.00
  -4  -3 -17    0.62    0.62
   4   3  18    3.27    0.95
   4  -3  18    4.92    1.12
  -4   3 -19    6.54    0.96
   4  -3  19    6.95    0.97
  -4  -3 -19    7.72    1.29
   4   3  20    2.97    0.77
  -4   3 -20    3.55    1.15
   4  -3  20    2.48    1.32
  -4  -3 -20    3.00    0.97
   4   3  21    0.43    1.25
  -4   3 -21    0.63    0.61
  -4  -3 -21    2.50    0.94
   4  -3  21    2.43    1.03
   4   3  22   -0.89    0.62
   4  -3  22    0.65    1.31
  -4  -3 -22   -0.22    0.56
  -4   4  22    0.51    1.36
   4   4 -22   -0.11    0.68
  -4  -4  22   -0.13    0.70
   4   4 -21    3.29    0.88
  -4   4  21    3.11    0.87
  -4  -4  21    3.10    1.24
   4  -4 -21    1.88    1.12
   4   4 -20   11.86    1.55
  -4   4  20   13.26    1.75
   4  -4 -20   12.37    1.29
  -4  -4  20   16.59    1.95
   4   4 -19   17.18    1.76
  -4   4  19   19.49    1.56
  -4  -4  19   18.48    2.03
   4  -4 -19   14.59    1.80
   4   4 -18   -0.34    0.67
  -4   4  18    0.75    0.75
  -4  -4  18    1.28    1.21
   4  -4 -18    1.35    0.69
   4   4 -17    0.57    0.64
  -4   4  17   -0.21    1.10
   4   4 -16    0.36    0.53
   4  -4 -16    0.23    0.46
  -4  -4  16   -0.54    0.78
  -4   4  15    3.98    0.96
   4   4 -15    4.38    1.06
  -4  -4  15    5.55    1.12
   4  -4 -15    4.83    0.74
  -4   4  14    0.46    0.44
   4   4 -14   -0.64    0.77
   4  -4 -14    1.21    0.79
  -4  -4  14    1.25    0.87
   4   4 -13   10.71    0.79
  -4   4  13   11.00    0.74
  -4  -4  13    8.95    1.10
   4  -4 -13    7.73    0.80
   4   4 -12   95.13    4.28
  -4   4  12  101.87    4.21
  -4  -4  12   98.80    5.56
   4  -4 -12  100.87    5.57
   4   4 -11    7.21    0.50
  -4   4  11    7.73    0.79
   4   4 -11    5.77    0.85
   4  -4 -11    7.89    0.84
  -4  -4  11    7.64    0.99
   4   4 -10   57.79    5.13
   4   4 -10   61.51    2.78
  -4   4  10   60.51    2.66
  -4  -4  10   59.12    2.69
   4  -4 -10   62.96    3.21
   4   4  -9    2.33    0.57
  -4   4   9    3.48    0.85
  -4  -4   9    1.36    0.52
  -4   4   8    4.41    0.60
   4   4  -8    3.09    0.45
  -4  -4   8    3.36    0.65
  -4   4   7   -0.52    0.36
   4   4  -7   -0.41    0.45
   4  -4  -7    0.52    0.59
  -4  -4   7    0.54    0.42
  -4   4   6   83.17    3.34
   4   4  -6   86.84    4.08
   4  -4  -6   83.12    4.52
  -4   4   5   16.71    1.01
   4   4  -5   19.60    1.19
   4  -4  -5   18.46    1.11
  -4  -4   5   16.72    1.38
  -4   4   4    5.83    0.27
  -4   4   4    6.01    0.50
   4  -4  -4    5.64    0.49
   4  -4  -4    5.33    0.35
  -4  -4   4    5.23    0.78
   4   4  -3    0.20    0.43
  -4   4   3    0.40    0.51
   4  -4  -3   -0.22    0.61
  -4   4   2  143.72    5.90
   4   4  -2  150.01    6.27
  -4  -4   2  147.63    6.08
   4  -4  -2  134.30    9.09
   4  -4  -2  146.11    6.15
   4   4  -1   16.42    0.98
  -4   4   1   17.56    0.83
   4  -4  -1   13.02    0.74
  -4  -4   1   13.55    1.12
   4  -4  -1   15.09    0.99
   4   4   0  187.41    7.41
  -4   4   0  189.74    7.58
   4   4   0  192.36    6.94
   4  -4   0  190.66    9.03
  -4  -4   0  189.49   10.65
   4   4   1   10.94    0.76
   4   4   1   10.81    0.67
  -4   4  -1   12.54    0.77
   4  -4   1   11.87    0.89
  -4  -4  -1   13.30    1.21
   4   4   2   45.38    1.97
   4   4   2   43.23    1.87
  -4   4  -2   45.71    2.03
  -4  -4  -2   47.02    2.14
   4  -4   2   42.86    2.36
  -4   4  -3   31.21    1.24
   4   4   3   33.22    1.36
   4   4   3   32.02    1.61
   4  -4   3   31.03    1.61
  -4  -4  -3   32.16    1.62
   4   4   4   23.84    1.10
  -4   4  -4   18.91    1.06
   4   4   4   21.09    1.04
  -4  -4  -4   22.35    1.12
   4   4   5   16.40    1.08
  -4   4  -5   17.19    0.90
   4   4   5   18.06    1.11
   4  -4   5   17.36    0.96
  -4  -4  -5   18.25    1.21
  -4   4  -6   29.72    1.37
   4   4   6   27.32    1.56
   4  -4   6   29.99    1.87
  -4  -4  -6   34.80    1.53
  -4  -4  -6   30.12    2.59
   4   4   7   18.81    1.08
  -4   4  -7   18.61    0.98
  -4  -4  -7   18.99    1.43
  -4  -4  -7   19.44    0.95
   4  -4   7   20.25    1.24
  -4   4  -8    2.22    0.62
   4  -4   8    1.43    0.84
  -4  -4  -8    3.71    0.87
  -4  -4  -8    2.39    0.27
  -4   4  -9    0.73    0.47
  -4  -4  -9    0.05    0.73
   4   4  10   -0.04    0.57
  -4   4 -10   -0.15    0.59
   4  -4  10    0.73    0.72
  -4  -4 -10    0.34    0.47
  -4  -4 -10   -0.38    0.69
  -4   4 -11   29.65    1.58
   4   4  11   27.90    1.98
  -4  -4 -11   27.39    1.66
  -4  -4 -11   32.52    1.91
   4  -4  11   28.23    1.61
   4   4  12    7.50    0.84
  -4   4 -12    6.67    0.53
  -4   4 -12    5.37    0.76
  -4  -4 -12    7.01    0.87
  -4  -4 -12    5.23    0.48
   4  -4  12    4.25    0.95
   4   4  13   12.52    0.99
  -4  -4 -13   11.14    1.00
  -4  -4 -13   12.21    1.18
   4   4  14   45.64    2.36
  -4   4 -14   39.56    2.03
  -4  -4 -14   41.03    2.63
  -4  -4 -14   42.52    2.80
   4  -4  14   42.69    2.93
   4   4  15    2.29    0.65
   4  -4  15    1.64    0.87
  -4  -4 -15    2.30    0.59
  -4   4 -16    0.87    0.93
   4   4  16    1.02    0.61
   4  -4  16    2.95    1.17
  -4   4 -17   14.46    1.31
   4   4  17   17.67    1.44
  -4  -4 -17   15.00    1.54
   4  -4  17   15.88    1.78
  -4   4 -18   15.51    1.94
   4   4  18   22.12    1.77
   4  -4  18   19.26    1.95
  -4  -4 -18   20.18    1.66
   4   4  19   14.96    1.80
  -4   4 -19   18.90    2.03
  -4  -4 -19   15.10    1.64
   4  -4  19   11.90    1.79
   4   4  20   29.21    3.19
  -4   4 -20   27.12    3.01
  -4  -4 -20   28.19    1.77
   4  -4  20   27.68    3.29
  -4   4 -21    1.20    0.70
   4  -4  21    1.98    0.95
  -4  -4 -21    1.86    0.95
   4   5 -21    3.27    1.16
  -4   5  21    4.68    1.05
   4   5 -20    5.83    1.05
  -4  -5  20    6.41    1.64
   4  -5 -20    7.77    1.06
   4   5 -19    0.30    0.49
  -4   5  19    0.51    0.73
   4  -5 -19   -0.05    0.54
  -4   5  18   -0.06    0.85
   4   5 -18    0.11    0.67
   4  -5 -18    1.03    0.79
  -4  -5  18    1.18    0.72
  -4   5  17    2.17    1.16
   4   5 -17    1.76    1.06
   4  -5 -17    0.36    0.84
  -4  -5  17    1.16    1.35
  -4   5  16    0.59    0.98
  -4  -5  16   -0.30    0.67
  -4   5  15    1.85    0.88
   4   5 -15   -0.07    0.69
  -4  -5  15   -0.50    0.86
   4  -5 -15    0.79    0.53
  -4   5  14   -1.16    0.89
   4   5 -14   -0.14    0.48
   4  -5 -14    1.67    0.81
  -4  -5  14    0.89    0.87
  -4   5  13   -0.30    0.98
   4   5 -13    1.18    0.59
  -4  -5  13    0.31    0.75
   4  -5 -13    1.94    0.72
   4   5 -12    5.32    0.99
  -4  -5  12    3.92    0.90
   4  -5 -12    4.55    0.66
   4   5 -11    1.95    0.45
  -4   5  11    1.35    0.50
   4  -5 -11    1.60    0.48
  -4  -5  11    1.66    0.56
   4   5 -10   22.43    1.76
  -4   5  10   21.45    1.48
   4  -5 -10   25.31    1.23
  -4  -5  10   22.94    1.53
   4   5  -9   15.86    0.98
  -4   5   9   15.26    1.39
   4  -5  -9   16.51    1.34
  -4  -5   9   13.96    0.94
   4   5  -8   10.09    0.75
  -4   5   8    9.88    1.05
   4  -5  -8   10.23    1.13
  -4  -5   8   10.94    0.90
  -4   5   7    4.21    0.81
   4   5  -7    5.11    0.64
   4  -5  -7    4.06    0.90
  -4  -5   7    4.63    0.67
   4   5  -6    1.44    0.49
  -4   5   6    0.87    0.44
  -4  -5   6    0.46    0.69
  -4   5   5   50.79    2.15
   4   5  -5   49.30    2.11
   4  -5  -5   47.59    2.41
  -4  -5   5   45.70    2.49
   4  -5  -5   44.17    2.20
  -4   5   4   26.88    1.18
  -4   5   4   26.75    1.46
   4   5  -4   25.74    1.21
  -4  -5   4   26.90    1.55
   4  -5  -4   29.83    1.46
   4  -5  -4   25.14    1.44
  -4   5   3   19.10    1.12
   4   5  -3   15.88    1.08
   4  -5  -3   15.94    0.92
   4  -5  -3   15.35    1.07
  -4  -5   3   17.73    1.32
  -4   5   2    0.45    0.58
   4   5  -2    0.03    0.42
   4   5  -1   20.14    1.04
  -4   5   1   19.94    1.09
  -4  -5   1   18.77    1.42
   4  -5  -1   21.87    1.87
   4   5   0   13.27    0.67
   4   5   0   12.89    0.92
  -4   5   0   12.31    0.87
  -4  -5   0   12.82    0.89
   4  -5   0   13.09    1.04
   4   5   1   19.29    1.15
   4   5   1   19.50    0.96
  -4   5  -1   17.34    1.08
  -4  -5  -1   16.71    1.08
   4  -5   1   17.16    1.13
  -4   5  -2  117.80    4.54
   4   5   2  110.61    5.03
   4   5   2  105.79    4.76
   4  -5   2  116.11    5.31
  -4  -5  -2  109.44    4.38
  -4   5  -3    9.42    0.63
   4   5   3    8.55    0.61
   4   5   3    8.62    0.83
   4  -5   3    8.13    1.18
  -4  -5  -3    6.49    0.89
  -4   5  -4    1.01    0.55
   4   5   4    0.08    0.75
  -4  -5  -4    0.78    0.74
   4  -5   4    0.29    0.37
   4   5   5    7.81    0.58
  -4   5  -5    7.01    0.97
   4   5   5    8.19    0.97
   4  -5   5    7.91    1.03
  -4   5  -6   98.75    4.04
   4   5   6   98.05    4.05
   4  -5   6  101.15    4.71
  -4  -5  -6  100.80    5.05
  -4   5  -7    5.16    0.65
   4   5   7    6.42    0.89
   4  -5   7    5.58    0.74
  -4  -5  -7    4.34    0.90
   4   5   8    1.58    0.60
  -4   5  -8    1.44    0.72
  -4  -5  -8    0.55    0.58
   4  -5   8    0.06    1.02
   4   5   9    3.71    0.93
  -4   5  -9    6.04    0.68
  -4  -5  -9    7.15    0.98
   4   5  10   15.92    1.19
  -4   5 -10   17.87    1.23
  -4  -5 -10   18.55    1.15
   4  -5  10   19.36    1.36
   4   5  11    7.47    0.93
  -4  -5 -11    8.41    1.30
  -4  -5 -11    7.79    0.79
   4  -5  11    6.92    1.12
  -4   5 -12    7.27    1.18
   4   5  12    5.66    1.05
  -4  -5 -12    7.57    1.29
  -4  -5 -12    8.99    0.92
   4  -5  12    7.19    1.24
  -4   5 -13    6.45    0.64
   4   5  13    8.03    1.32
  -4  -5 -13    4.20    1.13
   4  -5  13    6.07    0.75
   4   5  14    4.15    1.09
  -4   5 -14    2.62    0.83
  -4  -5 -14    3.76    0.89
   4  -5  14    4.62    0.97
   4   5  15   69.31    3.95
  -4   5 -15   61.49    3.52
   4  -5  15   67.00    4.92
  -4  -5 -15   62.26    3.53
  -4   5 -16   21.73    1.46
   4   5  16   21.72    1.77
   4  -5  16   24.80    2.24
  -4  -5 -16   20.21    1.74
   4   5  17    5.64    1.14
  -4   5 -17    7.42    1.01
  -4  -5 -17    7.29    1.07
   4   5  18   -1.05    1.06
  -4   5 -18    0.08    0.64
   4  -5  18    0.14    1.01
  -4  -5 -18    1.97    1.07
   4   5  19    4.46    1.08
  -4   5 -19    3.64    0.99
  -4  -5 -19    5.73    0.84
   4  -5  19    6.36    1.21
   4   5  20    2.49    1.18
   4   6 -20    9.23    1.21
  -4   6  20    8.98    1.38
   4  -6 -20    8.99    1.37
  -4   6  19    2.65    1.22
   4   6 -19    2.20    0.77
  -4  -6  19    2.20    0.84
   4   6 -18    9.98    1.36
  -4   6  18   11.91    1.33
  -4  -6  18    8.97    1.77
   4  -6 -18   11.18    1.31
   4   6 -17    9.96    1.35
  -4   6  17    6.29    1.12
   4  -6 -17    7.71    1.10
  -4  -6  17    8.32    1.39
   4   6 -16   13.94    1.27
  -4   6  16   11.58    1.34
   4  -6 -16   14.81    1.55
   4   6 -15   27.06    1.82
  -4   6  15   22.36    1.99
  -4  -6  15   27.93    2.19
   4  -6 -15   25.79    1.78
   4   6 -14    3.36    1.04
  -4   6  14    3.58    0.59
   4  -6 -14    1.61    0.98
  -4  -6  14    2.09    1.09
   4   6 -13    2.51    0.82
   4  -6 -13    3.42    0.90
  -4   6  12   28.98    1.85
   4   6 -12   24.98    1.36
   4  -6 -12   28.64    1.58
   4   6 -11   -0.36    0.88
  -4   6  11    1.30    0.99
   4  -6 -11   -0.89    0.82
   4   6 -10   36.09    2.08
  -4   6  10   41.14    2.15
   4  -6 -10   38.04    2.13
  -4  -6  10   34.50    2.44
  -4   6   9    1.73    0.83
   4   6  -9    1.02    0.92
  -4  -6   9    0.79    0.98
   4  -6  -9    0.96    0.87
   4   6  -8   18.70    1.26
  -4   6   8   21.16    1.30
   4  -6  -8   20.49    1.26
  -4  -6   8   17.25    1.28
  -4   6   7    3.13    0.68
   4   6  -7    2.51    0.50
   4  -6  -7    4.25    0.53
  -4  -6   7    3.43    0.61
  -4   6   6  156.05    7.64
   4   6  -6  163.45    7.60
   4  -6  -6  160.58    7.22
  -4  -6   6  164.26    7.22
   4   6  -5   42.79    1.95
  -4   6   5   41.05    2.19
  -4  -6   5   37.15    2.25
   4  -6  -5   40.95    1.71
   4   6  -4   61.82    2.59
  -4   6   4   63.70    2.56
  -4   6   4   62.40    3.09
   4  -6  -4   63.07    2.80
  -4  -6   4   59.88    2.79
   4   6  -3   -0.14    0.65
  -4   6   3   -0.24    0.68
   4  -6  -3   -1.36    0.72
  -4  -6   3    1.48    0.98
   4   6  -2   10.47    1.07
  -4   6   2   10.24    0.95
   4  -6  -2   11.51    1.07
  -4  -6   2   10.77    1.12
  -4   6   1   69.46    3.04
   4   6  -1   69.11    2.97
  -4  -6   1   70.97    3.63
   4  -6  -1   67.53    3.28
   4   6   0   46.22    2.54
  -4   6   0   49.13    2.27
   4   6   0   47.35    2.46
  -4  -6   0   47.05    2.40
  -4   6  -1    0.76    0.62
   4   6   1    2.08    0.69
   4   6   1    0.14    0.44
  -4  -6  -1    1.10    0.88
   4   6   2    4.84    0.55
  -4   6  -2    4.91    0.75
   4   6   2    5.97    0.95
  -4  -6  -2    3.13    1.13
  -4   6  -3   -0.03    0.47
   4   6   3    1.91    0.69
   4   6   3    0.80    0.32
  -4  -6  -3    1.08    0.62
   4   6   4    3.93    0.44
   4   6   4    4.17    0.83
  -4   6  -4    4.66    0.87
   4  -6   4    2.54    0.88
  -4  -6  -4    2.72    0.81
  -4   6  -5   23.15    1.34
   4   6   5   22.19    1.35
   4  -6   5   25.40    1.51
  -4  -6  -5   21.36    1.88
  -4   6  -6   17.58    1.00
   4   6   6   15.02    1.11
  -4  -6  -6   18.56    1.49
   4  -6   6   18.80    1.32
   4   6   7   21.95    1.48
  -4   6  -7   27.34    1.78
  -4  -6  -7   25.97    1.91
   4  -6   7   24.19    1.74
  -4   6  -8    5.08    0.90
   4   6   8    3.16    0.92
  -4  -6  -8    3.65    0.76
   4   6   9   55.24    2.41
  -4   6  -9   52.11    2.56
   4  -6   9   55.50    2.67
  -4  -6  -9   53.97    2.62
   4  -6  10    4.40    1.06
  -4  -6 -10    5.13    0.80
   4   6  11    2.27    0.76
  -4   6 -11    2.62    0.90
  -4  -6 -11    1.27    0.81
   4  -6  11    1.11    1.05
   4   6  12    5.61    0.99
  -4   6 -12    4.96    0.81
   4  -6  12    5.55    1.11
   4   6  13    3.49    1.04
   4  -6  13    2.19    1.35
   4   6  14    2.38    1.07
  -4   6 -14    1.15    0.69
  -4  -6 -14    1.49    0.92
   4  -6  14    1.22    0.63
   4   6  15   -0.54    0.68
  -4   6 -15    1.01    0.96
  -4  -6 -15   -0.41    0.62
   4  -6  15    0.37    0.98
   4   6  16    2.68    0.65
   4  -6  16    3.48    1.06
  -4  -6 -16    2.69    0.80
   4   6  17    3.84    0.88
   4  -6  17    6.95    1.58
  -4  -6 -17    5.04    0.97
   4   6  18   -0.20    1.30
  -4   6 -18    0.15    0.79
  -4  -6 -18    1.13    0.84
   4  -6  18   -0.73    1.08
  -4   6 -19    2.39    0.70
   4   6  19    1.60    0.79
   4  -6  19    2.35    1.15
   4   7 -18   -0.63    0.68
  -4   7  18   -0.85    0.73
  -4  -7  18    1.57    0.97
  -4   7  16    3.66    1.25
  -4  -7  16    4.03    1.01
  -4   7  15   14.90    1.49
   4   7 -15   12.91    1.38
   4  -7 -15   15.88    1.71
  -4  -7  15   15.00    1.75
   4   7 -14    1.09    0.88
  -4   7  14    1.35    1.06
   4  -7 -14    1.82    0.81
  -4   7  13   12.97    1.55
   4   7 -13   10.77    1.36
   4  -7 -13   10.23    1.31
  -4  -7  13   11.46    1.65
  -4   7  12   -0.24    0.54
   4   7 -12    0.23    1.02
   4  -7 -12    0.69    0.83
  -4  -7  12   -0.29    1.14
  -4   7  11    0.48    0.47
   4   7 -11    0.92    0.72
  -4  -7  11    1.66    1.03
   4  -7 -11    0.13    0.49
  -4   7  10   14.79    1.27
   4   7 -10   14.87    1.07
   4  -7 -10   15.77    1.27
  -4  -7  10   16.46    1.31
  -4   7   9    1.87    0.63
   4   7  -9    1.73    0.60
   4  -7  -9    2.44    0.85
   4   7  -8   24.36    1.85
  -4   7   8   27.48    1.94
   4  -7  -8   27.35    1.78
  -4  -7   8   26.62    1.50
   4   7  -7   27.90    1.70
  -4   7   7   26.98    2.03
   4  -7  -7   32.44    1.77
  -4  -7   7   31.37    1.73
   4   7  -6   -0.60    0.51
   4  -7  -6   -0.24    0.76
  -4  -7   6    0.15    0.59
  -4   7   5    1.94    0.76
   4  -7  -5    1.77    0.57
  -4   7   4   21.38    1.08
   4   7  -4   19.95    1.16
   4  -7  -4   21.15    1.36
  -4  -7   4   21.93    1.46
   4   7  -3   15.34    1.12
  -4   7   3   16.02    1.22
  -4  -7   3   12.88    1.30
   4  -7  -3   16.65    1.28
   4   7  -2   56.41    2.70
  -4   7   2   56.85    2.64
  -4  -7   2   58.99    2.71
   4  -7  -2   54.94    3.40
   4   7  -1    0.97    0.54
  -4   7   1    0.63    0.51
   4   7  -1   -0.07    0.49
   4  -7  -1    0.20    0.60
  -4  -7   1    0.69    0.56
   4   7   0   38.11    1.95
   4   7   0   38.34    1.99
  -4   7   0   41.76    2.18
  -4  -7   0   39.68    2.51
   4  -7   0   39.90    2.40
  -4   7  -1    3.47    0.60
   4   7   1    3.80    0.52
   4   7   1    3.45    0.96
  -4  -7  -1    3.70    1.10
   4   7   2    3.46    0.49
  -4  -7  -2    3.43    0.63
   4  -7   2    2.89    0.97
   4   7   3    4.04    0.42
   4   7   3    3.98    0.79
  -4   7  -3    3.47    0.81
  -4  -7  -3    5.50    0.96
   4  -7   3    5.33    0.87
   4   7   4   43.80    2.44
  -4   7  -4   46.12    2.27
  -4  -7  -4   43.76    2.45
   4  -7   4   46.30    2.57
  -4   7  -5   21.13    1.32
   4   7   5   27.70    1.87
  -4  -7  -5   24.53    1.77
   4  -7   5   27.10    1.84
   4   7   6   10.30    1.27
  -4   7  -6   11.04    1.02
   4  -7   6    9.03    0.99
  -4  -7  -6   10.42    1.31
  -4   7  -7   13.86    1.17
   4   7   7   13.26    1.02
   4  -7   7   16.47    1.61
  -4  -7  -7   13.23    1.81
   4   7   8   48.16    2.53
  -4   7  -8   45.69    2.39
  -4  -7  -8   41.33    2.88
   4  -7   8   48.03    2.43
   4   7   9   21.21    1.54
  -4   7  -9   20.93    1.45
   4  -7   9   23.78    1.48
  -4  -7  -9   19.71    1.67
   4   7  10   24.26    2.05
  -4  -7 -10   24.12    1.70
   4  -7  10   24.90    1.70
   4   7  11   65.79    5.06
  -4   7 -11   64.86    4.19
  -4  -7 -11   68.44    4.25
   4  -7  11   65.49    4.10
  -4   7 -12    4.42    0.77
   4   7  12    5.78    0.90
  -4  -7 -12    4.39    1.03
   4   7  13   -1.05    0.58
   4  -7  13   -0.60    0.79
  -4  -7 -13   -0.62    0.75
  -4   7 -14    4.36    0.95
  -4  -7 -14    3.31    0.96
   4   7  15   10.79    1.90
  -4   7 -15   10.19    1.19
  -4  -7 -15    8.69    1.44
   4  -7  15   12.82    1.46
   4  -7  16    1.27    0.88
  -4  -7 -16    1.75    1.27
  -4   7 -17    2.22    1.02
   4   7  17    1.76    1.29
   4  -7  17    4.07    1.37
   4   8 -16    1.36    0.73
  -4   8  16    3.07    1.25
   4  -8 -16    1.26    0.87
  -4   8  15    1.75    0.99
   4   8 -15    0.44    0.89
   4  -8 -15    3.13    1.14
  -4   8  14    4.68    1.11
   4   8 -14    7.06    1.42
  -4  -8  14    5.85    1.28
  -4   8  13   19.61    1.50
   4   8 -13   23.92    2.13
  -4  -8  13   16.09    1.93
  -4   8  12    0.50    0.73
   4   8 -12   -0.22    0.64
   4  -8 -12    0.33    0.92
   4   8 -11    0.76    1.12
  -4   8  11    0.03    0.58
  -4  -8  11    1.13    0.84
   4  -8 -11    0.74    0.60
   4   8 -10    5.77    1.14
  -4   8  10    4.53    0.68
   4  -8 -10    6.05    0.69
   4   8  -9    3.20    0.91
  -4   8   9    2.38    0.65
  -4  -8   9    1.35    0.97
   4   8  -8    1.69    0.68
  -4   8   8   -0.10    0.71
   4  -8  -8    1.03    0.84
  -4  -8   8    0.52    0.91
  -4   8   7    4.33    1.09
   4  -8  -7    6.02    0.89
  -4  -8   7    5.15    1.20
   4   8  -6    9.78    1.11
  -4   8   6   10.70    1.10
   4  -8  -6   10.39    1.06
   4   8  -5    7.72    0.84
  -4   8   5    9.26    1.17
   4  -8  -5    9.06    1.32
  -4  -8   5   10.33    1.42
   4   8  -4    5.00    0.70
  -4   8   4    4.59    0.96
   4  -8  -4    4.83    0.66
  -4  -8   4    6.08    1.18
   4   8  -3    2.16    0.79
   4  -8  -3    0.88    0.86
  -4  -8   3    0.04    0.92
   4   8  -2   21.26    1.50
  -4   8   2   19.70    1.54
   4   8  -2   17.56    1.48
   4  -8  -2   19.88    1.87
  -4  -8   2   19.98    1.66
   4   8  -1   12.75    1.15
  -4   8   1   11.47    0.95
  -4  -8   1   10.47    1.61
   4  -8  -1   11.70    1.16
   4   8   0   11.36    1.11
  -4   8   0   13.81    1.31
   4   8   0   13.02    1.08
   4  -8   0   15.56    1.34
  -4  -8   0   11.03    1.18
  -4   8  -1   20.53    1.66
   4   8   1   21.89    1.51
   4   8   1   19.96    1.81
   4  -8   1   23.77    1.64
  -4  -8  -1   20.05    1.37
  -4   8  -2   -1.04    0.72
   4  -8   2   -0.59    0.91
  -4  -8  -2    0.41    0.66
   4   8   3    4.16    0.66
  -4   8  -3    3.70    0.71
   4  -8   3    4.30    0.74
   4   8   4    2.69    1.04
  -4   8  -4    1.11    0.81
  -4  -8  -4    0.29    0.88
   4   8   5   32.82    1.90
  -4   8  -5   29.36    2.14
  -4  -8  -5   30.53    2.12
   4  -8   5   29.87    2.00
   4   8   6    6.46    1.17
  -4   8  -6    5.12    0.77
  -4  -8  -6    5.63    1.23
   4  -8   6    4.73    0.92
  -4   8  -7   19.70    1.38
   4   8   7   15.68    1.17
   4  -8   7   16.21    1.23
  -4  -8  -7   15.48    1.40
  -4   8  -8    0.52    0.74
   4  -8   8    2.37    1.08
  -4  -8  -8    1.00    0.82
   4   8   9    1.77    0.67
  -4  -8  -9    0.66    0.79
  -4   8 -10    0.68    0.74
   4  -8  10    3.80    1.09
  -4  -8 -10    3.94    1.06
  -4   8 -11    6.46    0.83
   4   8  11    4.83    0.90
  -4  -8 -11    6.44    0.92
   4  -8  11    6.70    0.96
   4   8  12    0.00    0.60
  -4  -8 -12    1.47    0.94
   4  -8  12    1.54    0.67
  -4   8 -13   10.23    1.24
   4   8  13   12.67    1.61
  -4  -8 -13   11.96    1.85
   4  -8  13    8.83    1.40
  -4   8 -14   -1.20    0.95
   4   8  14   -1.68    0.93
   4  -8  14    1.42    1.12
  -4  -8 -14   -0.48    0.75
  -4   8 -15    0.67    0.81
   4  -8  15   -0.28    0.84
  -4  -8 -15    1.09    1.19
   4   9 -13    1.67    0.89
  -4   9  13    2.27    0.97
   4  -9 -13    0.04    0.66
   4   9 -12    1.00    0.93
  -4   9  12   -0.61    0.63
   4  -9 -12   -0.24    0.54
  -4  -9  12    1.03    1.41
  -4   9  11    3.51    1.01
   4   9 -11    4.37    1.12
   4  -9 -11    3.29    0.87
  -4  -9  11    1.13    1.31
  -4   9  10   10.68    1.50
   4   9 -10    8.33    1.27
  -4  -9  10    9.34    1.13
   4  -9 -10   10.24    1.23
   4   9  -9    1.84    0.74
  -4   9   9    2.11    0.73
  -4  -9   9    2.97    1.12
   4  -9  -9    1.32    0.85
  -4   9   8    3.80    0.98
   4  -9  -8    5.06    1.09
  -4   9   7   14.24    1.41
   4   9  -7   13.72    1.80
   4  -9  -7   11.55    1.69
  -4  -9   7   16.86    1.66
   4   9  -6    0.88    0.71
   4  -9  -6    1.67    0.98
  -4  -9   6   -0.22    0.83
  -4   9   5   10.61    1.21
   4  -9  -5   13.65    1.55
  -4  -9   5   10.11    1.57
   4   9  -4    0.08    0.60
  -4  -9   4   -0.32    0.82
   4  -9  -4    0.63    0.70
  -4   9   3    0.09    0.66
   4   9  -3   -0.83    0.49
   4   9  -3   -0.37    0.63
   4  -9  -3   -0.14    0.88
  -4  -9   3    1.07    0.82
  -4   9   2    5.72    0.89
   4   9  -2    5.93    0.93
   4   9  -2    4.39    0.81
  -4  -9   2    6.46    1.07
   4   9  -1    3.01    0.85
  -4   9   1    2.33    0.56
  -4  -9   1    1.97    1.09
   4   9   0    6.35    1.08
  -4   9   0    5.18    0.89
   4  -9   0    5.85    0.73
   4   9   1    3.22    1.03
  -4  -9  -1    3.17    1.13
   4  -9   1    2.40    1.06
  -4   9  -2   31.05    2.90
   4   9   2   33.25    2.99
   4  -9   2   30.87    2.58
  -4  -9  -2   35.06    2.76
   4   9   3   20.82    1.97
  -4   9  -3   25.33    2.16
   4  -9   3   24.46    1.80
  -4  -9  -3   22.09    1.99
   4   9   4   45.57    3.13
  -4   9  -4   50.98    3.16
   4  -9   4   45.75    3.72
  -4  -9  -4   47.93    3.47
   4   9   5    1.63    0.91
  -4   9  -5    1.12    0.76
   4  -9   5    1.68    0.92
  -4   9  -6    2.95    0.62
   4   9   6    3.30    0.92
  -4  -9  -6    2.81    0.89
   4  -9   6    2.84    0.85
   4   9   7   34.11    2.72
  -4   9  -7   30.61    3.02
   4  -9   7   31.71    2.66
  -4  -9  -7   37.33    2.87
   4   9   8   11.95    1.49
  -4   9  -8   10.04    1.27
  -4  -9  -8   10.24    1.76
   4  -9   8    8.96    2.11
  -4   9  -9   20.14    2.27
   4   9   9   28.24    2.64
  -4  -9  -9   23.30    2.22
   4  -9   9   21.27    2.07
  -4   9 -10   14.59    1.84
   4   9  10   14.42    2.17
   4  -9  10   19.41    2.45
  -4  -9 -10   13.43    1.75
  -4   9 -11    0.70    0.55
   4  -9  11    1.54    0.92
  -4  -9 -11    2.05    0.91
   4   9  12   15.70    1.81
  -4   9 -12   12.48    1.50
  -4  -9 -12   15.61    2.07
   4  -9  12   14.35    2.07
   4  10  -9   14.52    1.76
  -4  10   9   12.66    1.86
  -4 -10   9   15.75    1.74
   4 -10  -9   11.95    1.70
  -4  10   8    2.02    0.97
   4 -10  -8    0.79    0.91
  -4 -10   8    1.24    0.76
   4  10  -7    7.96    1.39
  -4  10   7    6.85    1.27
  -4 -10   7    6.09    1.71
   4 -10  -7    6.95    1.39
   4  10  -6   37.44    3.39
  -4  10   6   35.46    2.81
  -4 -10   6   37.30    4.88
   4 -10  -6   38.65    2.72
   4  10  -5    0.74    0.60
  -4  10   5   -0.47    1.13
  -4 -10   5    0.25    1.02
   4 -10  -5   -1.48    0.98
  -4  10   4   34.96    2.85
   4  10  -4   34.54    3.36
   4 -10  -4   39.17    3.09
  -4 -10   4   31.37    2.99
  -4  10   3   11.36    1.42
   4  10  -3    9.61    1.08
  -4 -10   3   10.30    1.53
   4 -10  -3   10.28    1.38
  -4  10   2   -0.01    0.86
   4 -10  -2    1.44    1.01
  -4 -10   2    1.31    0.83
   4  10  -1    6.08    1.12
  -4  10   1    5.61    0.93
  -4  10   0   30.23    2.97
   4  10   0   26.71    2.41
   4 -10   0   24.84    2.32
  -4 -10   0   24.29    2.18
  -4  10  -1    7.51    0.88
   4  10   1    5.15    0.99
  -4 -10  -1    7.95    1.39
   4 -10   1    7.11    1.33
  -4  10  -2   22.76    1.86
   4  10   2   21.01    1.99
   4 -10   2   16.99    1.72
  -4 -10  -2   19.63    1.97
  -4  10  -3   40.78    3.36
   4  10   3   37.76    3.20
  -4 -10  -3   38.55    2.45
   4 -10   3   42.59    4.08
  -4  10  -4    6.06    0.91
  -4 -10  -4    5.16    0.83
   4 -10   4    6.11    1.18
   4  10   5    2.95    1.08
  -4  10  -5    4.45    0.85
  -4 -10  -5    3.51    1.13
  -4  10  -6    3.33    0.87
  -4 -10  -6    1.73    0.94
   4 -10   6    1.84    1.16
  -4  10  -7   -0.20    0.65
   4  10   7    1.61    1.08
  -4 -10  -7   -0.02    1.06
  -4  10  -8    2.24    0.98
  -4 -10  -8    3.00    1.07
   4 -10   8    3.48    1.26
   5   0 -24   11.91    1.86
  -5   0  24   14.60    1.92
   5   0 -23    1.00    0.63
  -5   0  23   -0.59    0.73
  -5   0  22    3.26    1.38
   5   0 -22    3.49    1.30
   5   0 -21   -0.51    0.81
  -5   0  21    0.67    1.01
   5   0 -20    2.08    0.61
  -5   0  20    1.31    0.79
  -5   0  19   -0.31    0.67
   5   0 -19    0.58    0.47
   5   0 -18    0.31    0.75
  -5   0  18   -1.23    0.96
  -5   0  17   -1.03    0.77
   5   0 -17    1.16    0.70
   5   0 -16    8.48    1.12
  -5   0  16    8.31    0.99
  -5   0  15   -0.25    0.58
   5   0 -15   -1.28    0.69
   5   0 -14   25.89    1.21
  -5   0  14   24.04    1.77
  -5   0  13   -0.41    0.51
   5   0 -13    1.02    0.58
  -5   0  12   18.91    1.18
   5   0 -12   20.47    1.14
   5   0 -11    0.06    0.51
   5   0 -10    0.25    0.33
  -5   0  10    0.72    0.50
  -5   0   9   -1.15    0.55
  -5   0   8   28.91    1.35
   5   0  -8   27.87    1.50
  -5   0   7   -0.16    0.36
   5   0  -7    0.46    0.41
   5   0  -6   34.24    1.45
   5   0  -6   31.44    1.59
  -5   0   6   32.73    1.37
  -5   0   6   32.52    1.80
   5   0  -5   -0.37    0.25
  -5   0   5    0.03    0.17
   5   0  -4   12.72    0.71
   5   0  -4   11.22    0.60
   5   0  -4   10.14    0.58
  -5   0   4    9.66    0.63
  -5   0   4   10.67    0.67
  -5   0   3   -0.32    0.18
   5   0  -3   -0.44    0.20
   5   0  -3   -0.92    0.42
   5   0  -3   -0.24    0.14
  -5   0   2    1.60    0.19
   5   0  -2    2.20    0.44
  -5   0   2    2.01    0.16
   5   0  -2    2.16    0.18
  -5   0   1   -0.02    0.10
  -5   0   1    0.19    0.24
  -5   0   1    0.01    0.07
   5   0  -1    0.12    0.24
   5   0   0  244.08   13.88
  -5   0   0  251.39   12.27
  -5   0  -1    0.03    0.36
  -5   0  -1    0.05    0.24
  -5   0  -1   -0.82    0.56
   5   0   1   -0.03    0.52
   5   0   1    0.03    0.21
  -5   0  -1   -0.37    0.21
   5   0   1   -0.15    0.15
  -5   0  -2   96.36    5.06
  -5   0  -2   95.50    5.81
   5   0   2  100.99    4.79
  -5   0  -2   97.17    4.26
   5   0   2   94.85    4.02
  -5   0  -2  102.79    5.16
   5   0   3   -0.19    0.24
  -5   0  -3    0.42    0.22
  -5   0  -3    0.21    0.55
   5   0   3    0.29    0.28
  -5   0  -3    0.23    0.29
  -5   0  -4  487.18   22.37
  -5   0  -4  462.27   22.12
   5   0   4  463.85   17.46
   5   0   5    0.37    0.26
  -5   0  -5    0.11    0.73
  -5   0  -5   -0.69    0.47
   5   0   5   -0.17    0.57
  -5   0  -5    0.41    0.44
   5   0   6  181.46    7.47
  -5   0  -6  186.94    8.23
  -5   0  -6  183.67    7.84
   5   0   6  173.19    8.93
   5   0   7    0.14    0.32
   5   0   7   -1.08    0.63
  -5   0  -7   -0.08    0.44
  -5   0  -7    0.63    0.60
   5   0   8    2.79    0.40
  -5   0  -8    2.26    0.57
  -5   0  -8    2.41    0.85
   5   0   8    3.08    0.55
   5   0   9   -0.27    0.49
  -5   0  -9    0.83    0.52
   5   0  10   85.01    3.71
  -5   0 -10   77.26    3.54
  -5   0 -10   79.36    3.66
   5   0  11    0.53    0.79
  -5   0 -11    0.10    0.86
  -5   0 -11    0.70    0.75
   5   0  12    0.66    0.93
  -5   0 -12    1.48    0.78
  -5   0 -12   -0.39    0.78
   5   0  13    1.23    0.96
  -5   0 -13   -0.56    0.69
  -5   0 -13    0.07    0.69
   5   0  14   72.65    3.23
  -5   0 -14   72.63    3.28
  -5   0 -14   66.45    3.75
  -5   0 -15   -0.51    0.95
   5   0  15   -0.43    1.07
  -5   0 -15    0.60    0.85
  -5   0 -16   24.50    1.83
  -5   0 -16   21.67    2.18
   5   0  16   26.36    1.85
  -5   0 -17    1.09    0.84
   5   0  17    0.22    0.72
   5   0  18    6.19    1.16
  -5   0 -18    5.02    0.96
   5   0  19    0.96    1.10
  -5   0 -19   -0.23    0.56
   5   0  20   21.12    1.99
  -5   0 -20   19.84    1.85
  -5   0 -21   -0.57    0.82
   5   0  21    2.36    0.96
  -5   0 -22   -0.38    0.70
   5   0  22    1.57    0.92
   5   0  23   -0.30    1.10
  -5   0 -23    1.09    1.06
   5   1 -24    1.24    1.09
  -5   1  24    1.84    1.21
   5  -1 -24    1.04    1.03
  -5  -1  24    1.74    1.11
   5   1 -23   25.04    2.85
  -5   1  23   24.31    2.60
  -5  -1  23   23.45    2.56
   5  -1 -23   22.65    2.27
  -5   1  22    3.68    1.14
   5   1 -22    2.06    0.94
  -5  -1  22    2.83    1.02
   5  -1 -22    2.51    1.00
   5   1 -21   30.97    2.55
  -5   1  21   31.81    2.80
   5  -1 -21   31.87    2.34
  -5  -1  21   25.63    2.64
  -5   1  20    4.23    1.10
   5  -1 -20    2.92    0.81
  -5  -1  20    3.29    1.02
   5   1 -19    3.34    1.04
  -5   1  19    3.20    1.01
  -5  -1  19    3.86    1.15
   5  -1 -19    3.80    0.85
   5   1 -18    1.65    0.65
  -5   1  18    1.39    0.96
   5  -1 -18    1.52    0.88
  -5  -1  18    0.63    0.86
  -5   1  17   73.77    4.16
   5   1 -17   76.67    3.67
   5  -1 -17   79.57    4.22
  -5  -1  17   70.01    4.16
   5   1 -16   -1.10    0.87
  -5   1  16    0.90    0.92
   5  -1 -16   -1.04    0.78
   5   1 -15    3.61    0.79
  -5  -1  15    2.82    0.75
   5  -1 -15    3.61    0.72
   5   1 -14   26.61    1.58
  -5   1  14   29.52    1.65
   5  -1 -14   28.59    1.61
  -5  -1  14   27.65    1.71
   5   1 -13   27.55    1.61
  -5   1  13   23.65    1.65
  -5  -1  13   24.34    1.23
   5  -1 -13   27.09    1.55
  -5   1  12   84.96    4.17
   5   1 -12   88.50    4.25
  -5  -1  12   95.93    3.69
   5  -1 -12   97.15    4.31
  -5   1  11   85.45    3.80
   5   1 -11   86.83    3.63
  -5  -1  11   81.44    3.88
   5  -1 -11   87.63    3.75
  -5  -1  11   88.51    3.60
   5   1 -10   23.85    1.20
  -5   1  10   25.60    1.23
  -5  -1  10   23.26    1.12
  -5  -1  10   24.58    1.24
   5  -1 -10   23.34    1.25
   5   1  -9   -0.70    0.56
  -5   1   9    0.55    0.32
  -5   1   9    0.13    0.53
   5  -1  -9   -0.37    0.43
  -5  -1   9    0.52    0.25
  -5  -1   9    0.69    0.48
  -5   1   8   25.76    1.18
   5   1  -8   25.24    1.03
  -5  -1   8   25.32    1.32
  -5  -1   8   26.13    1.36
   5  -1  -8   24.30    1.28
  -5   1   7   25.76    1.27
   5   1  -7   26.83    1.53
  -5  -1   7   25.70    1.26
  -5  -1   7   27.10    1.53
   5  -1  -7   24.15    1.20
  -5   1   6   23.59    2.33
   5   1  -6   26.03    1.23
  -5   1   6   25.21    1.31
   5  -1  -6   24.64    1.25
   5  -1  -6   27.31    1.34
  -5  -1   6   26.05    1.27
  -5  -1   6   28.01    1.25
  -5   1   5  155.46    6.72
   5   1  -5  149.49    6.97
  -5   1   5  156.01    7.66
   5   1  -5  155.01    7.67
   5  -1  -5  149.36    7.13
  -5  -1   5  158.29    8.44
  -5  -1   5  150.28    6.50
   5  -1  -5  155.48    7.26
   5  -1  -5  151.27    7.41
  -5  -1   5  158.25    8.90
  -5   1   4   11.86    0.74
   5   1  -4   11.59    0.66
   5   1  -4   10.20    0.57
  -5   1   4   11.56    0.81
   5  -1  -4   11.40    0.93
   5  -1  -4   11.71    0.70
  -5  -1   4   11.42    0.63
  -5  -1   4   10.82    0.52
  -5  -1   4   12.36    0.67
   5  -1  -4   12.37    0.70
  -5   1   3   24.47    1.19
   5   1  -3   23.89    1.14
   5   1  -3   21.38    1.38
   5   1  -3   26.47    1.34
  -5   1   3   23.59    1.18
  -5   1   3   23.69    1.23
   5   1  -3   25.75    1.18
  -5  -1   3   22.24    1.25
  -5  -1   3   24.56    1.37
   5  -1  -3   24.04    1.19
  -5  -1   3   22.84    1.12
   5  -1  -3   23.77    1.22
   5  -1  -3   24.23    1.07
  -5   1   2   21.18    1.15
  -5   1   2   21.51    0.95
   5   1  -2   21.68    1.37
   5   1  -2   22.60    1.11
  -5   1   2   22.97    1.03
   5   1  -2   22.78    1.13
   5   1  -2   21.96    1.63
  -5  -1   2   20.97    1.42
   5  -1  -2   21.59    0.92
   5  -1  -2   23.03    1.30
  -5  -1   2   21.92    1.10
   5  -1  -2   21.13    1.07
  -5  -1   2   21.03    0.94
   5   1  -1    1.24    0.45
   5   1  -1    1.14    0.28
  -5   1   1    1.11    0.24
  -5   1   1    1.01    0.17
   5   1  -1    0.61    0.26
  -5   1   1    0.69    0.17
  -5  -1   1    0.25    0.62
   5  -1  -1    0.43    0.38
   5  -1  -1    1.01    0.16
  -5  -1   1    0.77    0.26
   5  -1  -1    1.23    0.13
  -5  -1   1    0.56    0.34
  -5  -1   1    1.36    0.37
   5   1   0    0.77    0.23
  -5   1   0    0.80    0.42
   5   1   0   -0.12    0.51
   5   1   0    0.48    0.25
  -5   1   0    0.50    0.20
  -5  -1   0    0.54    0.16
   5  -1   0    0.49    0.16
  -5  -1   0    0.70    0.36
  -5  -1   0    0.61    0.30
   5  -1   0    0.61    0.21
   5   1   1    1.84    0.26
   5   1   1    2.40    0.47
   5   1   1    1.58    0.40
  -5   1  -1    1.94    0.24
  -5   1  -1    1.95    0.28
  -5  -1  -1    2.41    0.31
  -5  -1  -1    2.31    0.41
   5  -1   1    2.49    0.25
   5  -1   1    2.36    0.31
  -5   1  -2   51.79    2.49
   5   1   2   52.10    3.28
  -5   1  -2   43.95    2.17
   5   1   2   50.94    2.97
   5   1   2   50.75    2.54
   5   1   2   50.00    2.19
  -5   1  -2   50.45    2.63
   5  -1   2   49.34    2.39
   5  -1   2   48.87    2.70
  -5  -1  -2   51.65    2.96
  -5  -1  -2   51.04    2.57
  -5  -1  -2   56.61    2.62
   5   1   3   27.30    1.55
   5   1   3   25.86    1.83
  -5   1  -3   30.04    1.79
  -5   1  -3   29.01    1.40
  -5   1  -3   26.70    1.22
   5   1   3   28.64    1.26
   5  -1   3   30.02    1.54
   5  -1   3   28.20    1.37
  -5  -1  -3   29.40    1.55
  -5  -1  -3   27.18    1.39
  -5  -1  -3   26.58    1.85
  -5   1  -4   53.86    2.86
  -5   1  -4   59.05    2.64
   5   1   4   62.52    3.62
  -5   1  -4   56.53    3.16
   5  -1   4   55.83    3.34
  -5  -1  -4   56.57    2.49
   5  -1   4   56.97    3.23
  -5  -1  -4   57.09    3.32
  -5   1  -5    2.13    0.45
   5   1   5    2.47    0.51
  -5   1  -5    1.95    0.58
  -5   1  -5    1.26    0.56
  -5   1  -6    7.89    0.76
  -5   1  -6    8.47    0.64
   5   1   6    7.05    0.53
  -5   1  -6    8.88    1.28
   5  -1   6    9.04    0.76
  -5  -1  -6    9.47    0.68
  -5   1  -7    3.46    0.53
  -5   1  -7    3.26    0.58
   5   1   7    2.55    0.40
   5  -1   7    2.19    0.90
  -5  -1  -7    2.85    0.54
  -5  -1  -7    3.10    0.80
  -5   1  -8    6.15    0.50
  -5   1  -8    5.25    0.68
  -5   1  -8    5.74    0.54
   5   1   8    5.59    0.81
   5  -1   8    5.69    0.63
  -5  -1  -8    5.18    0.62
  -5   1  -9   54.79    2.67
   5   1   9   59.56    2.70
  -5   1  -9   58.82    2.34
  -5  -1  -9   57.84    3.48
   5  -1   9   56.59    2.65
  -5  -1  -9   57.03    2.42
  -5   1 -10   90.47    3.69
  -5   1 -10   82.35    4.53
   5   1  10   85.90    3.79
  -5  -1 -10   85.17    4.61
   5  -1  10   82.13    4.22
  -5  -1 -10   87.86    3.74
   5   1  11   12.19    1.11
  -5   1 -11   14.57    1.21
  -5   1 -11   15.11    1.06
  -5  -1 -11   13.78    1.32
  -5  -1 -11   13.31    1.27
   5  -1  11   13.91    1.09
  -5   1 -12   11.81    1.09
   5   1  12   13.23    1.34
  -5   1 -12   10.22    0.97
   5  -1  12    9.62    1.01
  -5  -1 -12   12.67    1.07
  -5  -1 -12   12.14    1.27
  -5   1 -13   10.62    1.06
   5   1  13    9.78    0.92
  -5   1 -13   13.46    1.05
   5  -1  13   11.08    1.44
  -5  -1 -13   10.21    0.81
  -5  -1 -13   12.34    1.14
  -5   1 -14   18.52    1.47
   5   1  14   19.30    1.84
  -5   1 -14   16.71    1.13
  -5  -1 -14   16.89    1.27
   5  -1  14   18.49    1.66
  -5  -1 -14   19.18    1.21
  -5   1 -15    6.64    0.96
   5   1  15    7.61    0.90
  -5  -1 -15    5.03    1.02
  -5  -1 -15    5.84    0.98
   5   1  16    3.42    1.02
  -5   1 -16    3.64    0.84
  -5  -1 -16    1.71    1.03
  -5  -1 -16    4.76    0.81
   5  -1  16    2.77    0.73
  -5   1 -17   18.47    1.32
   5   1  17   16.79    1.92
  -5  -1 -17   18.79    1.65
  -5  -1 -17   20.80    1.67
   5   1  18    4.92    1.07
  -5   1 -18    5.31    1.21
  -5  -1 -18    4.95    0.97
   5   1  19    1.17    0.73
  -5   1 -19    0.83    0.61
   5  -1  19    0.06    0.71
  -5  -1 -19   -0.63    0.60
   5   1  20   11.78    1.05
  -5   1 -20   14.99    1.27
   5  -1  20   14.72    1.47
  -5  -1 -20   10.11    1.21
  -5   1 -21    6.48    1.13
  -5  -1 -21    4.75    1.25
  -5   1 -22    0.63    0.95
   5   1  22   -0.16    0.94
   5  -1  22    0.13    1.12
  -5  -1 -22   -0.85    0.75
  -5   1 -23   -0.45    0.73
   5   1  23   -0.50    1.01
  -5  -1 -23    1.89    0.94
   5  -1  23    1.81    1.16
   5   2 -23    6.01    1.13
  -5   2  23    6.34    1.32
   5  -2 -23    4.87    0.94
   5   2 -22   -0.87    0.93
  -5   2  22    0.76    0.68
  -5  -2  22   -1.35    0.99
   5  -2 -22    0.63    0.56
  -5   2  21   22.49    2.30
   5   2 -21   23.54    2.35
   5  -2 -21   20.69    1.87
  -5  -2  21   22.89    2.01
   5   2 -20    2.61    0.93
   5  -2 -20    1.10    1.07
  -5  -2  20    1.47    0.88
   5   2 -19    8.73    1.25
  -5   2  19    6.04    1.05
  -5  -2  19    7.85    1.44
   5   2 -18    2.71    0.65
  -5   2  18    1.89    0.58
   5  -2 -18    2.44    0.50
  -5  -2  18    2.24    0.87
  -5   2  17    5.06    0.94
  -5  -2  17    5.47    1.11
   5  -2 -17    5.62    0.85
  -5   2  16    3.36    1.00
   5   2 -16    3.72    0.78
  -5   2  15   60.60    2.90
   5   2 -15   63.86    3.06
   5  -2 -15   65.46    2.85
  -5  -2  15   67.53    3.68
  -5   2  14   11.50    1.15
   5   2 -14   12.79    1.08
   5  -2 -14   15.04    0.95
  -5  -2  14   12.51    1.03
  -5   2  13   34.75    1.63
   5   2 -13   38.06    2.15
  -5  -2  13   35.43    2.32
   5  -2 -13   39.95    1.71
   5   2 -12    3.62    0.71
  -5   2  12    4.08    0.71
  -5   2  12    3.26    0.30
   5  -2 -12    4.83    0.75
  -5  -2  12    3.43    0.57
  -5   2  11    2.76    0.30
  -5   2  11    2.17    0.66
   5   2 -11    1.60    0.42
   5  -2 -11    1.79    0.53
  -5  -2  11    2.19    0.73
  -5   2  10   98.33    5.19
  -5   2  10  109.89    5.23
   5   2 -10  104.90    4.22
   5  -2 -10  103.09    4.13
  -5  -2  10  107.79    4.79
  -5   2   9  173.30    6.78
   5   2  -9  171.79    7.29
  -5  -2   9  173.58    7.72
   5  -2  -9  173.59    7.01
   5   2  -8    3.60    0.61
  -5   2   8    2.83    0.54
  -5   2   8    2.71    0.25
   5  -2  -8    2.69    0.52
   5  -2  -8    2.77    0.25
  -5  -2   8    3.04    0.58
  -5   2   7    0.90    0.43
   5   2  -7    0.95    0.50
  -5  -2   7    2.79    0.74
   5  -2  -7    1.60    0.24
   5   2  -6    1.69    0.39
  -5   2   6    1.15    0.15
  -5   2   6    1.35    0.45
  -5  -2   6    1.52    0.57
   5  -2  -6    1.28    0.35
   5  -2  -6    1.34    0.25
   5   2  -5   92.39    3.77
  -5   2   5   94.45    4.78
   5   2  -5   96.87    4.30
  -5   2   5   94.77    4.80
   5  -2  -5   90.18    5.98
   5  -2  -5   96.51    4.19
   5  -2  -5   90.47    4.04
  -5  -2   5   94.37    4.56
  -5   2   4   17.56    0.80
  -5   2   4   18.07    1.16
  -5   2   4   16.29    0.74
   5   2  -4   15.69    0.88
  -5   2   4   17.04    1.01
   5   2  -4   15.29    1.33
  -5  -2   4   17.24    0.95
   5  -2  -4   16.25    0.95
   5  -2  -4   17.91    0.98
   5  -2  -4   16.05    0.81
   5   2  -3  406.84   16.85
  -5   2   3  411.97   18.15
  -5   2   3  407.62   17.81
   5   2  -3  406.76   15.74
   5  -2  -3  400.49   17.50
  -5  -2   3  417.15   21.64
   5   2  -2   28.00    1.34
  -5   2   2   24.66    1.24
   5   2  -2   25.28    1.26
   5   2  -2   24.61    1.26
   5   2  -2   25.67    1.36
  -5   2   2   26.06    1.30
  -5   2   2   26.20    1.34
  -5   2   2   23.88    1.44
   5  -2  -2   25.29    1.30
   5  -2  -2   27.09    1.20
  -5  -2   2   24.68    1.41
  -5  -2   2   22.14    1.20
   5   2  -1  268.52   11.03
  -5   2   1  280.94   11.48
   5   2  -1  288.06   12.95
   5   2  -1  277.87   12.41
  -5   2   1  272.20   14.20
  -5  -2   1  267.14   10.22
   5  -2  -1  266.95   12.42
   5  -2  -1  271.26   10.95
  -5  -2   1  283.29   14.03
   5   2   0   89.44    3.45
  -5   2   0   94.19    5.33
   5   2   0   95.40    4.17
   5   2   0   93.62    3.95
  -5   2   0   86.74    3.86
  -5   2   0   92.12    4.32
   5  -2   0   86.35    5.17
   5  -2   0   87.89    3.71
  -5  -2   0   85.42    4.12
  -5  -2   0   86.10    4.76
   5  -2   0   93.24    3.66
  -5  -2   0   90.02    4.28
  -5   2  -1   13.24    0.77
   5   2   1   14.68    0.86
   5   2   1   12.89    0.74
  -5   2  -1   14.09    0.71
  -5   2  -1   14.69    0.99
  -5  -2  -1   13.05    0.88
   5  -2   1   14.25    0.88
   5  -2   1   14.92    0.68
  -5  -2  -1   14.25    0.84
   5  -2   1   13.20    0.67
  -5   2  -2   30.94    1.53
   5   2   2   31.21    1.76
   5   2   2   31.66    1.77
  -5   2  -2   31.29    1.47
  -5   2  -2   34.32    1.70
   5  -2   2   32.38    1.45
   5  -2   2   32.29    1.61
  -5  -2  -2   31.17    1.92
  -5  -2  -2   31.77    1.46
   5   2   3  298.92   12.96
  -5   2  -3  292.96   11.35
   5   2   3  300.48   11.65
  -5   2  -3  290.83   14.33
  -5  -2  -3  303.00   15.45
   5  -2   3  285.46   11.87
  -5  -2  -3  288.16   16.51
  -5   2  -4   56.97    2.77
  -5   2  -4   58.84    3.01
   5   2   4   57.17    2.31
   5  -2   4   60.24    2.79
  -5  -2  -4   63.97    2.63
  -5  -2  -4   57.89    3.07
   5   2   5  208.80    8.53
  -5   2  -5  211.69   10.61
  -5   2  -5  220.22    8.78
   5  -2   5  216.26    9.69
  -5  -2  -5  211.81    8.28
   5   2   6    9.91    0.76
  -5   2  -6    8.79    0.70
  -5   2  -6    8.68    1.06
   5  -2   6    8.96    0.80
  -5  -2  -6    9.48    0.57
   5   2   7   49.82    2.27
  -5   2  -7   45.79    1.84
  -5   2  -7   44.71    2.29
   5  -2   7   42.52    2.14
  -5  -2  -7   45.43    2.04
   5   2   8   16.60    1.06
  -5   2  -8   17.70    1.04
  -5   2  -8   13.77    0.87
  -5   2  -8   14.94    1.33
   5  -2   8   16.24    1.14
  -5  -2  -8   18.38    1.20
  -5   2  -9  144.81    6.54
  -5   2  -9  153.55    7.58
  -5   2  -9  154.94    6.09
   5   2   9  145.05    6.73
   5  -2   9  148.56    7.61
  -5  -2  -9  145.04    6.48
  -5  -2  -9  143.32    5.58
  -5   2 -10   35.07    1.50
   5   2  10   34.84    2.03
  -5   2 -10   38.35    1.80
  -5   2 -10   36.63    2.19
   5  -2  10   37.36    1.96
  -5  -2 -10   39.10    1.71
  -5  -2 -10   39.44    1.69
  -5   2 -11   -1.04    0.72
  -5   2 -11   -0.08    0.40
   5   2  11    1.27    0.64
  -5  -2 -11    0.69    0.51
  -5   2 -12   10.07    0.80
   5   2  12    8.05    0.77
  -5  -2 -12    8.87    1.11
  -5  -2 -12   10.14    1.03
  -5   2 -13    4.54    0.79
   5   2  13    5.29    1.16
  -5  -2 -13    5.67    0.70
  -5  -2 -13    6.27    1.05
   5  -2  13    6.34    0.93
  -5   2 -14    0.98    0.58
   5   2  14    0.25    0.65
   5  -2  14   -0.20    0.70
  -5  -2 -14   -0.16    0.67
  -5  -2 -14   -0.33    0.61
   5   2  15    2.27    0.97
  -5  -2 -15    0.66    0.84
   5  -2  15    2.22    0.96
  -5  -2 -15   -0.37    0.69
   5   2  16   29.77    1.96
  -5   2 -16   33.91    1.97
   5  -2  16   40.77    2.00
  -5  -2 -16   34.52    2.34
  -5  -2 -16   37.79    2.22
   5   2  17   23.09    1.64
  -5   2 -17   19.76    1.45
  -5  -2 -17   20.90    1.45
   5  -2  17   20.34    1.95
  -5  -2 -17   24.88    2.28
  -5   2 -18    0.13    0.68
   5   2  18    0.90    0.87
  -5  -2 -18    0.36    0.63
   5  -2  18   -0.46    0.61
   5   2  19   16.14    1.94
  -5   2 -19   12.66    1.79
  -5  -2 -19   15.35    1.43
   5  -2  19   16.14    2.01
  -5   2 -20    3.80    0.68
   5   2  20    3.41    1.37
   5  -2  20    5.30    0.91
  -5  -2 -20    5.48    1.18
  -5   2 -21    3.37    0.78
   5   2  21    3.58    1.29
  -5  -2 -21    2.06    1.43
   5  -2  21    2.61    1.30
   5   2  22    0.90    0.85
   5  -2  22    1.36    1.28
  -5  -2 -22    1.51    0.80
  -5   3  23    6.68    1.60
   5   3 -23    5.84    1.17
   5  -3 -23    7.82    0.99
  -5  -3  23    4.62    1.50
  -5   3  22    2.33    0.94
   5   3 -22    1.83    0.89
   5  -3 -22    3.15    0.87
  -5   3  21    2.36    1.05
   5   3 -21    1.44    0.65
   5  -3 -21    1.41    0.99
   5   3 -20   -0.23    0.70
  -5   3  20    1.45    0.88
  -5  -3  20   -0.22    0.59
   5  -3 -20    1.49    0.68
   5   3 -19    0.81    0.55
  -5   3  19    0.91    0.82
  -5  -3  19    0.83    0.79
   5  -3 -19    1.88    1.00
  -5   3  18    6.26    1.08
   5   3 -18    8.09    0.97
   5  -3 -18    8.13    0.74
   5   3 -17    1.45    0.61
  -5   3  17    1.30    0.89
  -5  -3  17    1.28    0.82
  -5   3  16   12.46    1.06
   5   3 -16   10.44    1.00
   5  -3 -16   11.46    0.93
  -5  -3  16   11.62    1.25
   5   3 -15   -0.60    0.57
  -5   3  15    1.22    0.91
  -5   3  14    3.71    0.89
   5   3 -14    2.74    0.78
   5  -3 -14    3.64    0.77
  -5  -3  14    2.92    0.75
   5   3 -13   17.43    1.28
  -5   3  13   18.43    1.39
  -5  -3  13   19.28    1.59
   5  -3 -13   20.68    1.46
  -5   3  12   22.32    1.35
   5   3 -12   18.93    1.28
  -5  -3  12   21.46    1.52
   5  -3 -12   22.22    1.32
   5   3 -11    3.55    0.63
  -5   3  11    3.31    0.64
   5  -3 -11    2.56    0.67
   5  -3 -11    4.42    0.33
  -5  -3  11    4.14    0.79
   5   3 -10    4.37    0.76
  -5   3  10    4.33    0.55
   5  -3 -10    3.81    0.31
   5  -3 -10    4.82    0.76
  -5  -3  10    3.27    0.68
   5   3  -9    0.14    0.19
   5   3  -9   -0.98    0.53
   5  -3  -9    0.08    0.16
   5  -3  -9   -0.02    0.30
  -5  -3   9   -0.70    0.65
  -5   3   8    0.65    0.33
   5   3  -8    1.04    0.50
   5   3  -8    1.03    0.24
  -5  -3   8    1.51    0.38
   5  -3  -8    0.74    0.15
   5  -3  -8    1.00    0.42
  -5   3   7   13.29    0.96
   5   3  -7   12.33    0.83
   5   3  -7   12.08    0.91
   5  -3  -7   11.68    0.54
  -5  -3   7   14.17    1.17
   5  -3  -7   11.87    0.81
   5   3  -6  104.41    4.42
  -5   3   6   97.55    3.97
   5  -3  -6  103.62    4.49
  -5  -3   6  101.76    5.88
   5   3  -5    0.37    0.42
  -5   3   5   -0.16    0.42
   5  -3  -5   -0.51    0.38
  -5  -3   5    0.09    0.49
   5   3  -4   51.48    2.24
  -5   3   4   46.77    1.95
  -5   3   4   48.31    1.89
   5  -3  -4   49.75    2.53
  -5  -3   4   47.83    2.59
  -5   3   3   78.18    4.00
   5   3  -3   80.65    3.40
  -5   3   3   78.82    4.40
  -5  -3   3   82.58    3.82
   5  -3  -3   83.03    3.97
   5   3  -2   82.46    3.82
  -5   3   2   76.53    3.65
  -5   3   2   80.27    3.48
  -5  -3   2   85.46    3.71
   5  -3  -2   76.78    3.20
   5  -3  -2   80.84    3.82
   5   3  -1  201.56    7.78
   5   3  -1  193.12    9.60
  -5   3   1  193.24    8.39
  -5  -3   1  191.64    8.22
   5  -3  -1  192.31    9.67
   5  -3  -1  202.17    8.13
   5   3   0   26.49    1.34
   5   3   0   26.28    1.37
  -5   3   0   27.71    1.24
   5  -3   0   26.61    1.44
  -5  -3   0   27.14    1.39
   5  -3   0   29.31    1.43
   5   3   1    0.84    0.48
  -5   3  -1    0.68    0.35
  -5   3  -1    1.39    0.51
   5  -3   1   -0.18    0.52
  -5  -3  -1    0.41    0.49
   5   3   2    7.59    0.64
  -5   3  -2    6.90    0.58
   5   3   2    7.31    0.70
  -5  -3  -2    6.29    0.40
  -5  -3  -2    8.75    0.90
   5   3   3    2.47    0.35
   5   3   3    1.68    0.30
  -5   3  -3    2.02    0.35
  -5  -3  -3    0.77    0.58
  -5  -3  -3    1.64    0.31
   5  -3   3    1.85    0.44
  -5   3  -4    0.92    0.41
  -5   3  -4    0.41    0.46
   5   3   4    0.77    0.73
   5   3   4    0.25    0.43
   5  -3   4    0.42    0.47
  -5  -3  -4   -0.03    0.55
  -5   3  -5   28.52    1.44
   5   3   5   30.95    1.40
  -5   3  -5   29.39    1.35
   5  -3   5   27.70    1.39
  -5  -3  -5   27.11    1.32
   5   3   6  228.07   10.44
  -5   3  -6  244.05    9.94
  -5  -3  -6  233.38    9.43
   5  -3   6  238.37   10.25
   5   3   7    9.99    0.79
  -5   3  -7    8.91    0.79
   5  -3   7   10.15    0.88
  -5  -3  -7    8.21    0.96
  -5   3  -8   67.58    2.72
   5   3   8   66.50    2.76
   5  -3   8   68.23    3.03
  -5  -3  -8   68.13    3.34
  -5  -3  -9    0.69    0.46
   5  -3   9    0.35    0.60
  -5  -3  -9   -0.14    0.70
   5   3  10   11.76    0.97
  -5   3 -10   11.65    0.89
  -5   3 -10    9.33    0.72
  -5  -3 -10   10.93    0.94
   5  -3  10    9.03    0.88
  -5  -3 -10   10.77    0.90
  -5   3 -11    0.47    0.25
   5  -3  11    1.32    1.04
  -5  -3 -11    0.28    0.45
  -5   3 -12  161.18    7.77
   5   3  12  155.19    6.44
  -5   3 -12  167.44    6.22
   5  -3  12  168.53    8.18
  -5  -3 -12  165.12    7.92
  -5  -3 -12  161.78    5.81
   5   3  13    2.59    0.76
  -5   3 -13    2.09    0.55
   5  -3  13    2.87    0.83
  -5  -3 -13    2.46    0.68
  -5   3 -14    7.01    0.94
   5   3  14    6.78    0.84
  -5  -3 -14    6.35    0.84
   5  -3  14    7.41    1.33
   5   3  15   -1.38    1.02
  -5  -3 -15    0.04    0.38
  -5   3 -16   12.78    1.17
   5   3  16   11.87    1.25
   5  -3  16    9.22    1.34
  -5  -3 -16   10.81    0.88
  -5  -3 -16   12.95    0.99
   5   3  17    0.43    0.68
  -5   3 -17    0.72    0.93
   5  -3  17    0.82    0.98
  -5  -3 -17    1.88    0.93
  -5  -3 -17    1.57    0.78
   5   3  18    9.20    1.30
  -5   3 -18   12.74    1.22
  -5  -3 -18    7.99    1.13
   5  -3  18   12.37    1.51
   5   3  19    1.16    0.75
   5  -3  19    1.72    0.90
  -5   3 -20    5.11    1.02
   5  -3  20    6.38    1.24
  -5  -3 -20    6.25    0.97
  -5   3 -21    7.45    1.26
   5   3  21    4.99    1.43
   5  -3  21    6.95    1.20
  -5   3 -22   -0.94    1.02
   5   3  22    1.93    1.07
   5  -3  22    1.39    1.13
  -5   4  22   -0.59    0.79
   5   4 -22    0.18    0.87
   5  -4 -22    0.41    0.78
  -5  -4  22   -0.11    1.20
   5   4 -21    8.14    1.68
  -5   4  21    8.55    1.70
  -5  -4  21   10.70    1.32
   5  -4 -21    9.50    1.22
  -5   4  20   10.84    1.84
   5   4 -20   11.06    1.16
  -5  -4  20   12.40    1.16
   5   4 -19   -1.30    0.92
  -5   4  19   -0.95    0.62
  -5  -4  19   -0.39    0.62
   5  -4 -19    1.20    0.71
  -5   4  18   10.56    1.26
   5   4 -18   14.12    1.16
  -5  -4  18   11.52    1.38
   5  -4 -18   12.27    1.38
   5   4 -17   -0.70    0.73
  -5   4  16    1.70    0.77
   5   4 -16    0.89    0.47
  -5  -4  16    2.42    0.85
   5  -4 -16    1.04    0.58
   5   4 -15   41.55    2.14
  -5   4  15   42.49    2.72
   5  -4 -15   38.75    1.96
  -5  -4  15   43.82    2.31
  -5   4  14    6.34    0.90
   5   4 -14    4.17    0.74
  -5  -4  14    5.12    0.67
  -5   4  13   35.95    2.12
   5   4 -13   41.56    1.98
   5  -4 -13   33.17    2.16
  -5  -4  13   39.90    2.25
  -5   4  12    3.49    0.76
   5   4 -12    2.83    0.58
  -5  -4  12    2.76    0.69
  -5   4  11   23.33    1.28
   5   4 -11   22.01    1.58
   5   4 -11   23.16    1.09
   5  -4 -11   24.09    1.30
  -5  -4  11   24.63    1.56
   5   4 -10   33.95    2.78
  -5   4  10   33.41    1.83
   5   4 -10   31.34    1.82
  -5  -4  10   29.91    2.15
   5  -4 -10   30.46    1.70
   5   4  -9   43.96    1.91
  -5   4   9   44.29    2.46
   5  -4  -9   42.71    1.83
  -5  -4   9   44.59    2.37
  -5   4   8   52.25    2.13
   5   4  -8   50.92    2.21
   5  -4  -8   49.91    2.18
  -5  -4   8   51.27    2.23
   5   4  -7    9.30    0.94
  -5   4   7   11.25    0.89
   5  -4  -7   10.42    0.80
   5   4  -6    9.06    0.89
  -5   4   6    9.61    0.72
  -5  -4   6   10.25    0.92
   5  -4  -6    9.90    0.89
  -5   4   5    6.21    0.55
   5   4  -5    6.49    0.60
   5  -4  -5    7.01    0.62
   5   4  -4   27.05    1.17
  -5   4   4   21.40    1.02
  -5   4   4   21.79    1.12
   5  -4  -4   22.55    1.13
  -5  -4   4   24.01    1.18
  -5   4   3    0.61    0.15
   5   4  -3    0.86    0.58
   5  -4  -3    0.94    0.52
   5  -4  -3    1.13    0.29
  -5  -4   3    1.66    0.64
  -5   4   2    3.77    0.52
   5   4  -2    4.24    0.67
  -5  -4   2    4.29    0.62
   5  -4  -2    2.95    0.64
   5  -4  -2    4.30    0.42
   5   4  -1   17.79    0.96
   5   4  -1   18.34    0.93
  -5   4   1   17.25    0.95
   5  -4  -1   16.36    1.05
  -5  -4   1   16.21    1.23
   5  -4  -1   17.19    1.13
   5   4   0    8.99    0.65
  -5   4   0    9.77    0.63
   5   4   0   10.05    0.85
  -5  -4   0   10.17    0.96
   5  -4   0    8.77    0.59
   5   4   1    4.55    0.55
  -5   4  -1    4.41    0.64
   5  -4   1    6.02    0.68
  -5  -4  -1    4.42    0.59
  -5   4  -2   98.63    4.01
   5   4   2   98.26    4.15
   5   4   2  104.05    3.93
   5  -4   2   97.27    4.19
  -5  -4  -2  100.11    4.23
   5   4   3   47.30    2.14
  -5   4  -3   49.31    2.17
   5   4   3   49.19    2.03
  -5  -4  -3   43.99    2.45
   5  -4   3   45.56    2.40
   5   4   4   48.88    2.19
  -5   4  -4   45.26    2.38
   5   4   4   49.75    2.16
  -5  -4  -4   54.15    1.97
   5   4   5   19.52    1.11
   5   4   5   21.71    1.45
  -5   4  -5   24.72    1.14
  -5  -4  -5   23.63    1.36
   5  -4   5   21.08    1.22
   5   4   6   65.26    2.82
  -5   4  -6   71.85    2.96
   5  -4   6   69.87    3.10
  -5  -4  -6   71.55    3.50
   5   4   7   51.60    2.58
  -5   4  -7   56.16    2.22
  -5  -4  -7   55.23    2.42
   5  -4   7   54.16    2.27
   5   4   8    1.32    0.63
  -5  -4  -8   -0.16    0.54
   5  -4   8    1.01    0.58
  -5   4  -9   15.92    1.18
   5   4   9   13.89    0.95
  -5  -4  -9   13.89    1.01
   5  -4   9   15.89    1.22
   5   4  10    0.48    0.43
  -5   4 -10    1.26    0.77
   5  -4  10    1.07    0.84
  -5  -4 -10    0.98    0.62
  -5  -4 -10    1.27    0.65
  -5   4 -11    4.47    0.65
   5   4  11    5.60    0.91
  -5  -4 -11    4.53    0.56
   5  -4  11    4.02    0.79
  -5  -4 -11    2.94    0.98
  -5   4 -12    0.15    0.47
   5   4  12   -0.62    0.80
  -5   4 -12    0.25    0.30
  -5  -4 -12    0.35    1.02
   5  -4  12   -0.82    0.58
  -5  -4 -12    0.58    0.67
  -5   4 -13    2.44    1.02
   5   4  13    3.98    0.99
   5  -4  13    0.22    1.10
  -5  -4 -13    2.24    0.60
  -5  -4 -13    3.41    0.90
  -5   4 -14    6.07    0.73
  -5  -4 -14    6.47    0.72
  -5  -4 -14    5.18    1.06
  -5   4 -15   31.03    2.00
   5   4  15   29.50    2.04
   5  -4  15   27.20    2.26
  -5  -4 -15   26.72    1.93
  -5  -4 -15   29.28    2.73
  -5   4 -16   12.91    1.39
   5   4  16   14.82    1.39
   5  -4  16   15.89    1.46
  -5  -4 -16   12.16    1.03
  -5   4 -17    1.49    0.98
   5   4  17    0.31    1.21
   5  -4  17    1.40    1.18
  -5  -4 -17    1.06    0.80
   5   4  18   14.91    1.86
  -5   4 -18   14.70    1.64
  -5  -4 -18   14.96    1.36
   5  -4  18   18.45    1.86
  -5   4 -19    0.56    1.04
   5   4  19    2.09    0.83
   5  -4  19    1.50    1.17
   5   4  20    1.78    1.50
  -5   4 -20    0.61    0.89
  -5  -4 -20    0.93    1.07
   5  -4  20   -0.56    0.89
  -5   4 -21    3.28    0.86
   5  -4  21    2.91    1.20
   5   5 -21    1.63    0.93
  -5   5  21   -0.94    1.16
  -5  -5  21    0.86    1.02
   5  -5 -21   -0.03    0.60
  -5   5  20    2.05    0.79
   5  -5 -20    0.10    0.57
  -5  -5  20    2.41    1.08
   5   5 -19    5.78    1.21
   5  -5 -19    7.04    1.07
  -5  -5  19    5.87    1.38
  -5   5  18    0.34    0.96
   5   5 -18    2.19    0.54
  -5  -5  18    0.06    1.23
   5  -5 -18    2.38    0.77
  -5   5  17   24.99    2.20
   5   5 -17   23.51    2.42
   5  -5 -17   24.27    1.49
  -5  -5  17   23.96    2.16
  -5   5  16    0.98    0.52
   5   5 -16    1.28    0.88
   5  -5 -16    0.36    0.73
  -5  -5  16    0.70    1.00
   5   5 -15    0.69    0.55
  -5   5  15    0.85    0.76
  -5  -5  15   -0.62    0.69
   5  -5 -15   -0.29    0.64
   5   5 -14    3.32    0.67
  -5  -5  14    3.70    0.87
   5  -5 -14    3.44    0.80
   5   5 -13    1.82    0.54
  -5   5  13    2.01    0.72
  -5  -5  13    3.31    1.00
  -5   5  12    0.41    0.90
   5   5 -12    0.63    0.49
   5  -5 -12   -0.39    0.61
  -5  -5  12   -0.80    0.86
  -5   5  11   75.10    3.28
   5   5 -11   80.68    3.97
   5  -5 -11   82.86    3.43
  -5  -5  11   81.26    3.31
  -5   5  10   96.12    4.01
   5   5 -10   94.18    3.83
   5  -5 -10   88.94    4.43
   5   5  -9   24.61    1.42
  -5   5   9   27.76    1.61
   5  -5  -9   26.09    1.49
  -5  -5   9   27.45    1.69
  -5   5   8   30.06    1.58
   5   5  -8   28.88    1.50
   5  -5  -8   25.66    1.81
  -5  -5   8   27.42    1.50
  -5   5   7   15.92    0.98
   5   5  -7   18.72    1.06
   5  -5  -7   17.12    1.28
  -5  -5   7   16.74    1.46
   5   5  -6   12.06    0.98
  -5   5   6   10.45    0.75
   5  -5  -6    9.46    0.80
  -5  -5   6   10.68    0.86
   5   5  -5  177.86    7.05
  -5   5   5  177.70    7.77
  -5  -5   5  178.83    9.73
   5  -5  -5  172.13    7.04
   5   5  -4    5.16    0.88
  -5   5   4    3.82    0.26
  -5   5   4    4.39    0.44
   5  -5  -4    4.25    0.34
   5  -5  -4    5.21    0.55
  -5  -5   4    6.28    1.10
  -5   5   3   23.96    1.07
   5   5  -3   22.20    1.02
   5  -5  -3   21.77    1.54
   5  -5  -3   24.38    1.42
  -5  -5   3   22.48    1.68
   5   5  -2    0.85    0.46
  -5   5   2   -0.54    0.50
  -5  -5   2   -0.46    0.53
   5  -5  -2   -0.15    0.60
   5   5  -1   16.88    1.09
   5   5  -1   19.00    1.02
  -5   5   1   18.72    1.12
   5  -5  -1   16.34    1.16
  -5  -5   1   19.92    1.42
   5   5   0   12.39    0.99
   5   5   0   11.70    0.69
  -5   5   0   14.44    0.86
   5  -5   0   13.03    1.22
  -5  -5   0   12.34    0.99
   5   5   1  132.28    5.47
  -5   5  -1  131.91    5.38
   5   5   1  137.21    5.57
   5  -5   1  138.17    5.57
  -5  -5  -1  134.10    5.22
  -5   5  -2    0.96    0.57
   5  -5   2    1.73    0.65
  -5  -5  -2    1.04    0.73
   5   5   3    0.30    0.35
   5   5   3    0.56    0.35
  -5   5  -3   -0.21    0.47
  -5  -5  -3    0.47    0.72
   5  -5   3   -0.52    0.68
   5   5   4    2.91    0.33
  -5   5  -4    2.20    0.51
   5   5   4    2.13    0.73
   5  -5   4    3.87    0.73
  -5  -5  -4    2.14    0.77
  -5   5  -5   45.97    2.10
   5   5   5   42.39    2.15
   5   5   5   44.85    2.56
  -5  -5  -5   48.56    2.65
   5  -5   5   49.99    2.47
  -5   5  -6    0.64    0.59
   5   5   6    0.99    0.59
   5  -5   6   -0.17    0.56
  -5  -5  -6    0.98    0.75
   5   5   7   36.88    1.90
  -5   5  -7   32.42    1.77
  -5  -5  -7   39.73    1.93
   5  -5   7   36.71    2.00
   5   5   8    6.43    0.89
  -5   5  -8    4.88    0.77
  -5  -5  -8    5.93    0.93
   5  -5   8    5.50    0.62
   5   5   9    9.47    1.16
  -5   5  -9    8.68    1.04
   5  -5   9    7.28    1.21
  -5   5 -10    2.37    0.74
   5   5  10    2.08    1.09
  -5  -5 -10    1.57    0.87
   5  -5  10    1.42    1.07
   5   5  11    1.05    0.98
  -5   5 -11   -0.17    0.86
   5  -5  11   -1.45    1.02
  -5  -5 -11    1.19    0.95
  -5  -5 -11   -0.96    0.66
   5   5  12    2.07    1.00
  -5   5 -12    1.51    0.80
  -5  -5 -12    0.57    0.67
   5  -5  12    1.69    0.97
  -5  -5 -12    1.85    0.56
  -5   5 -13    2.18    0.90
   5   5  13    2.27    0.81
   5  -5  13    2.21    1.01
   5   5  14   -0.80    0.84
  -5   5 -14    0.13    0.44
   5  -5  14    0.73    0.96
  -5  -5 -14    0.46    0.79
  -5   5 -15    0.15    0.92
  -5  -5 -15    0.31    0.90
   5   5  16    1.78    1.01
   5  -5  16    2.75    1.22
  -5  -5 -16    2.01    0.95
  -5   5 -17    1.74    0.53
   5   5  17    0.89    0.65
   5  -5  17    0.78    0.88
  -5   5 -18    0.23    0.50
   5   5  18    2.47    0.98
  -5  -5 -18    1.32    0.91
   5  -5  18    1.04    0.86
   5   5  19    1.09    0.92
  -5  -5 -19    2.30    1.11
  -5   5 -20    6.87    0.99
   5   5  20    4.94    1.11
   5  -5  20    3.36    1.45
  -5  -5 -20    5.07    1.04
  -5   6  20    4.42    0.86
  -5  -6  20    4.25    1.15
   5   6 -19    1.31    0.85
  -5   6  19    0.64    0.74
  -5  -6  19   -0.36    1.02
   5   6 -18    0.44    0.72
   5  -6 -18   -1.19    0.90
  -5  -6  18    0.13    0.96
   5   6 -17    7.63    1.25
  -5   6  17    7.34    1.14
   5  -6 -17    5.64    0.91
  -5  -6  17    4.63    1.01
  -5   6  16    9.75    1.36
   5   6 -16   11.19    1.16
   5  -6 -16   11.00    1.18
  -5  -6  16   11.17    1.14
   5   6 -15   42.58    2.44
  -5   6  15   46.61    3.07
  -5  -6  15   35.98    2.23
   5  -6 -15   49.13    3.20
   5   6 -14   -0.67    0.79
  -5   6  14    0.52    0.87
  -5  -6  14    0.15    0.80
   5   6 -13   18.55    1.31
  -5   6  13   18.36    1.64
   5  -6 -13   18.02    1.38
   5   6 -12    1.02    0.58
  -5   6  12    0.46    0.56
  -5  -6  12    0.20    0.59
   5  -6 -12   -0.38    0.49
  -5   6  11    8.49    1.10
   5   6 -11    6.93    0.90
  -5  -6  11    7.54    1.21
   5  -6 -11    7.50    0.81
   5   6 -10    0.81    0.52
  -5  -6  10    0.51    1.13
   5   6  -9    7.10    0.79
  -5  -6   9    9.74    1.23
   5  -6  -9    7.71    1.10
   5   6  -8   -0.67    0.65
  -5   6   8   -0.23    0.56
   5  -6  -8   -0.10    0.61
  -5  -6   8   -0.76    0.57
  -5   6   7    1.49    0.57
   5   6  -7    1.44    0.66
  -5  -6   7    1.67    0.81
   5   6  -6    0.79    0.52
   5  -6  -6   -0.85    0.51
  -5  -6   6    0.10    0.67
  -5   6   5   29.97    1.50
   5   6  -5   27.72    1.44
   5  -6  -5   29.21    1.82
  -5  -6   5   28.77    1.74
  -5   6   4   12.56    0.63
   5   6  -4   13.31    0.85
  -5   6   4   14.40    1.35
   5  -6  -4   13.55    1.29
  -5  -6   4   15.13    1.17
  -5   6   3   77.72    3.05
   5   6  -3   75.69    3.53
  -5  -6   3   78.67    4.10
   5  -6  -3   79.99    3.55
   5   6  -2   28.30    1.55
  -5   6   2   27.89    1.53
   5  -6  -2   25.63    1.51
  -5  -6   2   28.26    1.58
   5   6  -1   13.43    0.84
   5   6  -1   10.87    0.93
  -5   6   1   11.65    0.80
  -5  -6   1   12.46    1.14
   5  -6  -1   12.05    1.35
   5   6   0    6.94    0.61
   5   6   0    8.25    0.89
  -5   6   0    8.75    0.56
   5  -6   0    9.79    0.71
  -5  -6   0    7.94    0.96
   5   6   1    4.23    0.84
  -5   6  -1    2.68    0.53
   5   6   1    4.07    0.55
  -5  -6  -1    3.94    1.14
   5  -6   1    2.70    0.54
   5   6   2   23.48    1.08
  -5   6  -2   19.52    1.20
   5   6   2   20.24    1.21
  -5  -6  -2   24.57    1.43
   5  -6   2   22.82    1.21
   5   6   3   10.05    0.89
  -5   6  -3   11.70    0.86
   5   6   3   10.11    0.64
  -5  -6  -3   11.36    1.00
   5  -6   3    9.41    1.00
   5   6   4    6.43    0.61
   5   6   4    5.29    1.21
  -5   6  -4    6.61    0.58
  -5  -6  -4    8.94    1.15
   5  -6   4    7.05    0.77
   5   6   5    7.64    0.68
   5   6   5    6.52    0.80
  -5   6  -5    7.41    0.85
   5  -6   5    9.75    0.89
  -5  -6  -5    9.00    1.22
  -5   6  -6   20.02    1.18
   5   6   6   22.91    1.18
   5  -6   6   17.88    1.33
  -5  -6  -6   21.57    1.61
  -5   6  -7   24.91    1.52
   5   6   7   23.75    1.56
   5  -6   7   20.09    1.58
  -5  -6  -7   18.64    1.54
   5   6   8   13.10    1.08
  -5   6  -8   14.59    0.95
  -5  -6  -8   17.12    0.94
   5  -6   8   13.98    1.46
   5   6   9    2.94    0.85
  -5   6  -9    3.82    0.90
  -5  -6  -9    4.12    0.66
  -5   6 -10   27.60    1.59
   5   6  10   27.20    2.01
   5  -6  10   24.93    1.80
  -5  -6 -10   25.86    1.91
   5   6  11   54.66    3.10
  -5   6 -11   59.09    3.39
  -5  -6 -11   56.81    2.80
   5  -6  11   50.60    2.99
   5   6  12    0.31    1.17
   5  -6  12    1.49    0.92
  -5  -6 -12   -0.55    0.80
   5   6  13    9.68    1.43
  -5   6 -13   11.08    1.09
   5  -6  13   10.66    1.55
  -5   6 -14   14.46    1.45
   5   6  14   12.80    1.51
   5  -6  14   17.28    1.56
  -5  -6 -14   11.55    1.62
  -5   6 -15    5.16    0.87
  -5  -6 -15    4.17    1.27
   5  -6  15    3.55    0.73
   5   6  16   33.48    2.89
  -5   6 -16   29.66    2.26
   5  -6  16   30.09    2.69
  -5  -6 -16   35.35    2.34
  -5   6 -17   10.20    1.25
   5   6  17   11.78    1.61
  -5  -6 -17   12.11    1.71
   5  -6  17   12.33    1.58
   5   6  18    2.79    1.25
  -5  -6 -18    4.41    0.83
   5  -6  18    7.20    1.60
   5   6  19    0.54    1.08
  -5   6 -19   -0.40    0.66
  -5  -6 -19    1.17    0.86
   5  -6  19    1.10    0.84
  -5   7  18    0.52    1.23
   5   7 -18    0.31    0.65
  -5   7  17    7.11    1.33
   5   7 -17    5.45    0.81
  -5  -7  17    4.68    1.08
   5  -7 -17    3.15    0.87
   5   7 -16   -0.10    0.64
   5  -7 -16    1.48    0.65
   5   7 -15    5.26    1.15
  -5  -7  15    4.39    1.09
   5  -7 -15    4.68    1.14
  -5   7  14    0.99    0.69
   5   7 -14    1.27    0.78
   5  -7 -14    2.64    0.89
  -5  -7  14    2.01    0.90
   5   7 -13   31.73    2.49
  -5   7  13   30.98    2.71
   5  -7 -13   29.45    2.43
  -5  -7  13   33.43    2.22
   5   7 -12    2.28    0.68
  -5   7  12    3.19    1.02
   5  -7 -12    1.72    0.81
  -5  -7  12    2.68    0.95
   5   7 -11   -0.80    0.76
  -5  -7  11    0.13    0.98
   5  -7 -11    0.83    0.64
  -5   7  10   17.13    1.66
   5   7 -10   16.81    1.32
  -5  -7  10   18.81    1.64
   5  -7 -10   16.41    1.20
   5   7  -9    1.13    0.47
  -5   7   9    0.04    0.96
   5  -7  -9    0.69    0.79
  -5  -7   9    0.23    0.80
   5   7  -8   12.15    1.26
  -5   7   8   14.06    1.01
  -5  -7   8   11.65    1.38
   5  -7  -8   10.40    0.87
  -5   7   7    3.54    0.76
  -5  -7   7    2.76    1.34
   5  -7  -7    2.98    0.94
   5   7  -6    2.80    0.75
  -5  -7   6    3.80    0.87
   5  -7  -6    3.50    0.74
   5   7  -5   10.28    0.80
  -5   7   5    9.66    1.05
   5  -7  -5    9.01    0.88
  -5  -7   5   10.79    1.23
   5   7  -4    2.17    0.68
  -5   7   4    0.59    0.53
   5  -7  -4    2.03    0.64
  -5  -7   4    1.11    0.59
   5   7  -3    4.92    0.85
  -5   7   3    5.18    0.85
   5  -7  -3    6.32    0.78
  -5  -7   3    7.52    0.93
  -5   7   2    0.74    0.77
   5   7  -2    0.96    0.34
   5   7  -2    0.75    0.56
  -5  -7   2    0.37    0.81
   5  -7  -2    1.11    0.73
   5   7  -1   47.08    2.31
   5   7  -1   50.12    2.95
  -5   7   1   49.77    2.19
   5  -7  -1   51.33    2.82
  -5  -7   1   52.47    2.82
   5   7   0    5.04    0.63
  -5   7   0    4.76    0.86
  -5  -7   0    4.23    0.87
  -5   7  -1   23.35    1.75
   5   7   1   22.30    1.24
   5   7   1   20.61    1.44
  -5  -7  -1   20.02    1.65
   5  -7   1   22.56    1.30
   5   7   2   28.94    1.69
   5   7   2   26.00    2.06
  -5   7  -2   28.83    1.33
  -5  -7  -2   29.98    2.01
   5  -7   2   25.44    1.72
   5   7   3   10.94    1.01
  -5   7  -3    9.82    0.84
   5   7   3   12.67    1.27
  -5  -7  -3   12.24    1.03
   5  -7   3   14.30    1.05
  -5   7  -4    4.09    0.71
   5   7   4    3.05    0.92
   5   7   4    4.41    0.49
  -5  -7  -4    4.14    0.91
   5  -7   4    4.23    0.99
   5   7   5    5.53    0.76
  -5  -7  -5    3.79    0.80
   5  -7   5    5.24    0.65
   5   7   6   39.53    2.48
  -5   7  -6   44.66    2.03
   5  -7   6   38.38    2.11
  -5  -7  -6   45.30    2.46
  -5   7  -7    2.87    0.70
  -5  -7  -7    4.27    1.10
   5  -7   7    3.95    0.72
  -5   7  -8   18.25    1.34
   5   7   8   15.03    0.99
   5  -7   8   19.64    1.53
  -5  -7  -8   14.31    1.53
   5   7   9    0.34    0.49
  -5   7  -9   -0.25    0.59
  -5  -7  -9    1.23    0.65
   5  -7   9    1.04    0.65
   5   7  10    2.91    0.63
  -5   7 -10    4.09    0.69
  -5  -7 -10    3.54    0.78
   5   7  11   16.88    1.70
  -5   7 -11   16.67    1.38
  -5  -7 -11   18.19    1.16
   5  -7  11   16.61    1.40
   5   7  12   34.92    2.61
  -5   7 -12   30.34    2.20
  -5  -7 -12   34.14    2.26
   5  -7  12   32.51    2.89
  -5   7 -13   27.88    2.08
   5   7  13   30.34    2.61
  -5  -7 -13   30.46    2.54
   5  -7  13   34.87    2.63
   5   7  14   14.48    1.69
  -5   7 -14   11.11    1.50
  -5  -7 -14    8.42    1.33
  -5   7 -15   -0.86    0.86
   5   7  15    0.09    0.60
   5  -7  15   -0.09    1.16
  -5  -7 -15   -1.01    0.59
   5   7  16    5.72    1.26
  -5   7 -16    5.15    1.36
   5  -7  16    3.47    1.13
  -5  -7 -16    5.74    1.00
   5   7  17    0.57    1.11
  -5   7 -17    1.53    0.93
   5  -7  17   -0.79    1.13
  -5  -7 -17   -1.40    0.88
  -5   8  16    0.28    0.96
   5   8 -16    2.23    0.86
   5  -8 -16    1.58    0.86
  -5  -8  16    1.44    1.30
  -5   8  15    5.86    1.24
   5   8 -15    8.61    1.09
   5  -8 -15    8.39    1.32
  -5  -8  15    5.16    1.17
   5   8 -14    0.21    0.65
   5  -8 -14    1.12    0.76
  -5   8  13   11.76    1.52
   5   8 -13   14.09    1.13
   5  -8 -13   14.03    1.47
  -5  -8  13   14.48    1.99
   5   8 -12    0.49    0.82
  -5  -8  12    0.64    0.66
   5  -8 -12    0.75    0.73
  -5   8  11    0.78    1.01
   5  -8 -11    1.08    1.03
  -5  -8  11    0.70    0.79
  -5  -8  10   -0.75    0.66
   5  -8 -10   -0.85    0.61
  -5   8   9   31.90    2.27
   5   8  -9   29.83    2.21
   5  -8  -9   31.25    2.53
  -5  -8   9   30.82    2.41
  -5   8   8    3.10    0.82
  -5  -8   8    3.18    0.98
   5  -8  -8    1.60    0.95
  -5   8   7   20.71    1.43
   5   8  -7   24.84    1.87
   5  -8  -7   23.48    1.78
  -5  -8   7   19.54    1.75
   5   8  -6    1.95    0.64
  -5   8   6    1.24    0.61
   5  -8  -6    1.15    0.52
   5   8  -5   -0.29    0.83
  -5   8   5    0.36    0.76
   5  -8  -5    1.15    0.69
  -5  -8   5    2.16    1.18
  -5   8   4    1.15    0.63
   5   8  -4    1.86    0.80
   5  -8  -4    1.16    0.76
  -5  -8   4    2.83    0.92
  -5   8   3   20.19    1.52
   5   8  -3   15.63    1.54
   5   8  -3   21.30    1.56
  -5  -8   3   17.64    1.65
   5   8  -2    0.81    0.40
   5   8  -2    0.37    0.76
  -5  -8   2    0.48    0.73
  -5   8   1    2.06    0.81
   5   8  -1    2.85    0.89
   5   8  -1    2.17    0.66
   5  -8  -1    1.24    0.78
  -5  -8   1    2.50    1.11
  -5   8   0   12.71    1.22
   5   8   0   11.84    1.40
  -5  -8   0   13.75    1.41
   5  -8   0   11.17    1.40
   5   8   1    7.32    0.64
   5   8   1    9.47    1.21
  -5   8  -1   10.02    0.96
  -5  -8  -1   11.50    1.24
   5  -8   1    8.33    1.22
  -5   8  -2    3.16    0.69
   5   8   2    2.35    0.98
  -5  -8  -2    2.67    1.18
   5  -8   2    3.39    0.79
  -5   8  -3    4.91    0.57
   5   8   3    2.99    0.67
  -5  -8  -3    4.23    0.78
   5  -8   3    3.28    0.90
   5   8   4    1.69    0.65
  -5  -8  -4    1.48    0.89
   5  -8   4    1.88    0.79
  -5   8  -5   11.43    1.12
   5   8   5   12.25    1.12
  -5  -8  -5    9.49    1.12
   5  -8   5    9.71    1.32
  -5   8  -6    4.03    1.05
   5   8   6    6.30    0.79
  -5  -8  -6    6.74    0.84
   5  -8   6    5.35    1.08
   5   8   7    1.16    0.87
  -5   8  -7    2.01    0.60
   5  -8   7    1.69    0.80
  -5   8  -8    0.63    0.81
   5   8   8    0.67    1.04
   5  -8   8    2.00    1.09
  -5   8  -9    0.26    0.52
  -5  -8  -9   -1.04    0.97
   5   8  10    8.97    1.56
  -5   8 -10    7.63    0.97
  -5  -8 -10    8.55    1.32
   5  -8  10    7.18    1.32
  -5  -8 -11    2.02    1.07
  -5   8 -12    3.38    0.79
   5   8  12    4.16    1.09
   5  -8  12    2.93    0.85
  -5   8 -13   12.68    1.44
  -5  -8 -13   10.41    1.12
   5  -8  13   11.28    1.54
  -5   8 -14   -0.40    1.07
  -5  -8 -14    0.66    0.72
  -5   8 -15    0.76    0.71
   5   8  15    2.87    0.88
   5  -8  15    0.61    1.02
  -5  -8 -15    1.59    0.95
   5   9 -13    5.71    1.21
   5  -9 -13    7.26    1.06
  -5  -9  13    6.54    1.77
  -5   9  12   15.32    1.89
  -5  -9  12   15.21    1.74
   5  -9 -12   16.28    1.54
  -5   9  11   21.11    2.13
   5  -9 -11   17.29    1.86
  -5  -9  11   14.21    1.57
  -5   9  10    3.81    0.97
  -5  -9  10    4.90    1.36
   5  -9 -10    3.17    1.05
  -5   9   9    0.31    0.56
  -5  -9   9    2.60    1.23
   5  -9  -9    0.29    0.78
   5   9  -8    1.22    0.64
  -5   9   8    2.16    0.72
  -5  -9   8    3.19    0.97
   5  -9  -8    2.46    0.97
  -5   9   7    7.86    1.40
   5   9  -7    7.56    0.99
   5  -9  -7    6.58    1.14
   5   9  -6    0.67    0.82
   5  -9  -6    1.66    0.91
  -5  -9   6   -1.54    1.27
  -5   9   5    0.59    0.81
   5   9  -5    2.03    0.56
  -5  -9   5    3.21    0.69
  -5   9   4    3.06    0.60
   5   9  -4    4.41    0.78
   5   9  -4    4.52    0.86
   5  -9  -4    4.10    0.90
   5   9  -3    1.07    1.01
  -5   9   3   -0.42    0.60
   5   9  -3   -0.30    0.59
  -5  -9   3    0.95    1.09
   5  -9  -3   -0.35    0.53
   5   9  -2    7.70    0.90
  -5   9   2    7.96    1.06
   5   9  -2    7.36    1.09
  -5  -9   2    8.14    1.49
   5  -9  -2    9.17    1.05
   5   9  -1    2.03    0.64
  -5   9   1    2.34    0.76
  -5  -9   1    2.60    0.75
   5   9   0   14.28    1.27
  -5   9   0   14.29    1.41
   5  -9   0   14.74    1.52
  -5  -9   0   12.39    1.52
  -5   9  -1   20.57    1.48
   5   9   1   24.07    1.85
  -5  -9  -1   21.54    2.01
   5  -9   1   24.57    1.84
   5   9   2   58.42    3.82
  -5   9  -2   61.36    4.42
  -5  -9  -2   59.95    4.58
   5  -9   2   52.54    4.31
  -5   9  -3    0.49    0.51
   5   9   3    0.17    0.86
  -5  -9  -3    2.35    1.18
   5  -9   3   -0.14    0.64
   5   9   4   33.92    2.89
  -5   9  -4   29.02    2.38
   5  -9   4   28.45    2.56
  -5  -9  -4   31.91    2.06
  -5   9  -5   15.84    1.44
   5   9   5   15.61    1.33
   5  -9   5   12.32    1.58
   5   9   6   12.60    1.48
  -5   9  -6   13.94    1.64
   5  -9   6   11.76    1.32
  -5  -9  -6   13.70    1.73
  -5   9  -7   10.23    1.27
   5   9   7   11.91    1.20
   5  -9   7   10.10    1.71
  -5  -9  -7   11.96    1.61
   5   9   8   29.36    2.09
  -5   9  -8   27.92    2.34
   5  -9   8   23.91    2.62
  -5  -9  -8   30.62    2.47
   5   9   9    0.24    1.06
  -5   9  -9    1.83    0.70
   5  -9   9    3.15    0.95
  -5  -9  -9    1.04    1.14
  -5   9 -10    5.25    1.13
   5   9  10    4.26    0.91
  -5  -9 -10    3.12    1.20
   5  -9  10    6.04    1.23
   5   9  11    1.28    0.84
  -5   9 -11   -0.17    0.61
   5  -9  11    1.33    0.83
  -5  -9 -11   -0.61    0.96
  -5   9 -12    3.07    0.95
   5   9  12    4.62    1.01
   5  -9  12    5.45    1.83
  -5  -9 -12    4.57    1.42
   5 -10  -8    3.79    1.04
  -5 -10   8    3.13    0.81
   5  10  -7    0.67    0.63
  -5  10   7    0.89    1.02
   5 -10  -7    0.65    1.28
  -5 -10   7    1.39    0.99
   5  10  -6   -0.10    0.94
  -5  10   6    1.73    0.97
   5 -10  -6    0.10    0.82
   5  10  -5    3.32    0.81
  -5  10   5    2.91    1.12
   5 -10  -5    3.24    1.32
   5  10  -4   16.17    2.20
  -5  10   4   14.38    1.73
   5 -10  -4   12.71    1.77
  -5 -10   4   12.45    1.32
   5  10  -3   -0.03    0.53
  -5  10   3    1.16    1.00
  -5 -10   3    0.80    0.80
   5 -10  -3    0.80    1.18
   5  10  -2    6.74    1.39
  -5  10   2    7.86    1.04
   5 -10  -2    8.57    1.66
  -5 -10   2    9.18    1.70
   5  10  -1    1.51    0.58
  -5 -10   1    1.38    0.98
   5 -10  -1    1.30    0.84
  -5  10   0    5.32    1.05
   5  10   0    6.33    1.31
   5 -10   0    5.10    0.95
  -5 -10   0    4.71    1.64
  -5  10  -1    0.60    0.68
   5  10   1    0.04    1.02
   5 -10   1    0.74    0.76
  -5 -10  -1    0.57    1.06
   5  10   2   13.81    1.34
  -5  10  -2   15.55    1.53
   5 -10   2   14.48    2.05
   5  10   3    0.94    0.77
   5 -10   3    1.53    0.72
  -5 -10  -3    1.24    0.82
   5  10   4   17.77    2.28
  -5  10  -4   21.18    1.61
  -5 -10  -4   20.59    2.44
   5 -10   4   23.01    2.20
  -5  10  -5    3.50    0.97
  -5 -10  -5    1.66    1.27
  -5  10  -6    1.02    0.64
   5  10   6   -0.24    0.71
  -5 -10  -6    0.28    0.65
   5 -10   6    1.16    1.09
   5  10   7    1.15    0.74
  -5 -10  -7    0.31    1.04
   5 -10   7   -0.65    0.69
  -6   0  24   18.06    2.90
   6   0 -24   20.84    2.06
  -6   0  23    0.12    0.63
  -6   0  22    2.17    0.91
  -6   0  21   -0.72    0.92
   6   0 -21   -0.11    0.69
   6   0 -20    7.36    0.99
   6   0 -19    0.40    0.44
  -6   0  19    0.92    0.67
  -6   0  18   59.59    3.75
   6   0 -18   51.96    3.35
   6   0 -17    0.24    0.64
  -6   0  17    1.90    0.86
   6   0 -16   34.77    1.91
  -6   0  16   41.22    2.25
  -6   0  15   -0.25    0.57
   6   0 -15   -0.49    0.60
  -6   0  14    9.10    1.15
   6   0 -14   12.49    0.89
  -6   0  13   -0.28    0.42
   6   0 -13    0.36    0.54
   6   0 -12   92.43    3.90
  -6   0  12   96.68    3.89
  -6   0  11    0.08    0.63
   6   0 -11   -0.54    0.58
   6   0 -10    8.06    0.77
  -6   0  10    8.33    0.69
  -6   0   9   -0.51    0.50
   6   0  -9    0.73    0.42
  -6   0   8    6.06    0.68
   6   0  -8    6.18    0.53
   6   0  -7    0.97    0.39
  -6   0   7    0.39    0.51
   6   0  -6  237.23   10.25
   6   0  -6  218.00   11.19
  -6   0   6  229.49   10.78
  -6   0   6  222.24   10.42
  -6   0   5   -0.47    0.15
   6   0  -5   -0.44    0.36
   6   0  -5   -0.07    0.25
   6   0  -5   -0.48    0.20
   6   0  -4  399.29   18.84
   6   0  -3    0.22    0.16
  -6   0   3    0.00    0.21
  -6   0   3    0.02    0.17
   6   0  -3   -0.22    0.39
  -6   0   3    0.15    0.12
   6   0  -3    0.02    0.11
   6   0  -2    5.35    0.25
   6   0  -2    5.09    0.59
  -6   0   2    4.91    0.26
  -6   0   2    5.67    0.43
  -6   0   2    4.90    0.30
   6   0  -1    0.20    0.10
  -6   0   1    0.01    0.31
  -6   0   1    0.04    0.12
   6   0  -1   -0.28    0.35
  -6   0   0  246.40   12.58
   6   0   0  255.62   13.40
  -6   0   0  246.71   12.68
   6   0   1    0.03    0.27
  -6   0  -1    0.52    0.19
  -6   0  -1    0.30    0.39
   6   0   1    0.55    0.37
   6   0   1    0.27    0.19
  -6   0  -1    0.18    0.47
  -6   0  -2  264.64   13.16
  -6   0  -2  259.31   13.41
   6   0   2  264.66   12.22
  -6   0  -3    0.14    0.18
   6   0   3    0.17    0.18
  -6   0  -3    0.45    0.26
   6   0   3   -0.22    0.27
  -6   0  -3    0.83    0.68
  -6   0  -4  149.83    6.78
   6   0   4  152.40    6.24
  -6   0  -4  154.43    8.38
  -6   0  -5    0.06    0.64
  -6   0  -5    0.49    0.70
  -6   0  -5   -0.09    0.31
   6   0   5   -0.20    0.35
   6   0   6   14.16    1.01
  -6   0  -6   16.18    1.37
  -6   0  -6   13.96    0.89
  -6   0  -6   15.60    0.71
  -6   0  -7   -0.60    0.79
   6   0   7   -0.20    0.47
  -6   0  -7   -0.78    0.39
   6   0   8   13.86    1.03
  -6   0  -8   11.92    0.66
  -6   0  -8   13.90    1.06
  -6   0  -9   -0.67    0.48
   6   0   9    0.29    0.56
  -6   0  -9   -0.45    0.59
   6   0  10    1.83    0.44
  -6   0 -10    2.12    0.48
   6   0  11    0.62    0.58
  -6   0 -11    1.34    0.51
  -6   0 -11    0.00    0.59
  -6   0 -12    4.53    0.61
  -6   0 -12    5.84    0.86
   6   0  12    5.35    0.98
  -6   0 -13    1.70    0.96
  -6   0 -13    1.29    0.89
  -6   0 -14    8.95    1.19
  -6   0 -14   10.73    0.96
   6   0  14    9.71    1.32
   6   0  15   -1.32    0.95
  -6   0 -15   -0.64    0.65
  -6   0 -15   -0.43    0.84
  -6   0 -16    3.78    0.92
   6   0  16    3.66    0.80
  -6   0 -17    0.79    0.86
  -6   0 -17    1.14    0.78
   6   0  18    2.29    0.91
  -6   0 -19   -0.21    0.51
   6   0  19   -0.34    0.83
  -6   0 -20    6.30    1.36
  -6   0 -21   -0.28    0.61
   6   0  21   -0.01    0.87
  -6   0 -22    0.14    0.85
   6   0  22   -0.43    0.82
   6   1 -24    3.21    0.88
   6  -1 -24    1.81    0.66
  -6  -1  24    1.35    0.91
   6   1 -23   -0.13    1.03
  -6  -1  23    1.46    1.19
   6  -1 -23    1.72    0.61
   6   1 -22    0.64    0.77
   6  -1 -22    0.74    0.64
  -6  -1  22   -0.21    0.85
  -6   1  21    3.30    1.11
   6  -1 -21    2.51    0.68
  -6  -1  21    3.44    1.13
   6   1 -20    8.76    0.98
  -6   1  20    7.02    0.93
   6  -1 -20    7.81    1.37
  -6  -1  20    9.96    1.16
  -6   1  19    4.36    0.81
   6   1 -19    3.30    0.88
   6  -1 -19    4.05    0.83
  -6   1  18    1.60    0.82
   6   1 -18    2.15    0.64
   6  -1 -18    0.84    0.82
   6   1 -17   25.10    2.20
  -6   1  17   30.68    2.03
  -6  -1  17   24.49    1.83
   6  -1 -17   26.35    1.64
  -6   1  16    2.47    0.77
   6  -1 -16    2.11    0.79
  -6  -1  16    0.95    0.97
   6   1 -15    4.21    0.75
  -6   1  15    5.39    1.01
   6  -1 -15    4.19    0.85
  -6  -1  15    4.86    0.70
  -6   1  14    4.61    0.91
   6   1 -14    3.83    0.58
   6  -1 -14    4.27    0.77
  -6  -1  14    3.04    0.70
   6   1 -13   11.93    0.92
  -6   1  13   14.24    0.98
   6  -1 -13   12.12    0.87
  -6  -1  13   10.56    0.62
  -6  -1  13   11.72    1.00
  -6   1  12    3.73    0.70
   6   1 -12    1.67    0.60
  -6  -1  12    2.58    0.30
   6  -1 -12    3.54    0.68
   6   1 -11    8.40    0.62
  -6  -1  11    8.99    0.61
  -6  -1  11    9.38    0.85
   6  -1 -11    8.38    0.81
   6   1 -10    1.27    0.49
  -6  -1  10    1.52    0.26
   6  -1 -10    1.12    0.37
  -6  -1  10    1.89    0.58
  -6   1   9  163.78    6.44
   6   1  -9  169.38    7.88
  -6  -1   9  164.01    7.82
   6  -1  -9  166.75    7.51
  -6  -1   9  169.79    7.87
  -6   1   8   49.36    2.14
   6   1  -8   48.00    2.08
   6  -1  -8   49.58    2.11
  -6  -1   8   46.43    1.91
  -6  -1   8   44.85    1.86
   6   1  -7    2.55    0.39
  -6   1   7    2.63    0.32
  -6  -1   7    2.29    0.39
   6  -1  -7    1.78    0.27
  -6  -1   7    2.04    0.42
   6  -1  -7    2.42    0.40
  -6   1   6    0.32    0.23
   6   1  -6    0.88    0.29
   6  -1  -6    0.07    0.43
   6  -1  -6    0.37    0.38
  -6  -1   6   -0.30    0.51
  -6  -1   6    0.43    0.37
   6  -1  -6    0.30    0.31
   6   1  -5  124.35    5.94
   6   1  -5  122.13    5.50
  -6   1   5  127.61    6.88
  -6   1   5  131.37    5.25
  -6  -1   5  127.27    6.66
  -6  -1   5  127.78    6.42
  -6  -1   5  127.70    5.38
   6  -1  -5  127.39    5.72
   6  -1  -5  128.89    7.73
   6  -1  -5  127.75    4.77
  -6   1   4   10.03    0.56
   6   1  -4   11.34    0.72
  -6   1   4   12.31    0.71
  -6   1   4   12.02    0.85
   6   1  -4   11.29    0.61
   6   1  -4   11.25    0.76
   6  -1  -4   10.87    0.56
  -6  -1   4   10.19    0.53
  -6  -1   4   10.13    0.75
  -6  -1   4    9.46    0.70
   6  -1  -4   12.25    0.56
   6  -1  -4   11.92    0.73
  -6   1   3    0.45    0.14
  -6   1   3    0.70    0.17
   6   1  -3    0.04    0.37
   6   1  -3    0.22    0.23
  -6  -1   3    1.55    0.64
   6  -1  -3    0.16    0.38
   6  -1  -3    0.60    0.13
  -6   1   2    2.01    0.17
   6   1  -2    1.50    0.39
   6   1  -2    2.06    0.36
   6   1  -2    1.34    0.22
   6   1  -2    1.51    0.27
  -6   1   2    2.03    0.33
  -6   1   2    1.71    0.16
  -6  -1   2    1.32    0.22
  -6  -1   2    1.96    0.28
  -6  -1   2    0.91    0.52
   6  -1  -2    2.11    0.18
   6  -1  -2    1.87    0.35
  -6  -1   2    1.61    0.26
   6  -1  -2    1.61    0.13
   6   1  -1    8.99    0.53
   6   1  -1    9.05    0.79
  -6   1   1    9.15    0.36
  -6   1   1   10.01    0.67
  -6   1   1    8.96    0.43
   6   1  -1    9.11    0.66
   6   1  -1    7.96    0.58
  -6  -1   1    9.00    0.44
  -6  -1   1    8.66    0.64
   6  -1  -1    9.87    0.47
  -6  -1   1    8.08    0.55
  -6  -1   1    9.75    0.89
   6  -1  -1    8.97    0.37
   6  -1  -1    8.89    0.63
   6   1   0   38.38    2.77
   6   1   0   39.95    1.79
  -6   1   0   41.26    2.27
  -6   1   0   41.90    2.16
   6   1   0   45.66    2.37
  -6   1   0   39.88    1.68
   6   1   0   41.51    2.29
  -6  -1   0   40.47    1.69
  -6  -1   0   42.01    2.58
  -6  -1   0   40.40    2.35
  -6  -1   0   38.54    2.10
   6  -1   0   40.98    1.84
   6  -1   0   40.38    1.96
  -6   1  -1   22.63    1.24
   6   1   1   25.58    1.01
   6   1   1   25.55    1.15
   6   1   1   22.36    1.05
  -6   1  -1   22.38    1.18
  -6   1  -1   24.08    0.98
  -6  -1  -1   22.34    1.16
   6  -1   1   23.36    1.13
  -6  -1  -1   26.65    1.23
  -6  -1  -1   22.30    1.38
  -6  -1  -1   23.84    1.30
   6  -1   1   23.27    1.27
   6   1   2   78.08    3.32
  -6   1  -2   82.40    3.73
  -6   1  -2   83.52    3.80
   6   1   2   82.13    3.91
  -6   1  -2   77.45    4.27
   6   1   2   81.29    4.61
   6  -1   2   77.87    4.42
  -6  -1  -2   84.41    3.96
  -6  -1  -2   79.06    3.40
  -6  -1  -2   78.18    3.55
  -6  -1  -2   76.87    4.51
   6  -1   2   80.41    3.44
  -6   1  -3   51.84    2.57
  -6   1  -3   54.89    2.60
   6   1   3   55.19    2.62
  -6   1  -3   53.65    2.94
   6   1   3   54.40    3.28
   6  -1   3   53.08    3.01
  -6  -1  -3   53.67    2.46
  -6  -1  -3   54.28    2.64
   6  -1   3   55.22    3.03
  -6   1  -4   20.69    1.46
  -6   1  -4   24.43    1.16
   6   1   4   22.30    1.17
   6  -1   4   21.10    1.37
  -6  -1  -4   23.19    1.25
  -6   1  -5  192.76    7.80
  -6   1  -5  188.15    8.33
   6   1   5  201.80    8.39
  -6   1  -5  196.52    8.74
  -6  -1  -5  197.41    8.48
   6  -1   5  177.33    9.56
  -6   1  -6   10.11    1.24
  -6   1  -6    8.42    0.63
  -6   1  -6    8.88    0.77
  -6  -1  -6    7.97    0.59
   6  -1   6    7.29    0.88
  -6  -1  -6    7.24    0.60
  -6   1  -7    7.16    0.60
  -6   1  -7    7.44    0.64
   6   1   7    7.33    0.82
  -6  -1  -7    6.41    0.81
  -6  -1  -7    7.60    0.88
  -6   1  -8   11.37    0.87
  -6   1  -8   13.63    0.67
  -6   1  -8   12.10    0.69
   6   1   8   11.23    1.19
   6  -1   8   13.21    0.91
  -6  -1  -8   12.30    1.12
  -6  -1  -8   13.17    0.86
  -6   1  -9   99.49    4.26
   6   1   9  109.45    5.15
  -6   1  -9  108.11    4.47
   6  -1   9  103.48    4.37
  -6  -1  -9  105.88    4.80
  -6  -1  -9  102.51    4.54
   6   1  10   25.84    1.56
  -6   1 -10   25.52    1.39
  -6   1 -10   25.90    1.90
  -6  -1 -10   26.01    1.61
  -6  -1 -10   25.96    1.68
   6  -1  10   28.54    1.43
  -6   1 -11   81.56    3.39
  -6   1 -11   75.10    3.35
   6   1  11   76.68    3.63
  -6  -1 -11   76.45    3.69
   6  -1  11   76.35    3.18
  -6  -1 -11   71.32    2.97
   6   1  12    8.60    1.00
  -6   1 -12    5.96    1.04
  -6  -1 -12    6.91    1.00
   6  -1  12    7.70    1.08
  -6  -1 -12    7.67    0.73
  -6   1 -13    3.30    0.96
   6   1  13    3.25    0.58
  -6   1 -13    2.80    0.74
  -6  -1 -13    2.89    1.01
  -6  -1 -13    4.16    0.77
   6  -1  13    3.69    0.95
  -6   1 -14   24.18    1.69
   6   1  14   23.85    1.59
  -6   1 -14   21.06    1.50
  -6  -1 -14   24.41    1.34
   6  -1  14   25.52    1.47
  -6  -1 -14   25.79    2.08
  -6   1 -15   27.81    1.76
   6   1  15   32.49    1.79
  -6  -1 -15   28.50    2.18
  -6  -1 -15   29.32    1.68
   6  -1  15   28.40    1.96
  -6   1 -16    1.63    0.91
   6   1  16    0.52    0.76
  -6  -1 -16    1.02    0.67
   6  -1  16    1.51    0.74
  -6  -1 -16    2.51    1.02
  -6   1 -17   48.72    2.54
   6   1  17   42.02    3.18
  -6  -1 -17   40.35    2.13
  -6  -1 -17   35.00    2.40
   6  -1  17   47.60    3.97
  -6   1 -18    0.49    0.75
   6   1  18    0.92    0.94
  -6  -1 -18    0.12    0.56
  -6   1 -19    5.77    1.16
   6   1  19    7.09    1.03
  -6  -1 -19    6.08    0.85
   6   1  20    1.77    0.77
   6  -1  20    2.59    0.99
   6   1  21   38.61    4.34
  -6   1 -21   36.39    3.48
  -6  -1 -21   32.61    2.91
   6  -1  21   35.44    3.65
  -6   1 -22    3.83    1.31
  -6  -1 -22    2.02    0.78
   6  -1  22    3.14    1.49
  -6   2  23    5.79    1.39
   6   2 -23    3.74    1.11
  -6  -2  23    3.94    1.25
   6   2 -22   -0.03    0.71
   6  -2 -22   -0.09    0.78
  -6  -2  22   -0.78    0.77
  -6   2  21    1.39    1.40
   6   2 -21    0.43    1.02
  -6  -2  21   -0.38    1.04
   6  -2 -21    1.86    0.90
   6   2 -20    2.05    0.94
  -6   2  20   -0.17    0.78
   6  -2 -20    0.78    0.55
  -6  -2  20    2.34    0.99
   6   2 -19    1.08    0.52
  -6   2  19    1.41    0.59
  -6  -2  19    0.75    0.74
   6   2 -18    0.98    0.46
   6  -2 -18    0.73    0.57
  -6  -2  18    0.67    0.61
  -6   2  17    0.97    0.87
   6   2 -17    0.52    0.53
   6  -2 -17   -0.57    0.75
  -6  -2  17    0.40    0.73
   6   2 -16    3.54    0.78
  -6   2  16    2.94    0.78
   6   2 -15   -0.24    0.52
  -6  -2  15    0.29    0.89
   6  -2 -15    0.47    0.46
   6   2 -14    4.92    0.80
  -6   2  14    5.75    0.74
  -6  -2  14    5.34    0.85
   6  -2 -14    5.75    0.78
  -6   2  13    0.61    0.49
   6   2 -13    0.50    0.66
   6  -2 -13    0.65    0.57
  -6  -2  13    0.77    0.69
  -6   2  12   10.29    0.66
   6   2 -12   10.82    0.94
  -6   2  12   12.92    1.01
   6  -2 -12    9.56    0.91
  -6  -2  12   11.42    0.98
  -6   2  11   -0.06    0.19
   6   2 -11    0.07    0.40
  -6   2  11    0.59    0.52
   6  -2 -11    0.04    0.47
  -6   2  10   38.19    1.97
  -6   2  10   33.41    2.35
   6   2 -10   39.06    1.59
   6  -2 -10   32.22    1.60
  -6  -2  10   32.90    1.96
  -6   2   9   42.87    2.47
   6   2  -9   48.93    2.02
  -6   2   9   45.62    1.87
   6  -2  -9   48.97    2.55
  -6  -2   9   47.23    2.31
   6  -2  -9   49.33    2.53
   6   2  -8   19.98    1.00
  -6   2   8   20.62    1.09
  -6   2   8   18.11    0.84
  -6  -2   8   19.39    1.06
   6  -2  -8   20.24    0.84
   6  -2  -8   19.43    1.01
   6   2  -7   41.26    1.74
  -6   2   7   41.60    1.87
   6  -2  -7   39.96    1.64
   6  -2  -7   39.95    1.78
  -6  -2   7   42.82    2.27
   6   2  -6   55.90    2.65
  -6   2   6   56.11    2.42
   6   2  -6   52.33    2.47
   6  -2  -6   60.00    2.53
  -6  -2   6   55.30    3.18
   6  -2  -6   57.05    2.43
  -6   2   5    3.85    0.40
   6   2  -5    3.74    0.51
  -6   2   5    3.85    0.45
  -6  -2   5    4.13    0.56
   6  -2  -5    4.15    0.48
   6  -2  -5    4.67    0.39
  -6   2   4   30.44    1.33
  -6   2   4   31.10    1.22
   6   2  -4   30.05    1.94
  -6   2   4   26.56    1.71
   6   2  -4   32.22    1.58
   6  -2  -4   30.96    1.30
   6  -2  -4   29.43    1.27
   6  -2  -4   29.08    1.21
  -6   2   3   73.14    3.10
  -6   2   3   72.33    3.41
  -6   2   3   77.20    4.30
   6   2  -3   80.81    3.28
  -6   2   3   79.05    3.67
   6   2  -3   78.63    3.12
   6  -2  -3   76.71    3.03
  -6  -2   3   78.53    3.74
   6  -2  -3   74.45    3.51
  -6   2   2    0.31    0.42
   6   2  -2   -0.12    0.43
   6   2  -2    0.30    0.27
  -6   2   2    0.19    0.25
  -6   2   2    0.13    0.25
   6   2  -2    0.15    0.24
  -6  -2   2    0.44    0.38
   6  -2  -2    0.32    0.29
  -6   2   1   45.15    2.09
  -6   2   1   46.60    2.50
   6   2  -1   52.24    2.07
  -6   2   1   48.10    1.87
   6   2  -1   46.18    1.88
  -6   2   1   43.85    2.29
   6   2  -1   47.54    2.13
   6  -2  -1   47.25    2.28
  -6  -2   1   45.63    2.28
  -6  -2   1   51.81    2.31
   6  -2  -1   47.71    2.28
   6   2   0   33.75    1.67
   6   2   0   33.93    1.74
   6   2   0   31.61    1.67
  -6   2   0   33.59    1.44
  -6   2   0   35.75    1.86
  -6   2   0   32.19    1.53
  -6  -2   0   33.84    1.55
   6  -2   0   33.44    1.62
   6  -2   0   30.40    1.55
  -6   2  -1  244.62   11.27
   6   2   1  250.46    9.32
  -6   2  -1  242.69   11.19
   6   2   1  253.23   10.51
  -6   2  -1  251.58   11.06
  -6  -2  -1  237.83   11.52
   6  -2   1  237.30   11.37
  -6   2  -2  117.32    4.54
  -6   2  -2  110.73    5.31
   6   2   2  113.06    4.64
  -6   2  -2  109.51    4.23
   6   2   2  110.72    4.90
   6  -2   2  115.58    5.47
  -6  -2  -2  116.37    4.78
   6  -2   2  113.01    4.58
   6   2   3   39.95    1.73
   6   2   3   37.78    1.62
  -6   2  -3   41.49    2.10
  -6   2  -3   41.48    2.23
  -6  -2  -3   39.25    1.89
   6  -2   3   42.36    2.27
  -6   2  -4   90.94    4.15
  -6   2  -4   91.09    3.70
   6   2   4   89.49    3.80
   6  -2   4   90.94    4.10
  -6  -2  -4   84.15    3.19
  -6   2  -5  172.13    6.93
  -6   2  -5  182.15    8.23
   6   2   5  175.82    7.67
   6  -2   5  178.59    6.86
  -6  -2  -5  180.58    8.09
   6   2   6    4.45    0.43
  -6   2  -6    3.20    0.55
  -6   2  -6    3.65    0.59
  -6  -2  -6    4.17    0.63
   6  -2   6    3.67    0.61
  -6   2  -7   21.77    1.30
   6   2   7   18.78    1.06
  -6   2  -7   19.31    0.97
   6  -2   7   18.97    1.29
  -6  -2  -7   18.57    1.18
  -6   2  -8   19.71    1.38
  -6   2  -8   18.24    0.82
   6   2   8   15.75    1.08
  -6   2  -8   18.62    1.01
  -6  -2  -8   14.94    0.95
   6  -2   8   17.94    0.97
  -6  -2  -8   18.28    1.23
  -6   2  -9    1.82    0.62
  -6   2  -9    1.39    0.62
   6   2   9    0.77    0.73
  -6  -2  -9    0.57    0.59
  -6  -2  -9    1.75    0.72
   6  -2   9    1.35    0.63
  -6   2 -10   20.06    1.14
  -6   2 -10   16.14    1.12
  -6   2 -10   19.41    1.23
   6   2  10   18.82    1.18
  -6  -2 -10   19.80    1.56
  -6  -2 -10   18.82    1.24
  -6   2 -11   74.14    3.20
   6   2  11   73.74    3.42
  -6   2 -11   70.79    3.47
  -6   2 -11   67.29    4.05
  -6  -2 -11   69.18    3.17
   6  -2  11   74.34    3.74
  -6  -2 -11   71.46    3.00
  -6   2 -12    2.38    0.78
   6   2  12    1.53    0.71
  -6   2 -12    2.79    0.86
  -6  -2 -12    2.30    0.47
  -6  -2 -12    1.98    0.96
   6  -2  12    0.80    0.93
  -6   2 -13   37.45    1.97
   6   2  13   38.15    2.03
  -6  -2 -13   41.93    1.94
  -6  -2 -13   37.64    2.33
   6  -2  13   42.62    2.21
   6   2  14    2.58    1.00
  -6   2 -14    3.29    0.62
   6  -2  14    3.96    0.85
  -6  -2 -14    4.26    1.05
   6   2  15    5.49    0.97
  -6   2 -15    4.50    0.84
   6  -2  15    5.27    0.72
  -6  -2 -15    4.99    0.98
  -6  -2 -15    4.44    0.77
  -6   2 -16    2.16    0.89
   6   2  16    2.79    0.72
   6  -2  16    2.77    0.93
  -6  -2 -16    2.33    0.64
  -6   2 -17    9.40    0.84
   6   2  17    7.09    1.22
  -6  -2 -17    8.50    1.26
   6  -2  17    9.20    1.24
   6   2  18    0.20    0.91
  -6   2 -18   -0.29    0.62
   6  -2  18    1.59    1.03
  -6  -2 -18    0.80    0.60
  -6   2 -19    0.94    0.93
   6  -2  19    1.41    1.17
  -6  -2 -19    1.42    0.68
  -6   2 -20    2.98    0.70
   6   2  20    5.29    1.30
  -6  -2 -20    2.30    1.10
   6   2  21    0.66    1.03
  -6   2 -21   -0.66    0.78
   6  -2  21   -0.04    0.95
  -6  -2 -21    1.34    0.63
   6   2  22    1.27    1.12
  -6  -2 -22    2.84    0.88
   6  -2  22    2.79    1.14
   6   3 -23    1.50    0.98
  -6   3  23    3.02    1.31
  -6  -3  23    2.81    1.27
   6  -3 -23    1.02    0.96
  -6   3  22    1.70    0.97
   6   3 -22   -0.32    0.52
   6  -3 -22   -0.57    0.87
  -6  -3  22    1.51    0.93
  -6   3  21    1.66    0.97
  -6  -3  21    1.23    0.80
   6  -3 -21    1.48    0.55
  -6   3  20   46.55    2.75
   6   3 -20   48.50    4.10
   6  -3 -20   46.77    3.53
  -6  -3  20   43.41    3.72
  -6  -3  19    4.56    1.32
   6  -3 -19    6.55    0.75
  -6   3  18    0.81    0.90
   6   3 -18    0.73    0.67
  -6  -3  18    1.22    1.12
   6  -3 -18    0.75    0.61
  -6   3  17    7.96    0.89
   6   3 -17    6.57    0.85
  -6  -3  17    8.17    0.80
   6  -3 -17    5.42    0.76
  -6   3  16   46.90    2.98
   6   3 -16   44.17    2.54
   6  -3 -16   46.39    2.41
  -6  -3  16   41.28    2.25
  -6   3  15    4.71    0.78
   6   3 -15    5.21    0.74
   6  -3 -15    3.52    0.64
  -6  -3  15    3.14    1.23
   6   3 -14  127.19    5.56
  -6   3  14  125.72    6.35
  -6  -3  14  132.49    5.34
   6  -3 -14  120.15    5.33
   6   3 -13   66.74    3.38
  -6   3  13   64.11    3.45
   6  -3 -13   64.59    2.83
   6  -3 -13   63.97    2.69
  -6  -3  13   70.82    3.51
  -6   3  12    1.11    0.61
   6  -3 -12    1.02    0.34
  -6  -3  12    0.34    0.76
  -6   3  11   46.86    2.27
   6   3 -11   47.49    2.19
   6  -3 -11   46.49    2.45
  -6  -3  11   47.76    2.55
   6  -3 -11   43.19    2.16
  -6   3  10   14.37    0.93
   6   3 -10   14.30    0.89
   6  -3 -10   16.70    0.91
  -6  -3  10   16.08    1.09
   6  -3 -10   17.60    0.96
  -6   3   9    0.57    0.30
   6   3  -9    0.17    0.24
   6  -3  -9    0.38    0.29
   6   3  -8   77.57    5.05
   6   3  -8   81.74    3.74
  -6   3   8   81.64    3.50
   6  -3  -8   80.92    3.05
  -6  -3   8   81.17    3.22
   6  -3  -8   77.89    3.62
   6   3  -7    0.32    0.56
  -6   3   7    0.57    0.38
  -6  -3   7    0.91    0.70
   6  -3  -7    0.21    0.50
   6  -3  -7    0.93    0.26
   6   3  -6    0.60    0.60
  -6   3   6   -0.13    0.25
   6  -3  -6    0.28    0.34
  -6   3   5    8.28    0.43
  -6   3   5   10.09    0.59
   6  -3  -5    8.67    0.65
  -6  -3   5    9.51    0.74
  -6   3   4   68.36    2.89
   6   3  -4   69.64    3.00
  -6   3   4   65.83    4.35
   6  -3  -4   69.82    3.19
  -6  -3   4   70.33    3.19
  -6   3   3   14.03    0.85
  -6   3   3   13.94    0.72
   6   3  -3   13.66    0.74
   6  -3  -3   12.69    0.87
  -6   3   2  141.11    6.17
   6   3  -2  150.98    5.99
  -6   3   2  147.28    5.70
   6   3  -2  147.75    6.13
  -6   3   2  145.13    6.80
  -6  -3   2  154.21    6.13
   6  -3  -2  140.92    6.69
   6   3  -1   -0.27    0.32
  -6   3   1    0.78    0.43
  -6   3   1    0.11    0.33
   6   3  -1    0.05    0.48
   6  -3  -1    0.13    0.21
   6  -3  -1    0.00    0.30
  -6  -3   1    0.04    0.84
  -6   3   0   49.43    1.99
   6   3   0   52.89    2.19
  -6   3   0   53.64    2.60
   6   3   0   47.13    2.04
  -6  -3   0   51.63    2.42
   6  -3   0   45.74    1.98
   6  -3   0   49.64    2.17
  -6   3  -1   89.52    3.69
   6   3   1   91.59    3.67
   6   3   1   88.65    3.74
  -6   3  -1   84.31    3.45
   6  -3   1   85.03    4.26
  -6  -3  -1   92.02    4.17
   6   3   2   29.66    1.36
  -6   3  -2   32.14    1.28
   6   3   2   28.22    1.33
  -6   3  -2   29.69    1.59
   6  -3   2   30.55    1.82
  -6  -3  -2   29.65    1.64
   6   3   3  135.68    5.94
  -6   3  -3  141.50    6.09
  -6   3  -3  134.14    6.05
   6   3   3  133.47    5.70
  -6  -3  -3  133.69    5.91
   6  -3   3  134.95    6.92
  -6   3  -4  128.74    5.66
  -6   3  -4  136.72    4.99
   6   3   4  125.56    5.34
   6   3   4  129.19    5.11
   6  -3   4  131.68    5.31
  -6  -3  -4  124.96    4.73
  -6   3  -5   13.30    0.85
   6   3   5   11.62    0.85
  -6   3  -5   14.29    1.12
  -6  -3  -5   14.20    0.80
   6  -3   5   14.03    1.01
  -6   3  -6  102.61    4.53
  -6   3  -6   97.71    4.18
   6   3   6   90.22    4.05
   6  -3   6   99.37    5.37
  -6  -3  -6  101.03    4.06
   6   3   7   36.46    1.73
  -6   3  -7   34.26    1.68
  -6   3  -7   34.48    1.84
  -6  -3  -7   37.56    1.66
   6  -3   7   34.81    1.82
  -6   3  -8    7.40    0.84
   6   3   8    5.73    0.65
  -6   3  -8    6.95    0.62
   6  -3   8    7.09    0.84
  -6  -3  -8    8.36    0.62
   6   3   9   15.10    1.09
  -6   3  -9   16.24    1.20
  -6  -3  -9   15.61    1.31
   6  -3   9   15.40    0.86
  -6  -3  -9   15.31    1.08
   6   3  10   25.93    1.55
  -6   3 -10   24.99    1.25
  -6   3 -10   26.22    1.52
  -6  -3 -10   25.35    1.56
  -6  -3 -10   28.27    1.82
   6  -3  10   21.09    1.56
  -6   3 -11   16.79    1.17
   6   3  11   14.24    1.51
  -6  -3 -11   14.63    1.21
   6  -3  11   14.00    1.35
  -6  -3 -11   15.97    1.62
  -6   3 -12   -0.15    0.43
   6   3  12    0.42    0.82
  -6   3 -12    0.28    0.33
  -6  -3 -12    0.05    0.74
   6  -3  12    0.70    0.58
  -6  -3 -12    0.32    0.81
   6   3  13    0.12    0.83
  -6   3 -13   -0.97    0.73
  -6  -3 -13    0.42    0.73
  -6  -3 -13    0.29    0.74
   6  -3  13   -1.00    0.73
  -6   3 -14   28.02    1.96
   6   3  14   24.29    1.64
   6  -3  14   22.01    1.80
  -6  -3 -14   24.95    2.38
  -6  -3 -14   27.47    1.60
   6   3  15    2.62    0.76
  -6   3 -15    1.27    0.88
  -6  -3 -15    2.90    0.87
  -6  -3 -15    2.72    0.73
   6   3  16    0.46    0.98
  -6   3 -16   -0.18    0.99
   6  -3  16    2.14    1.23
  -6  -3 -16    0.66    0.54
  -6  -3 -16   -0.22    0.88
   6   3  17    6.19    1.00
  -6   3 -17    7.80    1.29
  -6  -3 -17    4.93    0.85
  -6  -3 -17    7.49    1.14
   6  -3  17    8.39    1.33
  -6   3 -18   -0.55    0.65
   6   3  18   -0.46    0.99
  -6  -3 -18    0.00    0.81
   6   3  19    1.36    0.89
  -6   3 -19    0.33    0.65
   6  -3  19   -0.44    0.64
  -6  -3 -19    0.68    0.72
  -6   3 -20    0.23    1.03
   6   3  20    2.91    1.58
   6  -3  20    2.55    1.46
  -6  -3 -20    1.48    1.06
   6   3  21    1.50    1.08
  -6  -3 -21    1.58    0.76
   6  -3  21    1.71    0.74
   6   4 -22    2.70    0.90
  -6  -4  22    1.75    1.07
   6  -4 -22    2.63    0.88
   6   4 -21    0.25    0.88
  -6   4  21    0.01    0.71
   6  -4 -21    1.94    0.69
  -6  -4  21    1.61    0.65
   6  -4 -20    3.23    0.83
  -6  -4  20    4.65    0.97
  -6   4  19    0.69    0.65
   6   4 -19    0.20    0.71
  -6  -4  19    0.51    0.68
   6  -4 -19    1.58    0.73
  -6   4  18  127.00    9.10
   6   4 -18  124.72    7.61
  -6  -4  18  112.77    7.72
   6  -4 -18  124.31    8.58
   6   4 -17    5.19    0.93
  -6   4  17    7.02    1.13
   6  -4 -17    5.49    0.82
  -6   4  16   47.58    3.40
   6   4 -16   46.87    2.40
  -6  -4  16   50.43    3.04
   6  -4 -16   47.31    3.09
  -6   4  15    5.11    0.66
   6   4 -15    5.94    0.89
  -6  -4  15    7.97    1.21
   6  -4 -15    6.01    0.73
  -6   4  14    2.85    0.83
   6   4 -14    3.03    0.84
   6  -4 -14    4.57    0.62
  -6  -4  14    4.00    0.81
  -6   4  13   -0.53    0.44
   6   4 -13   -0.24    0.53
  -6  -4  13   -0.51    0.74
  -6   4  12   59.66    2.94
   6   4 -12   66.35    2.77
   6  -4 -12   64.75    2.90
  -6  -4  12   61.75    2.91
  -6   4  11   25.57    1.78
   6   4 -11   23.54    1.49
  -6  -4  11   21.98    1.70
   6  -4 -11   22.73    1.11
  -6   4  10   14.75    0.92
   6   4 -10   11.99    0.93
   6  -4 -10   12.35    1.05
  -6  -4  10   10.94    1.25
   6   4  -9    5.43    0.83
  -6   4   9    4.46    0.73
  -6  -4   9    4.07    0.78
   6  -4  -9    5.27    0.54
   6   4  -8   33.24    1.52
  -6   4   8   28.29    1.50
   6  -4  -8   29.70    1.51
  -6   4   7   21.24    1.11
   6   4  -7   20.04    1.22
   6  -4  -7   20.58    0.87
  -6   4   6  120.19    4.80
   6   4  -6  116.97    4.77
  -6  -4   6  121.14    5.02
   6  -4  -6  122.56    5.09
   6   4  -5   26.53    1.32
  -6   4   5   25.08    1.25
  -6   4   5   24.64    1.00
   6  -4  -5   25.61    1.22
  -6  -4   5   27.06    1.27
  -6   4   4  100.60    3.96
   6   4  -4   99.71    3.71
  -6   4   4   91.68    4.41
   6  -4  -4   99.60    4.30
  -6  -4   4   94.34    3.72
   6   4  -3   36.23    1.69
  -6   4   3   38.87    1.58
  -6   4   3   36.48    1.80
  -6  -4   3   39.28    1.72
   6  -4  -3   37.76    1.81
   6   4  -2    8.79    0.52
   6   4  -2    8.90    0.70
   6  -4  -2   10.39    0.75
   6  -4  -2    8.57    0.62
  -6  -4   2   10.95    0.91
  -6   4   1   18.97    0.93
   6   4  -1   18.45    0.94
   6   4  -1   18.16    1.12
   6  -4  -1   16.29    1.22
  -6  -4   1   16.96    1.01
   6  -4  -1   16.53    1.16
   6   4   0   76.85    3.09
  -6   4   0   80.60    3.10
   6   4   0   77.58    3.40
   6  -4   0   77.23    3.35
  -6  -4   0   74.10    3.31
  -6   4  -1  118.38    4.57
   6   4   1  117.45    5.31
   6   4   1  115.58    5.30
   6  -4   1  113.83    4.97
  -6  -4  -1  119.10    5.11
   6   4   2   68.11    2.93
  -6   4  -2   64.98    2.76
   6   4   2   64.48    2.85
  -6  -4  -2   65.59    2.66
   6  -4   2   66.02    2.78
   6   4   3   18.41    1.14
  -6   4  -3   19.11    0.78
   6   4   3   16.05    0.96
   6  -4   3   16.03    0.93
  -6  -4  -3   18.70    0.98
   6   4   4    5.68    0.60
  -6   4  -4    5.56    0.40
   6  -4   4    5.22    0.69
  -6  -4  -4    4.86    0.70
   6   4   5   58.27    2.63
  -6   4  -5   60.75    2.26
   6   4   5   57.09    2.59
   6  -4   5   60.66    2.87
  -6  -4  -5   59.90    2.79
   6   4   6    3.70    0.59
  -6   4  -6    2.52    0.64
  -6   4  -7   13.01    0.82
   6   4   7   10.95    0.75
   6  -4   7   12.78    1.06
  -6  -4  -7   12.66    0.78
   6   4   8  107.94    4.63
  -6   4  -8  108.39    4.48
  -6  -4  -8  116.58    5.62
   6  -4   8  107.95    4.90
  -6   4  -9    1.57    0.64
   6   4   9    0.91    0.62
   6  -4   9    0.04    0.96
  -6  -4  -9    0.58    0.51
   6   4  10   45.00    2.40
  -6   4 -10   47.06    2.17
  -6  -4 -10   46.13    2.37
   6  -4  10   40.20    2.21
  -6   4 -11   25.90    1.40
   6   4  11   22.43    1.52
  -6  -4 -11   20.52    1.56
   6  -4  11   24.39    1.64
  -6  -4 -11   19.43    1.55
  -6   4 -12   12.77    1.02
  -6   4 -12   10.87    1.11
   6   4  12   11.05    1.13
  -6  -4 -12   10.57    1.06
   6  -4  12   10.20    1.16
  -6  -4 -12   11.68    1.33
   6   4  13   59.82    3.27
  -6   4 -13   57.00    3.45
  -6  -4 -13   62.14    4.04
   6  -4  13   53.92    3.47
  -6  -4 -13   58.54    3.03
  -6   4 -14   64.40    3.34
   6   4  14   67.86    3.59
  -6  -4 -14   67.36    3.23
   6  -4  14   64.13    3.84
  -6  -4 -14   67.05    5.41
   6   4  15    0.65    1.15
  -6   4 -15   -0.29    0.80
  -6  -4 -15   -0.44    0.59
  -6  -4 -15    0.02    0.89
   6  -4  15    0.31    1.00
   6   4  16    4.20    0.78
  -6   4 -16    6.14    1.21
  -6  -4 -16    4.73    0.76
   6  -4  16    3.94    1.30
  -6   4 -17   10.61    1.39
   6   4  17   11.06    1.54
  -6  -4 -17   10.98    1.09
   6  -4  17   11.31    1.45
   6   4  18    0.97    1.31
  -6   4 -18    1.97    0.87
  -6  -4 -18    1.72    1.08
   6  -4  18    0.87    1.07
   6   4  19   17.22    1.60
  -6   4 -19   22.38    2.00
   6  -4  19   20.35    2.45
  -6  -4 -19   21.37    1.86
   6   4  20    1.16    1.05
  -6  -4 -20    0.80    1.09
   6  -4  20    0.07    1.35
   6   4  21    0.27    0.83
  -6   4 -21    0.45    0.76
   6  -4  21    0.71    0.93
   6   5 -21    0.56    0.63
  -6  -5  21    2.07    0.71
  -6   5  20   13.57    1.52
   6   5 -20   14.99    1.95
   6  -5 -20   14.33    1.50
  -6  -5  20   12.75    1.94
  -6   5  19    4.57    0.92
  -6  -5  19    4.76    1.08
   6  -5 -19    6.18    0.72
   6   5 -18   -0.67    0.88
   6  -5 -18    1.01    0.57
  -6  -5  18    2.44    1.38
  -6   5  17    0.35    1.03
   6   5 -17    1.14    0.65
  -6  -5  17   -0.12    0.69
   6  -5 -17    1.05    0.89
  -6   5  16   16.84    1.58
   6   5 -16   16.60    1.66
  -6  -5  16   13.47    1.66
   6  -5 -16   20.53    1.52
  -6   5  15    4.45    0.94
   6  -5 -15    5.02    0.93
  -6  -5  15    4.90    0.89
  -6   5  14   -0.44    0.70
   6   5 -14    0.73    0.53
   6  -5 -14    0.33    0.75
  -6  -5  14    0.15    0.66
   6   5 -13   -0.22    0.72
  -6   5  13   -0.73    0.96
   6  -5 -13    0.69    0.62
  -6  -5  13    1.68    0.97
   6   5 -12    3.21    0.68
  -6   5  12    2.00    0.62
  -6  -5  12    2.97    0.71
  -6   5  11    5.64    0.75
   6   5 -11    7.09    0.83
   6  -5 -11    5.20    0.89
  -6  -5  11    5.60    0.67
  -6   5  10    6.86    0.81
   6   5 -10    6.39    0.75
   6  -5 -10    6.55    0.75
  -6   5   9   12.40    1.10
   6   5  -9   12.15    0.90
   6  -5  -9   12.94    0.97
  -6  -5   9   15.32    1.24
   6   5  -8   10.45    0.94
  -6   5   8   11.42    0.93
  -6  -5   8   13.24    1.12
   6  -5  -8   12.72    0.93
  -6   5   7   14.58    1.04
   6   5  -7   11.87    1.00
   6  -5  -7   13.13    0.94
  -6  -5   7   11.07    0.93
   6   5  -6    0.75    0.68
  -6   5   6   -0.90    0.50
  -6  -5   6    0.68    0.87
   6  -5  -6   -0.11    0.70
  -6   5   5    3.56    0.20
  -6   5   5    4.17    0.55
   6   5  -5    4.80    0.56
   6  -5  -5    3.26    0.53
  -6  -5   5    2.98    0.89
   6   5  -4   25.27    1.42
  -6   5   4   25.03    1.37
  -6   5   4   28.66    1.30
   6  -5  -4   24.58    1.20
  -6  -5   4   23.88    1.72
   6   5  -3    7.91    1.04
  -6   5   3    7.15    0.45
  -6   5   3    8.00    0.61
  -6  -5   3    7.92    1.04
   6  -5  -3    6.59    0.48
   6  -5  -3    8.48    0.77
  -6   5   2   20.75    1.12
   6   5  -2   22.46    1.18
   6   5  -2   23.62    1.27
   6  -5  -2   22.04    1.03
  -6  -5   2   22.67    1.33
   6   5  -1   61.30    2.67
   6   5  -1   58.43    2.60
  -6   5   1   57.77    2.36
  -6  -5   1   61.78    2.85
   6  -5  -1   54.92    2.39
   6   5   0    3.51    0.45
   6   5   0    4.32    0.68
  -6   5   0    4.52    0.54
  -6  -5   0    3.37    0.95
   6   5   1   17.91    1.11
   6   5   1   17.22    0.94
  -6   5  -1   18.59    0.93
   6  -5   1   17.65    0.98
  -6  -5  -1   18.09    1.09
   6   5   2    4.41    0.45
  -6   5  -2    4.65    0.52
  -6  -5  -2    4.80    0.81
   6  -5   2    3.21    0.68
   6   5   3   88.04    4.08
  -6   5  -3   84.87    3.46
   6   5   3   84.82    3.83
   6  -5   3   84.80    3.73
  -6  -5  -3   87.36    3.68
  -6   5  -4   19.54    1.13
   6   5   4   19.70    0.98
   6   5   4   17.74    0.99
  -6  -5  -4   20.43    1.20
   6  -5   4   21.31    1.35
  -6   5  -5   13.41    0.91
   6   5   5   12.92    0.78
   6   5   5   11.14    0.92
  -6  -5  -5   12.53    1.15
  -6   5  -6   -0.27    0.61
  -6  -5  -6   -0.03    0.49
   6   5   7   32.97    1.85
  -6   5  -7   33.55    1.75
  -6  -5  -7   36.80    2.03
   6  -5   7   35.40    2.28
   6   5   8    0.30    0.58
  -6   5  -8    0.13    0.42
   6  -5   8   -0.20    0.61
  -6  -5  -8    0.15    0.65
  -6   5  -9  130.27    4.98
   6   5   9  133.88    5.18
   6  -5   9  123.11    5.33
  -6  -5  -9  134.77    5.70
  -6  -5 -10   -0.33    0.63
   6  -5  10    1.36    0.84
  -6   5 -11    5.00    0.87
   6   5  11    4.72    0.89
  -6  -5 -11    3.65    0.99
  -6  -5 -11    4.59    0.75
   6  -5  11    3.87    0.70
  -6   5 -12    6.74    0.93
   6  -5  12    7.41    0.77
  -6  -5 -12    8.10    0.80
  -6  -5 -12    6.48    0.79
  -6   5 -13    3.62    0.91
   6   5  13    4.35    0.74
   6  -5  13    5.21    1.08
  -6  -5 -13    4.36    0.68
   6   5  14    1.05    0.69
  -6   5 -14    2.21    0.64
  -6  -5 -14    2.69    0.58
   6  -5  14    1.56    0.68
  -6   5 -15   26.88    1.80
   6   5  15   26.95    1.80
   6  -5  15   23.38    1.82
  -6  -5 -15   26.65    1.96
   6   5  16   11.92    1.80
  -6   5 -16   12.21    1.50
   6  -5  16   12.79    1.49
  -6  -5 -16   14.70    1.46
  -6   5 -17    8.03    0.93
   6   5  17    5.98    1.29
  -6  -5 -17    8.45    1.16
  -6   5 -18   13.67    1.35
   6   5  18   15.54    1.75
   6  -5  18   12.42    1.83
  -6  -5 -18   13.61    1.24
   6   5  19    0.21    0.98
   6  -5  19    2.85    1.13
  -6  -5 -19    3.39    1.17
  -6   5 -20    1.83    1.07
   6   5  20   -0.32    0.98
   6  -5  20    0.46    0.67
   6   6 -20    0.57    0.83
  -6   6  20   -1.02    0.99
  -6  -6  20   -0.44    0.71
   6   6 -19   -0.71    0.62
  -6  -6  19   -1.44    0.78
   6   6 -18   11.51    1.49
  -6   6  18   11.90    1.76
   6  -6 -18   12.78    1.47
  -6  -6  18   12.67    2.13
  -6   6  17   -0.64    0.47
  -6  -6  17    0.75    0.79
  -6   6  16    9.42    1.19
   6   6 -16   10.86    1.19
   6   6 -15    9.32    1.17
  -6   6  15   10.68    1.42
  -6  -6  15   12.76    1.04
   6  -6 -15   11.72    1.02
   6   6 -14   10.91    0.97
  -6   6  14   10.29    1.15
   6  -6 -14   10.17    1.49
   6   6 -13    1.20    0.59
  -6   6  13    2.25    0.80
   6  -6 -13    1.40    0.50
  -6  -6  13    1.80    0.86
   6   6 -12   33.87    1.70
  -6   6  12   33.47    1.85
   6  -6 -12   34.13    1.58
  -6  -6  12   31.01    2.07
   6   6 -11    1.27    0.76
   6  -6 -11    1.21    0.65
  -6  -6  11    1.61    0.95
  -6   6  10   18.46    1.41
   6   6 -10   17.30    1.01
   6  -6 -10   21.68    1.91
  -6  -6  10   18.45    1.59
  -6   6   9    2.09    0.54
   6   6  -9    3.58    0.63
  -6  -6   9    3.33    0.86
   6  -6  -9    3.11    0.57
   6   6  -8   22.47    1.31
  -6   6   8   21.40    1.07
   6  -6  -8   21.35    1.46
  -6  -6   8   24.32    1.58
  -6   6   7   32.17    1.50
   6   6  -7   31.74    1.80
  -6  -6   7   28.75    2.26
   6  -6  -7   29.91    1.74
   6   6  -6   10.93    0.85
  -6   6   6   11.28    0.96
  -6  -6   6   10.69    0.80
   6  -6  -6    9.64    0.76
   6   6  -5   14.93    1.18
  -6   6   5   14.89    1.36
  -6  -6   5   14.70    1.25
   6  -6  -5   13.72    1.00
  -6   6   4    4.86    0.37
   6   6  -4    4.14    0.92
  -6   6   4    6.15    0.68
   6  -6  -4    6.63    0.74
   6   6  -3   34.93    1.65
  -6   6   3   39.09    1.67
  -6   6   3   32.50    2.18
   6  -6  -3   37.62    1.89
  -6  -6   3   33.28    2.15
   6   6  -2    4.43    0.48
  -6   6   2    4.23    0.59
   6   6  -2    4.48    0.60
   6  -6  -2    4.36    0.81
  -6   6   1    1.77    0.46
   6   6  -1    1.79    0.61
   6  -6  -1    0.99    0.48
  -6  -6   1    2.59    0.61
  -6   6   0    0.23    0.36
   6   6   0    0.31    0.27
   6   6   0   -0.02    0.77
  -6  -6   0    0.68    0.92
  -6   6  -1   26.07    1.42
   6   6   1   25.81    1.53
   6   6   1   25.00    1.44
   6  -6   1   23.63    1.40
  -6  -6  -1   24.22    1.38
   6   6   2    8.20    0.74
   6   6   2    8.74    0.65
  -6   6  -2    7.50    0.70
  -6  -6  -2    8.82    0.87
   6  -6   2    8.51    0.84
   6   6   3  114.28    6.70
  -6   6  -3  125.54    5.00
   6   6   3  125.22    5.63
  -6  -6  -3  130.33    6.87
   6  -6   3  114.55    5.93
  -6   6  -4   34.58    1.69
   6   6   4   36.76    2.07
   6   6   4   30.91    1.64
   6  -6   4   35.04    2.01
  -6  -6  -4   29.79    1.50
   6   6   5   72.41    5.01
   6   6   5   69.92    4.07
  -6   6  -5   80.81    3.96
   6  -6   5   73.80    4.45
  -6  -6  -5   85.40    3.87
  -6   6  -6   -0.65    0.63
   6   6   6   -1.01    0.72
  -6  -6  -6   -0.85    0.88
   6  -6   6   -0.95    0.75
   6   6   7   23.19    1.48
  -6   6  -7   22.48    1.28
  -6  -6  -7   22.02    1.50
   6  -6   7   20.83    1.64
   6   6   8    2.04    1.04
  -6   6  -8    3.16    0.81
  -6  -6  -8    3.31    1.00
   6  -6   8    3.01    1.20
   6   6   9    0.48    0.84
   6   6  10    6.04    1.03
  -6  -6 -10    4.53    0.78
   6   6  11   19.25    1.41
  -6   6 -11   14.79    1.07
   6  -6  11   14.50    1.46
  -6  -6 -11   16.64    1.86
  -6   6 -12    3.08    0.59
   6   6  12    3.64    0.81
   6  -6  12    3.72    0.96
  -6  -6 -12    2.71    0.67
   6   6  13    3.28    0.98
   6  -6  13    3.38    1.03
   6   6  14   -0.08    0.79
  -6  -6 -14   -0.63    0.51
   6  -6  14    0.57    0.77
   6  -6  15    1.96    1.20
  -6  -6 -15    1.34    0.79
   6   6  16    1.05    0.84
  -6   6 -16    0.63    0.60
  -6  -6 -16    2.39    0.98
   6  -6  16   -0.75    0.82
   6   6  17   -1.03    1.16
  -6   6 -17   -0.79    0.92
  -6  -6 -17    0.08    0.93
   6  -6  18    0.06    0.66
  -6  -6 -18    0.32    0.70
   6   7 -18    0.39    0.79
  -6   7  18    1.46    0.71
   6   7 -17    1.92    0.72
  -6   7  17    0.64    0.55
   6  -7 -17    0.13    0.63
  -6  -7  17    1.32    0.95
   6   7 -16    1.22    1.03
  -6   7  16    1.97    0.89
   6  -7 -16    0.86    0.62
  -6   7  15    0.88    0.81
  -6  -7  15    1.09    0.84
   6   7 -14   26.10    1.90
  -6   7  14   26.51    2.58
  -6  -7  14   26.40    2.11
   6  -7 -14   26.83    2.56
  -6   7  13   16.14    1.51
   6   7 -13   13.14    1.13
  -6  -7  13   12.56    1.39
   6  -7 -13   11.88    1.28
   6   7 -12    5.08    0.96
   6  -7 -12    4.95    0.79
  -6   7  11   27.85    1.85
   6   7 -11   28.73    1.96
   6  -7 -11   29.10    1.79
  -6  -7  11   32.74    2.41
   6   7 -10    5.92    1.17
  -6   7  10    5.57    0.85
   6  -7 -10    4.29    0.86
  -6   7   9    7.55    1.03
   6   7  -9    6.86    0.94
  -6  -7   9   10.54    1.41
   6  -7  -9    9.89    0.99
   6   7  -8   42.51    2.57
  -6   7   8   39.94    2.83
  -6  -7   8   41.16    2.24
   6  -7  -8   41.55    2.45
   6   7  -7    5.07    0.96
   6  -7  -7    3.73    0.80
  -6  -7   7    4.37    0.82
  -6   7   6   41.70    2.39
   6   7  -6   41.98    1.88
  -6  -7   6   39.69    2.64
   6  -7  -6   38.23    2.16
  -6   7   5    8.50    0.82
   6   7  -5    8.97    0.87
   6  -7  -5    8.46    0.92
  -6  -7   5    8.30    0.99
  -6   7   4    0.79    0.48
   6   7  -4   -0.53    0.50
   6  -7  -4    0.68    0.73
  -6  -7   4   -0.22    0.69
  -6   7   3    3.50    0.82
   6   7  -3    5.24    0.88
   6  -7  -3    3.78    0.76
  -6   7   2   42.92    2.22
   6   7  -2   36.28    2.27
   6   7  -2   34.69    2.24
  -6  -7   2   39.55    2.05
   6  -7  -2   42.35    2.09
   6   7  -1    9.62    0.79
  -6   7   1   10.06    0.93
   6   7  -1    8.85    1.03
  -6  -7   1    8.25    1.32
   6  -7  -1    6.83    0.98
  -6   7   0    5.74    0.83
   6   7   0    7.29    0.78
   6   7   0    5.49    0.82
  -6  -7   0    7.03    1.17
   6  -7   0    6.70    1.16
   6   7   1    4.01    0.55
   6   7   1    4.74    0.65
  -6   7  -1    3.31    0.85
  -6  -7  -1    5.63    1.29
   6  -7   1    3.08    0.96
   6   7   2   25.16    2.01
   6   7   2   27.16    1.56
  -6   7  -2   24.85    1.48
   6  -7   2   26.19    1.60
  -6  -7  -2   23.67    1.67
  -6   7  -3    8.31    0.96
   6   7   3    9.79    0.86
   6   7   3    9.39    0.65
  -6  -7  -3    7.52    0.93
   6  -7   3   11.10    1.10
   6   7   4   27.48    1.50
   6   7   4   25.44    2.09
  -6   7  -4   30.65    2.06
   6  -7   4   31.42    1.98
  -6  -7  -4   31.22    1.88
   6   7   5   18.88    1.49
   6   7   5   15.08    1.37
  -6   7  -5   14.17    1.43
   6  -7   5   18.56    1.22
  -6  -7  -5   15.65    1.48
  -6   7  -6    3.47    0.72
   6   7   6    4.45    0.61
   6  -7   6    2.80    0.85
  -6  -7  -6    3.14    0.71
   6   7   7    3.44    0.71
   6  -7   7    2.68    0.76
  -6  -7  -7    4.47    0.72
   6   7   8    9.62    1.36
  -6   7  -8    7.21    0.91
  -6  -7  -8    6.83    1.23
   6  -7   8    7.31    1.38
  -6   7  -9   10.99    1.12
   6   7   9   10.95    1.19
  -6  -7  -9   10.43    1.20
   6  -7   9   10.51    1.50
  -6   7 -10   18.79    1.65
   6   7  10   15.63    1.65
  -6  -7 -10   16.03    1.77
   6  -7  10   21.72    1.62
  -6   7 -11    2.83    0.91
   6   7  11    1.70    1.21
  -6  -7 -11    2.77    1.03
   6   7  12   -0.75    0.83
  -6   7 -12   -0.03    0.52
  -6  -7 -12   -1.82    0.97
   6   7  13    5.07    1.24
  -6   7 -13    6.86    0.97
  -6  -7 -13    6.94    1.45
  -6   7 -14    2.38    0.63
   6   7  14    2.34    1.12
  -6  -7 -14    3.92    1.11
   6   7  15    1.97    0.87
   6   7  16   -0.40    0.67
   6  -7  16    0.77    0.94
  -6  -7 -16    2.09    0.87
  -6  -7 -17    3.21    1.03
   6   8 -16    1.73    0.67
  -6  -8  16    0.06    0.84
   6  -8 -16    1.20    0.83
   6   8 -15   -0.87    0.60
  -6   8  15   -0.40    0.68
  -6  -8  15    0.15    0.75
   6  -8 -15    0.00    0.87
   6   8 -14    0.05    1.05
  -6  -8  14    0.44    1.20
   6  -8 -14    1.12    0.66
  -6   8  13    2.47    0.85
   6   8 -13    4.02    0.95
  -6  -8  13    2.55    1.06
   6  -8 -13    1.68    0.83
  -6   8  12    6.65    1.12
   6   8 -12    4.35    1.08
  -6  -8  12    5.74    1.33
   6  -8 -12    5.33    1.00
   6   8 -11    2.43    0.83
   6  -8 -11    4.05    0.98
  -6  -8  11    2.43    1.18
   6   8 -10    3.80    0.80
  -6   8  10    2.79    0.83
   6  -8 -10    2.42    0.90
  -6  -8  10    4.01    1.03
   6   8  -9   11.59    1.10
  -6   8   9    9.18    1.28
  -6  -8   9    8.10    0.96
   6  -8  -9   11.95    0.82
   6   8  -8    0.28    0.73
  -6   8   8    0.19    0.81
  -6  -8   8    1.75    1.03
   6  -8  -8    0.27    0.54
  -6   8   7   36.21    2.16
   6   8  -7   33.92    2.02
   6  -8  -7   39.80    2.13
  -6  -8   7   36.07    2.41
   6   8  -6   34.37    2.44
  -6   8   6   36.80    1.95
   6  -8  -6   33.33    1.96
  -6  -8   6   30.71    2.97
   6   8  -5   11.16    1.18
  -6   8   5    9.72    1.16
   6   8  -5    8.10    1.14
  -6  -8   5   12.21    1.56
   6  -8  -5    9.76    0.93
   6   8  -4   71.48    4.53
   6   8  -4   70.59    4.17
  -6   8   4   67.25    3.94
   6  -8  -4   71.01    4.44
  -6  -8   4   66.31    3.30
   6   8  -3    8.88    1.18
   6   8  -3   10.40    0.92
  -6   8   3    9.43    1.16
  -6  -8   3    7.05    1.07
  -6   8   2   18.27    1.51
   6   8  -2   17.10    1.25
   6   8  -2   17.23    1.42
  -6  -8   2   15.29    1.18
   6  -8  -2   17.22    1.27
   6   8  -1    4.98    1.07
   6   8  -1    2.95    0.56
  -6   8   1    3.93    0.78
  -6  -8   1    1.53    0.97
   6  -8  -1    3.28    0.63
   6   8   0    3.90    0.72
   6   8   0    2.53    0.51
  -6   8   0    3.18    0.79
   6   8   1   22.11    1.68
   6   8   1   24.64    1.34
  -6   8  -1   23.06    1.48
  -6  -8  -1   26.87    1.69
   6  -8   1   22.30    1.79
  -6   8  -2    1.68    0.53
   6   8   2    1.63    1.17
   6   8   2    0.85    0.46
  -6  -8  -2    0.45    0.72
   6  -8   2    2.67    0.58
   6  -8   3   -0.34    0.62
   6   8   4    5.33    1.05
  -6   8  -4    5.71    0.91
   6  -8   4    6.95    1.14
   6   8   5   16.34    1.37
  -6   8  -5   17.49    1.44
   6  -8   5   13.56    1.39
  -6  -8  -5   16.20    1.83
  -6   8  -6    4.68    0.81
   6   8   6    4.44    0.75
   6  -8   6    6.64    1.32
  -6  -8  -6    5.23    0.90
   6   8   7   39.57    2.71
  -6   8  -7   40.70    2.44
  -6  -8  -7   38.00    3.04
   6  -8   7   36.38    2.85
  -6   8  -8    5.23    0.99
   6   8   8    4.10    0.76
  -6  -8  -8    5.87    0.81
   6  -8   8    4.30    1.11
   6   8   9    8.61    1.22
  -6   8  -9    7.15    0.80
   6  -8   9    7.98    1.72
  -6  -8  -9    7.81    0.95
  -6   8 -10    4.43    0.63
   6  -8  10    3.62    0.88
  -6  -8 -10    4.43    0.70
   6   8  11    0.59    0.59
  -6   8 -11   -0.29    0.52
  -6  -8 -11    0.48    0.78
  -6   8 -12    4.69    0.70
   6   8  12    5.98    1.05
   6  -8  12    5.43    1.16
  -6  -8 -12    3.42    0.93
  -6   8 -13   19.75    2.36
   6   8  13   25.45    2.40
   6  -8  13   22.07    2.22
  -6  -8 -13   21.69    2.34
  -6   8 -14    2.63    0.82
   6   8  14    2.25    1.08
  -6  -8 -14    2.51    1.20
   6   9 -13   13.39    2.01
  -6   9  13   12.55    1.44
  -6  -9  13   16.05    2.27
   6  -9 -13   12.65    1.58
   6   9 -12    3.05    0.96
  -6   9  12    0.62    1.12
  -6  -9  12    2.06    0.96
   6  -9 -12    2.82    1.09
   6   9 -11   23.61    2.61
  -6   9  11   20.90    2.47
  -6  -9  11   21.84    2.13
   6  -9 -11   17.55    2.18
   6   9 -10    2.06    0.67
  -6   9  10    2.01    0.79
  -6  -9  10    3.11    1.19
   6  -9 -10    1.68    0.89
  -6  -9   9    2.05    1.10
  -6   9   8   44.02    2.75
   6   9  -8   37.82    3.11
  -6  -9   8   38.33    3.43
   6  -9  -8   39.01    2.87
   6   9  -7    1.12    0.81
   6  -9  -7    1.84    0.68
  -6   9   6    7.96    1.06
   6  -9  -6    7.34    1.02
   6   9  -5    2.45    0.80
   6   9  -5    0.99    0.53
  -6  -9   5    1.77    0.87
   6  -9  -5    1.19    0.78
   6   9  -4   32.21    2.12
  -6   9   4   28.97    2.08
   6   9  -4   30.49    3.45
   6  -9  -4   26.11    2.86
  -6  -9   4   32.87    2.36
  -6   9   3    6.12    0.94
   6   9  -3    6.28    0.92
   6   9  -3    6.25    0.89
   6  -9  -3    5.99    1.07
  -6  -9   3    6.70    1.34
   6   9  -2   82.00    4.88
   6   9  -2   85.28    5.19
  -6   9   2   80.12    5.33
   6  -9  -2   86.96    5.61
  -6  -9   2   75.64    4.65
   6   9  -1    2.98    0.84
  -6   9   1    3.72    0.62
   6  -9  -1    2.07    0.83
  -6  -9   1    2.54    0.76
  -6   9   0    3.69    0.85
   6   9   0    0.51    1.06
  -6  -9   0    2.74    1.09
   6  -9   0    2.01    0.79
   6   9   1   20.20    1.40
  -6   9  -1   22.27    2.22
   6  -9   1   23.10    1.87
  -6  -9  -1   22.24    1.96
  -6  -9  -2    2.48    1.04
   6  -9   2    2.28    0.83
  -6   9  -3   15.77    1.52
   6   9   3   15.84    1.89
  -6  -9  -3   20.30    1.77
   6  -9   3   15.21    1.56
  -6   9  -4    6.74    0.85
   6   9   4    5.26    1.18
   6  -9   4    5.78    1.16
  -6  -9  -4    4.31    0.87
  -6   9  -5    0.39    0.91
   6   9   5    0.62    0.71
   6  -9   5    1.53    1.11
  -6  -9  -5   -0.18    0.73
  -6   9  -6    6.38    0.78
   6   9   6    5.52    1.19
   6  -9   6    6.42    1.26
  -6  -9  -6    7.39    0.99
  -6  -9  -7   -0.27    0.57
   6  -9   7   -0.42    1.10
  -6   9  -8    4.59    0.91
   6  -9   8    5.87    1.17
  -6  -9  -8    7.42    1.05
   6   9   9   -1.21    0.86
  -6   9  -9   -0.23    0.50
  -6  -9  -9   -0.77    0.79
   6  -9   9   -0.29    0.78
  -6   9 -10    4.52    0.75
   6   9  10    3.39    1.17
  -6  -9 -10    4.81    1.39
  -6   9 -11    4.97    1.10
   6   9  11    5.23    1.42
  -6  -9 -11    4.10    1.27
   6  -9  11    4.42    0.92
   6  10  -8   -0.98    0.97
   6  10  -8   -0.46    0.48
  -6  10   8   -0.75    1.01
  -6 -10   8   -0.11    1.20
   6 -10  -8   -0.65    0.76
   6  10  -7    1.31    0.63
  -6  10   7   -0.18    0.90
   6 -10  -7    2.11    1.17
  -6 -10   7    1.88    1.20
   6  10  -6   10.65    1.18
  -6  10   6   12.94    1.52
   6 -10  -6    9.15    1.38
  -6 -10   6   10.00    1.59
   6  10  -5    2.97    1.12
  -6  10   5    2.94    0.85
   6 -10  -5    4.15    1.14
  -6 -10   5    2.05    1.49
   6  10  -4    1.46    0.85
  -6  10   4    1.97    0.77
   6  10  -3    7.51    1.24
  -6  10   3    9.38    1.08
   6 -10  -3    8.36    1.42
  -6 -10   3   10.86    1.57
  -6  10   2    6.95    1.21
   6  10  -2    7.34    0.89
   6 -10  -2    7.45    1.34
  -6 -10   2    5.91    0.97
   6  10  -1    0.86    1.16
  -6  10   1    1.72    0.52
  -6 -10   1    1.85    1.06
   6 -10  -1    0.98    0.65
  -6  10   0   11.92    1.12
   6  10   0    8.31    1.17
   6 -10   0   12.58    1.76
  -6 -10   0    9.42    1.43
   6  10   1    0.74    0.66
  -6  10  -1   -0.21    0.55
   6 -10   1   -0.14    0.70
  -6 -10  -1   -1.46    0.78
  -6  10  -2    5.34    1.02
   6 -10   2    3.54    0.98
  -6  10  -3   -0.29    0.96
   6  10   3    2.10    0.95
   6 -10   3   -0.14    0.58
  -6 -10  -3    0.48    0.98
   6  10   4    2.09    0.89
   6 -10   4    0.82    0.79
  -6 -10  -4    1.59    0.79
   6  10   5    0.70    0.80
   6 -10   5    1.90    1.23
  -6 -10  -5    2.08    0.85
  -6  10  -6    1.02    0.53
   6  10   6    0.66    0.67
   6 -10   6    1.98    1.00
  -6 -10  -6   -0.07    0.88
   6  10   7    8.33    1.49
  -6  10  -7    7.50    1.28
   6 -10   7    6.43    1.00
  -6 -10  -7    5.32    1.27
  -7   0  24    0.31    0.62
   7   0 -24   -1.61    0.95
  -7   0  23   -0.45    1.15
   7   0 -22    5.01    0.89
  -7   0  21   -0.52    0.83
   7   0 -21    0.05    0.55
  -7   0  20   -0.51    0.77
  -7   0  19    3.29    1.27
  -7   0  18   11.33    1.05
   7   0 -18   10.06    1.13
   7   0 -17   -0.84    0.64
  -7   0  17    0.26    0.79
   7   0 -16   12.70    0.75
  -7   0  16   13.64    1.23
   7   0 -15   -0.26    0.57
  -7   0  15    0.11    0.60
  -7   0  14   40.88    2.01
   7   0 -14   38.84    1.76
  -7   0  12   15.36    1.28
   7   0 -12   16.43    0.96
   7   0 -11   -0.32    0.46
   7   0 -10   57.23    2.39
  -7   0  10   55.21    2.33
   7   0  -9   -0.59    0.39
  -7   0   9   -0.65    0.53
   7   0  -8    3.32    0.34
  -7   0   8    4.58    0.49
   7   0  -7   -0.26    0.39
   7   0  -7    0.42    0.40
   7   0  -6  116.89    5.25
   7   0  -6  113.05    4.86
  -7   0   6  103.76    4.95
   7   0  -6  107.47    4.84
  -7   0   6  106.56    4.79
   7   0  -5   -0.01    0.26
  -7   0   5   -0.06    0.31
  -7   0   5    0.03    0.20
   7   0  -5   -0.38    0.45
   7   0  -5   -0.17    0.22
   7   0  -4   20.52    1.08
  -7   0   4   19.40    1.18
   7   0  -4   19.51    0.94
   7   0  -4   20.31    0.92
  -7   0   4   19.01    0.94
  -7   0   3    0.07    0.16
   7   0  -3    1.05    0.49
   7   0  -3    0.09    0.12
  -7   0   1    0.05    0.09
  -7   0   1   -0.13    0.11
   7   0  -1   -0.07    0.11
   7   0   0   50.99    2.40
  -7   0   0   53.92    3.07
   7   0   0   53.14    2.94
  -7   0   0   51.37    2.77
   7   0   0   52.76    2.70
  -7   0   0   52.28    1.98
  -7   0  -1   -0.45    0.40
  -7   0  -1    0.26    0.21
   7   0   1    0.00    0.15
   7   0   1    0.28    0.45
   7   0   1    0.07    0.19
  -7   0  -1   -0.02    0.14
  -7   0  -2    7.48    0.45
   7   0   2    7.85    0.54
   7   0   2    7.06    0.51
  -7   0  -2    9.27    0.95
  -7   0  -2    7.74    0.44
   7   0   3    0.19    0.25
  -7   0  -3    0.77    0.55
  -7   0  -3    0.64    0.38
  -7   0  -4  151.50    6.67
  -7   0  -4  146.67    6.31
   7   0   4  152.51    7.58
  -7   0  -5    0.22    0.28
  -7   0  -5   -0.17    0.41
  -7   0  -5   -0.40    0.95
   7   0   5   -0.26    0.37
   7   0   6   22.39    1.24
  -7   0  -6   27.64    1.60
  -7   0  -6   23.17    1.09
  -7   0  -6   23.33    1.40
  -7   0  -7    0.32    0.34
   7   0   7   -0.11    0.39
  -7   0  -7   -0.11    0.57
   7   0   8  127.48    5.50
  -7   0  -8  133.53    5.57
  -7   0  -8  132.87    5.48
  -7   0  -9   -0.67    0.94
  -7   0  -9   -0.08    0.55
  -7   0 -10   89.66    4.38
   7   0  10   84.61    4.36
  -7   0 -10   94.02    3.84
  -7   0 -11    0.58    1.09
  -7   0 -11    1.04    0.53
   7   0  11   -0.27    0.56
   7   0  12   54.75    3.08
  -7   0 -12   60.69    2.87
  -7   0 -12   56.33    2.48
  -7   0 -13   -0.10    0.61
  -7   0 -13   -0.67    0.51
  -7   0 -14  115.22    5.54
  -7   0 -14  109.04    5.57
   7   0  14  103.42    4.90
   7   0  15    0.95    1.08
  -7   0 -15   -1.32    0.89
  -7   0 -15    1.28    1.04
  -7   0 -16   39.10    2.35
  -7   0 -16   34.57    1.97
   7   0  16   41.67    2.68
   7   0  17   -0.86    0.92
  -7   0 -17   -1.24    0.89
  -7   0 -17    0.35    1.00
   7   0  18   -0.28    0.83
  -7   0 -18    1.12    0.86
  -7   0 -19    0.13    0.50
   7   0  19    0.12    1.00
   7   0  20   32.61    3.48
  -7   0 -20   32.51    2.52
  -7   0 -21    0.63    0.78
   7   0  21    1.86    1.10
   7   0  22    3.59    1.12
  -7   0 -22    0.80    0.82
   7   1 -24    0.30    0.57
  -7   1  24    0.43    0.95
   7  -1 -24   -0.26    0.80
  -7  -1  24    1.67    1.24
   7   1 -23   37.93    2.72
  -7   1  23   36.37    3.23
   7  -1 -23   34.67    3.38
  -7  -1  23   42.62    3.21
   7   1 -22    0.49    0.66
  -7   1  22    1.86    0.85
   7  -1 -22    1.51    0.54
  -7  -1  22    0.92    0.94
   7   1 -21    1.68    0.61
  -7   1  21    2.42    0.64
   7  -1 -21    1.43    0.80
  -7  -1  21    0.57    0.68
  -7   1  20    1.69    0.71
   7   1 -20    1.12    0.55
  -7  -1  20    2.03    0.91
   7  -1 -20    2.77    0.80
  -7   1  19   34.87    3.04
   7   1 -19   34.59    2.26
  -7  -1  19   33.63    2.57
   7  -1 -19   34.15    2.41
   7   1 -18    1.05    0.50
  -7   1  18    1.69    0.66
   7  -1 -18    1.40    0.63
  -7   1  17    4.53    0.77
   7   1 -17    6.32    0.89
  -7  -1  17    6.26    1.08
   7  -1 -17    4.54    0.86
   7   1 -16    0.59    0.67
  -7   1  16   -0.49    0.87
  -7  -1  16    0.15    0.81
   7  -1 -16   -0.32    0.69
   7   1 -15   15.57    1.37
  -7   1  15   15.32    1.26
  -7  -1  15   14.56    1.39
   7  -1 -15   18.51    1.19
   7   1 -14    0.17    0.68
  -7   1  14    0.27    0.54
  -7  -1  14    1.24    0.70
  -7  -1  14    0.14    0.16
   7  -1 -14   -0.20    0.76
   7   1 -13    3.78    0.60
  -7  -1  13    2.91    0.25
   7  -1 -13    2.48    0.56
  -7  -1  13    2.76    0.62
  -7   1  12   26.73    1.31
   7   1 -12   31.25    1.54
   7  -1 -12   28.00    1.43
  -7  -1  12   32.29    1.52
  -7  -1  12   26.98    1.63
   7   1 -11   26.50    1.46
  -7   1  11   26.38    1.33
   7  -1 -11   28.00    1.45
  -7  -1  11   23.92    1.24
  -7  -1  11   27.30    1.48
  -7   1  10   13.34    0.95
   7   1 -10   13.76    0.96
  -7  -1  10   14.46    0.89
  -7  -1  10   13.77    0.91
   7  -1 -10   15.82    0.81
   7   1  -9   13.64    0.94
  -7   1   9   14.38    0.80
  -7  -1   9   13.00    0.81
   7  -1  -9   13.99    0.87
  -7  -1   9   14.41    0.98
   7   1  -8   22.72    1.20
  -7   1   8   21.81    1.24
  -7  -1   8   22.43    1.17
   7  -1  -8   23.17    1.22
  -7  -1   8   22.46    1.27
   7  -1  -8   24.40    1.47
  -7   1   7   49.70    2.90
  -7   1   7   50.97    2.49
   7   1  -7   50.40    2.57
   7  -1  -7   51.89    2.59
  -7  -1   7   51.02    2.40
   7  -1  -7   47.60    2.79
   7  -1  -7   52.12    2.82
  -7  -1   7   46.16    2.33
   7   1  -6   13.28    0.96
  -7   1   6   13.42    0.73
  -7   1   6   13.06    0.74
   7   1  -6   15.15    0.70
   7  -1  -6   13.35    0.69
  -7  -1   6   14.29    0.73
  -7  -1   6   13.93    0.65
   7  -1  -6   14.80    0.68
   7  -1  -6   14.28    0.98
  -7   1   5   30.41    1.71
   7   1  -5   32.68    1.67
   7   1  -5   33.18    1.55
  -7   1   5   34.59    1.50
   7   1  -5   31.82    1.60
   7  -1  -5   32.61    1.42
   7  -1  -5   33.64    1.45
  -7  -1   5   31.84    1.91
  -7  -1   5   32.88    1.93
   7  -1  -5   30.61    1.36
  -7  -1   5   33.27    1.48
  -7   1   4   11.02    0.70
   7   1  -4   11.93    0.89
  -7   1   4   11.76    0.65
   7   1  -4   11.75    0.79
   7   1  -4   10.08    0.78
  -7   1   4   10.98    0.55
  -7  -1   4   10.71    0.87
   7  -1  -4   12.21    0.64
   7  -1  -4   10.24    0.59
  -7  -1   4   12.12    0.79
   7  -1  -4   11.19    0.59
  -7  -1   4   11.99    0.58
   7   1  -3   11.21    0.67
  -7   1   3   13.02    0.67
  -7   1   3   12.45    0.75
  -7   1   3   11.99    0.59
   7   1  -3   12.01    0.65
   7   1  -3   12.32    0.60
  -7  -1   3   14.42    1.04
  -7  -1   3   11.97    0.78
  -7  -1   3   11.98    0.51
   7  -1  -3   12.41    0.52
   7  -1  -3   12.17    0.61
   7  -1  -3   13.39    0.69
  -7   1   2    0.67    0.09
   7   1  -2    0.57    0.21
   7   1  -2    0.91    0.21
   7   1  -2    0.24    0.41
  -7   1   2    0.62    0.27
  -7   1   2    0.73    0.08
  -7  -1   2    0.99    0.35
  -7  -1   2    0.62    0.22
  -7  -1   2    0.42    0.28
   7   1  -1   96.53    3.95
  -7   1   1  101.67    4.72
   7   1  -1  101.83    4.59
  -7   1   1   99.26    3.74
   7   1  -1   93.95    3.63
   7  -1  -1   93.10    3.76
  -7  -1   1   97.46    3.97
   7  -1  -1  104.36    4.88
  -7  -1   1   97.73    5.39
  -7  -1   1   99.01    4.29
  -7   1   0   51.59    2.32
   7   1   0   52.61    2.49
  -7   1   0   53.84    2.19
   7   1   0   55.19    2.74
   7   1   0   53.15    2.92
  -7  -1   0   55.81    2.77
  -7  -1   0   51.99    2.63
   7  -1   0   52.73    2.54
  -7  -1   0   53.61    2.20
   7  -1   0   54.91    2.80
  -7   1  -1   34.08    1.67
  -7   1  -1   32.84    1.54
   7   1   1   34.13    1.55
   7   1   1   31.74    1.54
   7   1   1   32.02    2.08
  -7  -1  -1   34.02    1.70
  -7  -1  -1   32.03    1.54
   7  -1   1   32.94    1.65
  -7  -1  -1   33.01    2.45
   7  -1   1   32.47    1.57
   7   1   2  240.86   12.30
  -7   1  -2  244.67   12.38
   7   1   2  252.71   10.21
   7   1   2  230.21    9.30
  -7   1  -2  233.60   10.77
  -7  -1  -2  245.20   10.97
   7  -1   2  231.51   11.15
  -7  -1  -2  243.15   11.96
   7  -1   2  238.05   11.26
  -7  -1  -2  230.80   12.76
   7   1   3   32.33    1.41
  -7   1  -3   31.06    1.61
  -7   1  -3   27.51    1.38
  -7   1  -3   30.38    1.59
  -7  -1  -3   31.80    1.37
   7  -1   3   31.68    1.60
   7  -1   3   28.20    1.32
   7   1   4   60.52    2.80
  -7   1  -4   57.45    3.23
  -7   1  -4   57.18    2.94
  -7   1  -4   58.21    2.69
   7  -1   4   57.61    2.71
  -7  -1  -4   60.42    2.75
   7   1   5    0.71    0.65
  -7   1  -5   -0.14    0.50
  -7   1  -5    0.77    0.40
  -7   1  -5    0.43    0.89
   7  -1   5    0.03    0.46
  -7  -1  -5   -0.09    0.60
  -7   1  -6   19.13    1.27
  -7   1  -6   21.21    1.11
   7   1   6   19.23    1.04
  -7   1  -6   19.46    1.26
   7  -1   6   18.48    1.03
  -7  -1  -6   17.91    1.16
   7   1   7   68.33    3.41
  -7   1  -7   69.99    2.84
  -7   1  -7   73.15    3.51
  -7   1  -7   65.07    3.31
  -7  -1  -7   67.62    3.30
  -7  -1  -7   69.48    2.79
   7  -1   7   66.29    2.89
  -7   1  -8   45.39    2.73
  -7   1  -8   44.12    1.98
   7   1   8   38.67    2.07
  -7   1  -8   41.53    2.01
  -7  -1  -8   49.09    2.15
  -7  -1  -8   44.77    2.16
   7  -1   8   44.45    2.14
  -7   1  -9    0.05    0.58
  -7   1  -9    0.01    0.26
   7   1   9    0.34    0.82
   7  -1   9    0.13    0.68
  -7  -1  -9    0.57    0.77
  -7  -1  -9    0.22    0.62
  -7   1 -10    6.73    0.75
  -7   1 -10    6.24    0.71
   7   1  10    5.12    0.59
  -7  -1 -10    4.98    0.76
   7  -1  10    5.22    0.86
  -7  -1 -10    6.46    0.72
  -7   1 -11  208.32   10.32
   7   1  11  198.52    8.06
  -7   1 -11  205.96    7.56
  -7  -1 -11  199.16    9.39
  -7  -1 -11  195.76    9.00
   7  -1  11  195.86    7.85
  -7   1 -12    0.66    0.67
   7   1  12    1.01    0.54
   7  -1  12    0.98    0.59
  -7  -1 -12    0.93    0.61
  -7  -1 -12    0.47    0.78
  -7   1 -13   10.45    1.39
   7   1  13   12.24    1.08
  -7   1 -13   12.15    1.15
  -7  -1 -13   10.19    1.11
  -7  -1 -13   10.98    0.91
   7  -1  13    9.82    1.54
  -7   1 -14   19.22    1.66
  -7   1 -14   21.07    1.32
   7   1  14   18.43    1.79
  -7  -1 -14   18.53    1.30
   7  -1  14   19.19    1.61
  -7  -1 -14   20.48    1.44
  -7   1 -15    2.50    0.83
   7   1  15    1.33    0.96
  -7  -1 -15    2.42    0.96
  -7  -1 -15    2.89    0.77
   7  -1  15    2.93    0.75
  -7   1 -16    1.24    0.73
   7   1  16    0.63    0.68
  -7  -1 -16    0.49    0.75
   7  -1  16    2.66    1.16
  -7   1 -17    2.39    0.81
   7   1  17    2.60    0.81
  -7  -1 -17    2.47    0.61
  -7  -1 -17    2.36    1.24
  -7   1 -18    8.04    1.43
   7   1  18    7.54    1.33
  -7  -1 -18    6.57    0.88
   7   1  19    5.42    0.94
  -7   1 -19    7.07    1.28
   7  -1  19    7.03    1.36
  -7  -1 -19    5.99    1.01
   7   1  20   24.42    3.01
  -7   1 -20   23.65    1.90
  -7  -1 -20   21.58    2.03
   7  -1  20   22.59    1.68
  -7   1 -21   -0.26    0.68
   7   1  21    0.51    1.00
  -7  -1 -21    0.01    1.13
   7  -1  21   -0.52    0.78
   7   1  22    2.29    1.20
  -7   1 -22    2.30    1.19
   7  -1  22    1.01    1.48
   7   2 -23    1.94    0.69
   7  -2 -23    2.89    0.94
  -7  -2  23    1.53    0.86
  -7   2  22    0.61    1.00
   7   2 -22    0.54    0.83
  -7  -2  22    0.95    0.87
   7  -2 -22    0.06    0.58
  -7   2  21   20.44    2.36
   7  -2 -21   19.73    1.43
  -7  -2  21   20.69    1.88
   7   2 -20   -0.42    0.54
  -7   2  20   -0.25    0.73
  -7  -2  20    0.23    0.80
  -7   2  19   49.99    3.79
   7   2 -19   49.99    3.58
   7  -2 -19   53.48    2.83
  -7  -2  19   46.06    3.00
  -7   2  18   -0.29    0.99
   7  -2 -18   -0.42    0.68
  -7  -2  18   -0.64    0.67
   7   2 -17    4.80    0.69
  -7   2  17    5.68    0.91
   7  -2 -17    5.67    0.79
  -7  -2  17    7.01    1.14
   7   2 -16    1.91    0.48
  -7   2  16    3.55    0.77
   7  -2 -16    2.52    0.58
  -7   2  15   57.20    2.96
   7   2 -15   56.42    3.20
   7  -2 -15   56.71    2.77
  -7  -2  15   55.16    2.60
  -7   2  14    2.65    0.66
   7   2 -14    3.89    0.78
  -7  -2  14    1.81    0.94
  -7   2  13   44.17    2.32
   7   2 -13   39.03    1.91
  -7  -2  13   44.12    2.48
   7  -2 -13   39.80    1.94
   7   2 -12    3.50    0.73
  -7   2  12    5.38    0.71
  -7   2  12    4.44    0.35
  -7  -2  12    5.90    0.92
   7  -2 -12    3.95    0.62
   7   2 -11    6.46    0.68
  -7   2  11    5.75    0.62
  -7   2  11    4.87    0.39
   7  -2 -11    5.54    0.42
   7  -2 -11    5.02    0.58
  -7  -2  11    5.75    0.82
  -7   2  10    1.60    0.22
   7   2 -10    0.95    0.44
  -7  -2  10    1.91    0.70
   7  -2 -10    1.24    0.29
   7  -2 -10    1.87    0.40
  -7   2   9  104.32    4.99
  -7   2   9  100.25    5.32
   7   2  -9  102.87    4.47
  -7  -2   9  107.60    4.47
   7  -2  -9  104.19    5.55
   7  -2  -9  107.33    4.12
  -7   2   8   -0.02    0.45
   7   2  -8    0.38    0.38
   7  -2  -8    0.65    0.24
  -7  -2   8    1.17    0.34
   7  -2  -8    0.43    0.40
   7   2  -7  249.91   10.21
  -7   2   7  237.56   10.42
   7  -2  -7  230.51    9.83
   7  -2  -7  241.33   12.37
  -7  -2   7  238.65   11.73
  -7   2   6   16.11    1.11
   7   2  -6   21.39    1.01
  -7   2   6   21.23    1.06
  -7  -2   6   19.85    1.07
   7  -2  -6   17.96    1.03
   7  -2  -6   18.45    1.05
   7  -2  -6   22.32    1.04
  -7   2   5   62.77    3.30
   7   2  -5   66.81    3.00
  -7   2   5   67.25    2.77
  -7   2   5   63.71    4.29
   7  -2  -5   63.20    2.79
   7  -2  -5   64.35    3.00
   7  -2  -5   62.93    2.65
  -7   2   4    0.11    0.28
   7   2  -4   -0.07    0.50
  -7   2   4   -0.23    0.32
   7  -2  -4    0.59    0.33
   7  -2  -4   -0.05    0.32
  -7  -2   4    1.12    0.61
   7  -2  -4   -0.01    0.17
  -7   2   3   32.02    1.64
  -7   2   3   32.43    1.45
   7   2  -3   31.28    1.48
   7   2  -3   34.32    1.43
  -7   2   3   33.29    1.68
   7  -2  -3   31.70    1.38
   7  -2  -3   34.01    1.67
   7  -2  -3   31.69    1.28
  -7  -2   3   33.88    1.49
   7   2  -2  139.26    6.50
   7   2  -2  141.45    5.86
  -7   2   2  139.32    6.77
  -7   2   2  136.96    5.90
  -7   2   2  134.84    7.01
   7  -2  -2  136.09    5.21
   7  -2  -2  136.10    6.19
  -7  -2   2  144.95    7.14
   7   2  -1   51.00    2.10
  -7   2   1   52.10    2.58
  -7   2   1   52.81    2.30
   7   2  -1   42.86    2.30
   7   2  -1   53.57    2.04
  -7   2   1   50.55    2.39
  -7   2   1   50.89    2.18
   7  -2  -1   48.78    2.26
   7  -2  -1   49.94    2.02
  -7  -2   1   53.37    2.55
  -7   2   0   46.34    2.31
  -7   2   0   43.00    2.07
  -7   2   0   43.99    2.27
   7   2   0   46.27    1.81
   7   2   0   45.00    1.97
   7  -2   0   43.78    1.89
  -7  -2   0   43.53    2.00
   7  -2   0   43.79    1.91
  -7   2  -1    0.67    0.32
  -7   2  -1    1.49    0.74
   7   2   1    1.13    0.41
  -7   2  -1    0.65    0.31
   7  -2   1    1.00    0.41
   7  -2   1    0.48    0.25
  -7   2  -2  166.33    6.88
   7   2   2  158.69    7.36
   7   2   2  162.00    6.90
  -7   2  -2  165.46    7.28
  -7   2  -2  153.44    5.87
   7  -2   2  161.41    8.59
   7  -2   2  165.07    7.59
  -7  -2  -2  168.34    7.30
   7   2   3  119.14    5.01
   7   2   3  123.71    4.92
  -7   2  -3  117.22    5.17
  -7   2  -3  125.45    4.80
   7  -2   3  126.13    4.76
  -7  -2  -3  115.54    4.53
  -7   2  -4   38.56    2.28
  -7   2  -4   39.97    1.68
   7  -2   4   40.91    1.96
  -7  -2  -4   37.00    1.73
  -7   2  -5   14.31    0.91
   7   2   5   13.22    0.77
  -7   2  -5   13.09    0.71
  -7  -2  -5   11.28    0.82
   7  -2   5   11.98    0.91
  -7   2  -6    9.47    0.57
  -7   2  -6    9.87    0.83
   7   2   6    9.58    0.83
  -7  -2  -6    8.79    0.85
   7  -2   6    8.33    0.78
   7   2   7   16.29    0.97
  -7   2  -7   17.62    1.09
  -7   2  -7   17.96    1.07
  -7   2  -7   19.84    0.89
   7  -2   7   20.61    1.02
  -7  -2  -7   17.87    1.02
   7   2   8   -0.10    0.46
  -7   2  -8    0.35    0.58
  -7   2  -8   -0.04    0.33
  -7  -2  -8   -0.40    0.37
   7  -2   8    0.47    0.41
   7   2   9    3.99    0.71
  -7   2  -9    4.85    0.71
  -7   2  -9    5.30    0.44
   7  -2   9    4.45    0.87
  -7  -2  -9    5.93    0.81
  -7  -2  -9    5.06    1.01
   7   2  10    3.01    0.69
  -7   2 -10    1.87    0.51
  -7   2 -10    2.34    0.88
  -7   2 -10    2.47    0.42
  -7  -2 -10    1.94    0.62
   7  -2  10    2.36    0.63
  -7  -2 -10    1.99    0.53
  -7   2 -11    0.71    0.36
  -7   2 -11   -0.13    0.85
   7   2  11    1.05    0.57
  -7   2 -11   -0.41    0.62
   7  -2  11    0.12    0.48
  -7  -2 -11   -0.20    0.50
  -7  -2 -11   -0.19    0.42
   7   2  12    3.03    0.95
  -7   2 -12    3.47    0.87
  -7  -2 -12    3.16    0.89
   7  -2  12    3.22    0.98
  -7   2 -13   13.72    1.21
   7   2  13   15.85    1.39
  -7  -2 -13   15.32    1.06
  -7  -2 -13   14.44    1.30
   7  -2  13   16.34    1.45
  -7   2 -14   -0.26    0.59
  -7   2 -14   -0.13    0.80
   7  -2  14    0.52    0.69
  -7  -2 -14    0.56    0.61
  -7  -2 -14    0.24    0.97
  -7   2 -15    8.73    1.11
   7   2  15    7.25    1.06
   7  -2  15   10.20    1.02
  -7  -2 -15    6.74    0.87
  -7  -2 -15    9.35    1.22
  -7   2 -16    3.95    1.09
   7   2  16    2.47    1.20
  -7  -2 -16    4.21    0.99
  -7  -2 -16    3.48    1.03
   7   2  17   14.73    1.89
  -7   2 -17   14.92    1.54
  -7  -2 -17   18.07    1.50
  -7  -2 -17   15.10    1.26
   7  -2  17   17.97    1.39
  -7   2 -18    0.70    0.84
   7   2  18    1.06    0.64
  -7  -2 -18    0.23    0.90
  -7  -2 -18   -0.47    0.72
   7  -2  18   -0.41    0.66
  -7   2 -19    2.10    0.67
  -7  -2 -19    1.26    0.77
   7  -2  19    0.65    0.66
  -7   2 -20    0.03    0.86
   7   2  20    0.08    0.70
   7  -2  20   -0.37    0.96
  -7   2 -21   -0.33    0.70
   7   2  21    0.86    0.82
  -7  -2 -21    1.05    0.66
   7  -2  21   -0.09    1.01
   7   2  22    3.81    1.07
  -7  -2 -22    4.30    1.06
   7  -2  22    3.54    1.51
  -7   3  23    3.85    1.16
   7   3 -23    2.72    0.76
   7  -3 -23    3.46    0.99
  -7   3  22    0.74    0.58
   7   3 -22    0.28    0.69
   7  -3 -22    1.08    0.63
   7   3 -21    4.92    1.04
  -7  -3  21    6.09    1.48
   7  -3 -21    4.80    1.10
   7   3 -20    0.90    0.87
  -7   3  20    1.96    0.68
  -7  -3  20    2.99    1.24
   7   3 -19    1.40    0.81
  -7   3  19    0.04    0.53
  -7  -3  19   -1.69    1.21
   7   3 -18    0.02    0.71
  -7   3  18    0.34    0.79
  -7  -3  18    1.37    1.45
   7  -3 -18    1.39    0.75
  -7   3  17    5.77    0.84
   7   3 -17    5.94    0.72
   7  -3 -17    6.79    0.77
  -7  -3  17    4.26    0.97
   7   3 -16   -0.37    0.51
  -7   3  16   -0.74    0.87
  -7  -3  16    0.58    0.89
   7  -3 -16   -1.08    0.69
   7   3 -15    7.54    0.88
  -7  -3  15    6.78    1.28
   7  -3 -15    7.56    0.78
  -7   3  14   14.81    1.08
   7   3 -14   13.02    0.91
   7  -3 -14   13.60    1.10
   7  -3 -14   12.40    0.74
   7   3 -13    3.93    0.47
   7  -3 -13    2.67    0.66
   7  -3 -13    3.82    0.40
  -7  -3  13    5.39    0.94
   7   3 -12   23.16    1.22
  -7   3  12   22.31    1.22
   7  -3 -12   23.39    1.43
   7  -3 -12   21.81    1.73
  -7  -3  12   22.26    1.24
  -7   3  11   23.63    1.45
   7   3 -11   21.53    1.13
   7  -3 -11   20.92    1.25
  -7  -3  11   22.61    1.20
   7  -3 -11   21.46    1.26
   7   3 -10   68.31    3.62
  -7   3  10   66.64    2.83
   7  -3 -10   67.34    3.64
   7  -3 -10   65.73    3.17
  -7  -3  10   69.53    3.95
  -7   3   9    4.44    0.54
   7   3  -9    5.25    0.70
   7  -3  -9    5.06    0.43
   7  -3  -9    4.49    0.35
  -7  -3   9    5.65    0.66
   7   3  -8    1.02    0.59
  -7   3   8    0.82    0.37
  -7  -3   8   -0.16    0.70
   7  -3  -8   -0.55    0.43
   7  -3  -8    0.00    0.15
  -7   3   7    5.63    0.47
   7   3  -7    6.43    0.68
  -7  -3   7    6.02    0.64
   7  -3  -7    5.57    0.40
   7  -3  -7    5.65    0.37
  -7   3   6   36.00    1.40
   7   3  -6   35.26    1.59
   7  -3  -6   32.55    1.46
  -7   3   5    1.64    0.21
  -7   3   5    1.48    0.36
  -7  -3   5    1.61    0.50
  -7   3   4   37.63    1.89
   7   3  -4   40.86    2.23
  -7   3   4   40.99    1.73
  -7   3   4   37.52    1.73
   7   3  -4   39.67    2.07
  -7  -3   4   42.70    1.96
   7  -3  -4   37.64    1.87
  -7   3   3   69.00    3.56
   7   3  -3   71.56    3.18
   7   3  -3   75.44    2.75
  -7   3   3   71.09    3.47
  -7   3   3   69.76    3.22
  -7  -3   3   74.97    3.04
   7  -3  -3   72.71    2.64
   7   3  -2   21.94    1.38
   7   3  -2   24.64    1.28
  -7   3   2   24.33    1.20
  -7   3   2   22.74    1.25
  -7   3   2   22.34    1.04
   7  -3  -2   22.40    1.05
  -7  -3   2   22.39    1.23
   7  -3  -2   22.16    1.81
  -7   3   1  180.36    7.82
   7   3  -1  180.05    7.61
   7   3  -1  174.71    6.93
  -7   3   1  175.82    6.71
  -7  -3   1  177.16    7.08
   7  -3  -1  175.68    7.15
   7  -3  -1  171.54    7.04
  -7   3   0  127.05    5.83
  -7   3   0  127.36    5.83
   7   3   0  127.62    5.31
   7   3   0  128.67    5.03
  -7  -3   0  123.92    6.17
   7  -3   0  125.48    5.65
  -7   3  -1    3.99    0.40
  -7   3  -1    4.56    0.45
   7   3   1    5.41    0.39
   7   3   1    4.12    0.39
  -7  -3  -1    3.94    0.57
   7   3   2  361.80   15.98
  -7   3  -2  365.70   15.91
   7   3   2  350.99   14.16
  -7   3  -2  354.82   13.78
  -7  -3  -2  358.63   15.07
   7   3   3    5.53    0.64
   7   3   3    7.78    0.63
  -7   3  -3    6.26    0.39
  -7   3  -3    5.23    0.70
  -7  -3  -3    6.34    0.67
   7  -3   3    6.94    0.52
  -7   3  -4    0.54    0.56
   7   3   4    0.52    0.32
  -7   3  -4    1.24    0.48
   7   3   4    1.50    0.59
   7  -3   4    0.31    0.60
  -7  -3  -4    0.24    0.57
   7   3   5    9.29    0.82
  -7   3  -5    9.21    0.79
   7  -3   5   10.02    1.00
  -7  -3  -5    9.31    0.75
   7   3   6  248.65   11.13
  -7   3  -6  237.88    9.43
  -7   3  -6  245.24    8.93
   7  -3   6  249.45    9.57
  -7  -3  -6  254.35   11.06
  -7   3  -7   21.01    1.35
  -7   3  -7   18.32    0.98
   7   3   7   19.83    1.10
  -7  -3  -7   22.37    1.34
   7  -3   7   19.90    1.28
  -7   3  -8  175.57    6.10
   7   3   8  155.13    6.41
  -7   3  -8  179.40    6.04
  -7  -3  -8  162.24    7.46
   7  -3   8  167.49    7.37
  -7   3  -9    0.23    0.44
  -7   3  -9   -0.19    0.67
   7   3   9    0.16    0.58
   7  -3   9    0.86    0.63
   7   3  10    0.47    0.45
  -7   3 -10    0.68    0.38
  -7   3 -10   -0.77    0.72
  -7  -3 -10    1.08    0.61
   7  -3  10    0.93    0.66
  -7  -3 -10   -0.34    0.67
  -7   3 -11    3.34    0.71
   7   3  11    4.48    0.76
  -7   3 -11    3.70    0.42
  -7  -3 -11    2.83    0.58
   7  -3  11    3.75    0.90
  -7  -3 -11    4.78    0.91
  -7   3 -12  105.07    4.41
   7   3  12  103.12    4.70
  -7   3 -12  102.70    6.41
  -7  -3 -12  106.39    4.86
   7  -3  12   92.92    4.73
  -7  -3 -12  109.01    4.62
   7   3  13    8.32    0.79
  -7   3 -13    7.12    0.93
  -7  -3 -13    7.22    0.99
  -7  -3 -13    8.02    0.76
   7  -3  13    7.19    1.21
   7   3  14   11.96    1.24
  -7  -3 -14   11.15    1.04
  -7  -3 -14   12.69    1.30
   7  -3  14   12.01    1.52
   7   3  15   22.63    2.03
  -7   3 -15   25.81    1.50
  -7  -3 -15   19.74    1.41
  -7  -3 -15   22.58    1.93
   7  -3  15   24.99    1.76
   7   3  16    0.24    0.57
  -7   3 -16   -0.77    0.89
   7  -3  16    0.72    0.85
  -7  -3 -16    0.17    0.52
  -7  -3 -16   -0.90    0.72
   7   3  17    4.24    1.01
  -7  -3 -17    3.30    0.62
  -7  -3 -17    3.08    0.64
   7  -3  17    1.94    1.07
  -7   3 -18   38.34    3.03
   7   3  18   37.73    2.83
  -7  -3 -18   36.64    4.07
   7  -3  18   40.93    2.85
  -7  -3 -18   37.26    2.51
   7   3  19    0.51    1.20
  -7  -3 -19   -0.44    0.53
   7  -3  19    0.30    0.75
  -7   3 -20   17.02    1.87
   7   3  20   19.94    2.68
  -7  -3 -20   18.06    1.83
   7  -3  20   20.44    1.99
  -7   3 -21    0.51    1.22
   7  -3  21   -0.65    0.92
  -7   4  22    1.49    1.02
   7   4 -22    0.42    0.72
  -7  -4  22    2.71    1.00
  -7   4  21    3.68    0.96
   7   4 -21    2.98    1.03
  -7  -4  21    4.22    1.42
  -7   4  20    1.39    0.67
   7   4 -20    0.39    0.71
  -7  -4  20   -1.10    1.52
  -7   4  19   46.92    3.14
   7   4 -19   46.78    3.56
   7  -4 -19   44.36    2.72
  -7  -4  19   45.51    4.06
   7   4 -18    0.67    0.47
  -7   4  18    0.66    0.68
  -7  -4  18    0.40    0.59
   7  -4 -18    1.25    0.47
  -7   4  17    0.72    0.61
   7   4 -17    1.13    0.89
   7  -4 -17    1.11    0.43
  -7  -4  17    2.24    0.98
  -7   4  16   -1.18    0.76
   7   4 -16    0.11    0.42
  -7   4  15   52.66    2.44
   7   4 -15   50.51    2.77
  -7  -4  15   54.84    3.28
   7  -4 -15   48.21    2.78
   7   4 -14    2.86    0.55
  -7   4  14    3.86    0.82
  -7  -4  14    1.85    0.88
   7  -4 -14    1.36    0.77
   7   4 -13   72.01    3.51
  -7   4  13   69.52    3.16
  -7  -4  13   76.86    3.50
   7  -4 -13   66.90    4.20
  -7   4  12    1.45    0.57
   7   4 -12    1.63    0.55
   7  -4 -12    2.05    0.66
  -7   4  11  116.97    6.09
   7   4 -11  104.71    4.43
   7  -4 -11  111.05    4.36
  -7  -4  11  107.47    5.38
  -7   4  10    7.42    0.57
   7   4 -10    6.64    0.62
   7  -4 -10    6.63    0.81
  -7  -4  10    6.78    0.98
   7   4  -9   71.35    2.87
  -7   4   9   69.12    3.02
   7  -4  -9   70.93    3.49
  -7  -4   9   67.96    3.45
  -7   4   8    6.99    0.59
   7   4  -8    7.76    0.68
  -7  -4   8    6.95    0.66
   7  -4  -8    8.36    0.65
   7   4  -7    9.94    0.75
  -7   4   7   10.47    0.75
   7  -4  -7    8.39    0.81
  -7  -4   7   10.13    0.76
   7   4  -6    0.18    0.38
  -7  -4   6    0.10    0.50
  -7   4   5   74.33    3.79
  -7   4   5   77.48    3.39
   7   4  -5   80.74    3.52
  -7  -4   5   77.95    3.16
   7  -4  -5   75.99    3.58
  -7   4   4   51.56    2.14
  -7   4   4   50.84    2.50
   7   4  -4   56.81    2.18
  -7  -4   4   60.19    2.75
   7  -4  -4   56.89    2.54
   7   4  -3  160.82    6.17
   7   4  -3  152.58    6.52
  -7   4   3  160.90    6.60
  -7   4   3  147.43    7.94
  -7  -4   3  153.20    7.20
   7  -4  -3  161.34    6.19
  -7   4   2   22.94    1.17
   7   4  -2   19.47    1.01
   7   4  -2   24.09    1.16
   7  -4  -2   23.29    1.12
  -7  -4   2   24.54    1.47
   7   4  -1   62.82    2.99
   7   4  -1   67.13    2.72
  -7   4   1   64.47    2.57
   7  -4  -1   69.41    3.40
  -7  -4   1   68.57    2.49
   7   4   0   22.31    1.02
  -7   4   0   23.16    1.03
   7   4   0   21.12    1.23
   7  -4   0   25.11    1.26
  -7  -4   0   20.34    1.30
   7   4   1   33.01    1.40
  -7   4  -1   31.35    1.50
   7   4   1   34.00    1.29
  -7  -4  -1   32.62    1.98
   7  -4   1   33.61    1.44
   7   4   2   72.51    2.91
   7   4   2   70.39    3.38
  -7   4  -2   73.57    3.18
   7  -4   2   73.38    3.60
  -7  -4  -2   66.06    2.80
   7   4   3   19.32    1.02
   7   4   3   20.58    1.08
   7  -4   3   21.91    1.08
  -7  -4  -3   19.14    1.19
   7   4   4    2.51    0.45
  -7   4  -4    3.07    0.51
   7  -4   4    4.09    0.76
   7   4   5    0.48    0.40
   7   4   5    0.88    0.44
   7  -4   5   -0.19    0.42
  -7  -4  -5   -0.01    0.47
  -7   4  -6   -0.19    0.47
   7   4   6    0.94    0.54
   7  -4   6    0.41    0.76
  -7  -4  -6    1.37    0.52
   7   4   7    6.26    0.74
  -7   4  -7    6.30    0.67
  -7  -4  -7    7.99    0.63
   7  -4   7    6.07    0.75
   7   4   8  121.35    5.16
  -7   4  -8  120.34    5.12
  -7  -4  -8  126.78    5.34
   7  -4   8  124.36    5.00
   7   4   9   13.62    0.91
  -7   4  -9   14.29    1.17
   7  -4   9   14.11    1.43
  -7  -4  -9   12.86    0.79
  -7   4 -10   48.57    2.34
   7   4  10   45.20    2.25
   7  -4  10   47.10    2.58
  -7  -4 -10   44.54    2.44
   7   4  11   -0.78    0.76
  -7   4 -11    0.55    0.79
  -7  -4 -11    0.48    0.80
  -7  -4 -11    0.65    0.58
   7  -4  11    1.97    1.08
  -7   4 -12    9.76    1.12
   7   4  12    7.90    1.03
  -7   4 -12    9.91    1.07
  -7  -4 -12   10.19    1.06
  -7  -4 -12    9.96    1.27
   7  -4  12   10.49    0.99
   7   4  13    0.32    0.88
  -7   4 -13    0.28    0.82
  -7  -4 -13    0.42    0.49
  -7  -4 -13    0.57    0.49
   7  -4  13    2.18    1.24
   7   4  14   12.53    1.05
  -7   4 -14   11.04    1.28
  -7  -4 -14   14.14    1.33
  -7  -4 -14   16.26    1.72
   7  -4  14   12.90    1.34
  -7   4 -15    0.52    0.86
  -7  -4 -15    0.83    0.68
   7   4  16   22.79    1.90
  -7   4 -16   18.06    1.46
  -7  -4 -16   18.46    1.82
   7  -4  16   20.15    1.54
  -7  -4 -16   19.46    1.52
  -7   4 -17    0.88    0.78
   7   4  17    0.30    0.60
  -7  -4 -17    1.48    0.67
   7  -4  17    0.18    1.04
  -7  -4 -18    1.92    0.77
   7  -4  18    1.06    1.06
   7   4  19    1.66    1.23
  -7   4 -19    0.23    0.94
   7  -4  19    0.71    1.28
  -7  -4 -19    1.49    0.85
  -7   4 -20   22.87    2.85
   7   4  20   21.28    2.75
   7  -4  20   21.61    2.59
  -7  -4 -20   22.19    2.54
   7  -5 -21    0.09    0.67
  -7  -5  21    0.18    1.06
   7   5 -20    4.94    0.95
  -7  -5  20    2.70    1.24
   7  -5 -20    3.25    0.78
   7   5 -19   13.04    1.54
  -7   5  19   16.10    1.46
  -7  -5  19   19.22    1.86
   7  -5 -19   16.36    1.48
  -7   5  18    1.54    0.82
   7   5 -18    0.67    0.81
   7  -5 -18    2.00    0.74
  -7  -5  18   -0.64    0.85
   7   5 -17   46.34    3.80
  -7   5  17   40.59    2.92
  -7  -5  17   50.55    4.10
   7  -5 -17   45.22    3.14
  -7   5  16   13.57    1.27
   7   5 -16   14.30    1.51
   7  -5 -16   15.44    1.23
  -7  -5  16   15.99    1.31
   7   5 -15    0.98    0.44
  -7   5  15    0.25    0.49
   7  -5 -15    0.62    0.49
  -7  -5  15   -0.48    0.75
  -7   5  14   49.27    3.14
   7   5 -14   43.50    2.87
  -7  -5  14   41.15    2.73
   7  -5 -14   43.12    2.76
  -7   5  13    4.97    0.67
   7   5 -13    6.44    1.04
  -7  -5  13    5.34    1.23
   7  -5 -13    5.83    0.75
   7   5 -12    1.21    0.56
  -7   5  12    0.71    0.90
   7  -5 -12    1.20    0.70
  -7  -5  12    1.41    1.00
  -7   5  11   86.19    3.87
   7   5 -11   90.20    4.28
  -7  -5  11   86.18    4.36
   7  -5 -11   87.32    3.76
   7   5 -10    9.64    1.00
  -7   5  10    9.55    0.94
  -7   5   9   20.11    1.15
   7   5  -9   18.86    1.22
   7  -5  -9   21.65    1.55
  -7  -5   9   20.33    1.46
   7   5  -8    5.13    0.78
  -7   5   8    6.53    0.60
   7  -5  -8    8.23    0.84
  -7  -5   8    6.68    0.67
  -7   5   7   83.08    3.54
   7   5  -7   75.62    3.40
   7  -5  -7   82.21    3.39
  -7  -5   7   77.94    3.65
   7   5  -6    2.14    0.71
  -7   5   6    2.99    0.57
  -7  -5   6    2.01    0.92
   7  -5  -6    3.60    0.45
  -7   5   5  111.42    6.07
   7   5  -5  115.36    5.12
  -7   5   5  119.34    5.29
  -7  -5   5  120.28    5.48
   7  -5  -5  115.51    4.66
  -7   5   4   27.70    1.25
   7   5  -4   28.30    1.36
  -7   5   4   25.80    1.60
  -7  -5   4   26.81    1.36
   7  -5  -4   25.35    1.21
   7   5  -3    0.79    0.32
  -7   5   3    0.31    0.52
   7   5  -3    0.64    0.67
   7  -5  -3    0.38    0.61
  -7  -5   3    0.00    0.71
   7   5  -2   16.16    1.18
   7   5  -2   18.06    0.92
  -7   5   2   15.57    0.92
   7  -5  -2   16.96    1.06
  -7  -5   2   15.34    1.26
   7   5  -1  105.46    4.53
   7   5  -1  106.22    4.28
  -7   5   1   97.48    3.74
  -7  -5   1  109.97    5.12
   7  -5  -1   96.40    4.28
  -7   5   0   63.00    2.48
   7   5   0   63.97    3.07
   7   5   0   60.64    2.58
   7  -5   0   67.50    2.89
  -7  -5   0   64.75    2.81
   7   5   1   56.66    2.72
  -7   5  -1   64.60    2.52
   7   5   1   59.02    2.64
  -7  -5  -1   62.12    2.37
   7  -5   1   62.21    2.70
   7   5   2    3.73    0.50
  -7   5  -2    2.82    0.52
   7   5   2    3.51    0.59
   7  -5   2    2.33    0.61
  -7  -5  -2    3.10    0.49
  -7   5  -3   18.04    0.89
   7   5   3   18.44    0.96
[truncated: 550,898 more chars]
