# Supplementary material for: A second solvatomorph of poly[[μ4-N,N′-(1,3,5-oxadiazinane-3,5-di­yl)bis­(carbamoyl­methano­ato)]nickel(II)dipotassium]: crystal structure, Hirshfeld surface analysis and semi-empirical geometry optimization
Source: Acta Crystallogr E Crystallogr Commun. 2021 Nov 12;77(Pt 12):1289–95. doi: 10.1107/S2056989021011774 (PMC8647735; doi:10.1107/S2056989021011774)
Supplement: Supplementary file 2 [file e-77-01289-Isup2.hkl]

data_I                                                                          
_shelx_title ' st4ndx in P2(1)/c (superflip, orange block)'                     
_shelx_refln_list_code          4                                               
_shelx_F_calc_maximum      366.00                                               
_exptl_crystal_F_000      1704.00                                               
_reflns_d_resolution_high  0.7696                                               
                                                                                
loop_                                                                           
 _space_group_symop_operation_xyz                                               
 'x, y, z'                                                                      
 '-x, y+1/2, -z+1/2'                                                            
 '-x, -y, -z'                                                                   
 'x, -y-1/2, z-1/2'                                                             
                                                                                
_cell_length_a    20.3825                                                       
_cell_length_b     7.7039                                                       
_cell_length_c    17.3078                                                       
_cell_angle_alpha  90.000                                                       
_cell_angle_beta   98.240                                                       
_cell_angle_gamma  90.000                                                       
                                                                                
_shelx_F_squared_multiplier     1.000                                           
                                                                                
loop_                                                                           
 _refln_index_h                                                                 
 _refln_index_k                                                                 
 _refln_index_l                                                                 
 _refln_F_squared_calc                                                          
 _refln_F_squared_meas                                                          
 _refln_F_squared_sigma                                                         
 _refln_observed_status                                                         
   3   0   0         32.58         21.13         8.47 o                         
   4   0   0       5308.86       6021.04       121.29 o                         
   5   0   0      30352.67      31541.53      1168.08 o                         
   6   0   0      33483.25      31690.96       944.25 o                         
   7   0   0       6339.93       6644.50       132.62 o                         
   8   0   0        274.67        395.56        14.41 o                         
   9   0   0      10490.76      10745.91       212.41 o                         
  10   0   0       5791.32       5235.20        97.93 o                         
  11   0   0      29793.53      29810.56       754.39 o                         
  12   0   0        176.47        266.23        23.48 o                         
  13   0   0       1988.37       1966.70        41.91 o                         
  14   0   0         29.81         65.61         9.88 o                         
  15   0   0      19752.05      19682.94       359.41 o                         
  16   0   0       2359.63       2506.55        62.91 o                         
  17   0   0      10371.82      10338.87       283.88 o                         
  18   0   0        798.49        866.71        45.45 o                         
  19   0   0       1479.48       1360.84       144.85 o                         
  20   0   0       3474.94       3721.66       275.73 o                         
  21   0   0       7807.72       8157.41       489.19 o                         
  22   0   0          9.58        161.37       121.98 o                         
  23   0   0         78.05        221.09       147.39 o                         
  24   0   0       3700.70       3860.16       476.48 o                         
  25   0   0         72.94         47.01       216.01 o                         
  26   0   0        142.14        -41.93       135.96 o                         
   1   1   0        964.60        674.94        16.63 o                         
   2   1   0         14.90         58.13         9.29 o                         
   3   1   0       2648.30       2337.54        34.38 o                         
   4   1   0        187.62        209.58        11.11 o                         
   5   1   0         55.89         70.69         9.24 o                         
   6   1   0       5641.71       5185.21        72.90 o                         
   7   1   0       6856.14       6795.50       101.40 o                         
   8   1   0      20296.27      19789.74       294.15 o                         
   9   1   0         90.23         56.48         8.80 o                         
  10   1   0        652.14        628.20        15.60 o                         
  11   1   0      10718.98      10283.04       137.02 o                         
  12   1   0        852.23        711.55        23.29 o                         
  13   1   0       5376.28       5217.97        71.99 o                         
  14   1   0          1.73         -5.31         7.42 o                         
  15   1   0       7114.07       7265.95       123.73 o                         
  16   1   0          6.26          1.30        26.66 o                         
  17   1   0      22048.01      22303.52       481.35 o                         
  18   1   0          1.36        269.24        74.78 o                         
  19   1   0        915.39        723.58        69.62 o                         
  20   1   0       1115.56       1233.76       106.10 o                         
  21   1   0         19.52        183.50        61.58 o                         
  22   1   0       2979.68       2072.39       217.28 o                         
  23   1   0         10.27         50.39        87.04 o                         
  24   1   0        380.11        463.02       101.91 o                         
  25   1   0          3.76        -30.38        94.03 o                         
  26   1   0       1177.10       1178.81       121.98 o                         
   0   2   0        523.18        559.06        41.45 o                         
   1   2   0        234.19        258.46        16.03 o                         
   2   2   0      19647.88      19365.70       319.60 o                         
   3   2   0       2014.91       1859.32        30.28 o                         
   4   2   0         44.41         40.77        13.78 o                         
   5   2   0      11564.65      11459.74       151.45 o                         
   6   2   0       4677.24       4209.85        68.31 o                         
   7   2   0       5400.85       5653.51        90.26 o                         
   8   2   0      11148.69      11712.29       185.97 o                         
   9   2   0        331.34        299.06        16.84 o                         
  10   2   0       1322.89       1246.75        30.56 o                         
  11   2   0       4651.47       4204.22        67.68 o                         
  12   2   0         24.64         36.63        22.34 o                         
  13   2   0       2410.56       2363.58        45.52 o                         
  14   2   0       1608.90       1501.19        29.53 o                         
  15   2   0        297.72        280.51        11.65 o                         
  16   2   0        455.72        454.23        23.11 o                         
  17   2   0       3542.12       3460.98        97.81 o                         
  18   2   0        187.65        203.33        25.16 o                         
  19   2   0        647.72        780.15        51.35 o                         
  20   2   0      10106.66      10135.38       321.93 o                         
  21   2   0         47.46        277.50        90.67 o                         
  22   2   0         63.98        134.25        70.28 o                         
  24   2   0          6.79        111.81       151.20 o                         
  25   2   0         83.28         38.88       273.18 o                         
   1   3   0       4945.56       4383.06       108.09 o                         
   2   3   0      10108.91      10541.52       256.47 o                         
   3   3   0       9102.76       8988.07       175.89 o                         
   4   3   0        127.73        214.12        23.32 o                         
   5   3   0       3697.02       3467.17        70.71 o                         
   6   3   0       6255.82       6322.15       118.39 o                         
   7   3   0      15486.04      16120.37       290.41 o                         
   8   3   0      15345.47      15416.77       258.09 o                         
   9   3   0      52746.88      54726.39       865.82 o                         
  10   3   0          1.41         -9.66        18.78 o                         
  11   3   0      16877.10      16478.90       281.30 o                         
  12   3   0       3902.37       3863.41        80.33 o                         
  13   3   0       3827.10       3562.50        67.83 o                         
  14   3   0       1276.77       1357.11        37.98 o                         
  15   3   0        494.08        540.57        24.82 o                         
  16   3   0        611.40        582.26        38.83 o                         
  17   3   0        710.16        827.37        70.98 o                         
  18   3   0        280.14        169.46        38.09 o                         
  19   3   0        704.71        766.80        65.48 o                         
  20   3   0       1478.15       1094.53        98.21 o                         
  21   3   0       3731.26       3870.16       170.42 o                         
  22   3   0       7909.30       8684.83       300.02 o                         
  23   3   0         16.04         36.82        70.37 o                         
  24   3   0       1979.84       2093.14       230.62 o                         
  25   3   0        318.77        222.78        58.93 o                         
   0   4   0        779.34        549.85        52.42 o                         
   1   4   0        668.25        618.65        48.60 o                         
   2   4   0        192.25        289.19        37.82 o                         
   3   4   0         20.16         56.27        54.72 o                         
   4   4   0      24289.32      24145.48       456.54 o                         
   5   4   0        951.57       1197.10        39.73 o                         
   6   4   0       9769.74       9835.09       184.23 o                         
   7   4   0       2917.49       2868.39        89.89 o                         
   8   4   0       8620.69       8879.58       168.34 o                         
   9   4   0       5979.66       6148.28       108.87 o                         
  10   4   0       4256.77       4302.40        88.46 o                         
  11   4   0       7728.03       8186.54       147.70 o                         
  12   4   0        364.71        332.28        26.13 o                         
  13   4   0        142.75        139.45        25.38 o                         
  14   4   0        604.34        626.20        41.86 o                         
  15   4   0       8074.26       8181.91       186.15 o                         
  16   4   0        516.98        580.66        46.40 o                         
  17   4   0        947.84        848.06        52.68 o                         
  18   4   0       5056.48       5069.70       159.10 o                         
  19   4   0       1878.90       1756.89        77.78 o                         
  20   4   0       1418.76       1280.01       102.29 o                         
  21   4   0       3843.61       3937.99       192.25 o                         
  22   4   0        603.29        466.87        86.20 o                         
  23   4   0         24.00        178.79        87.18 o                         
  24   4   0       2542.23       2494.30       217.64 o                         
   1   5   0        194.85        233.78        45.61 o                         
   2   5   0      12297.98      13402.51       303.71 o                         
   3   5   0         89.57         39.32        41.17 o                         
   4   5   0       1682.76       1642.23        48.31 o                         
   5   5   0       1732.10       1619.93        51.17 o                         
   6   5   0        709.71        508.81        37.25 o                         
   7   5   0       8166.31       8112.17       155.78 o                         
   8   5   0        778.06        703.99        43.58 o                         
   9   5   0       3721.49       3792.34       132.83 o                         
  10   5   0        975.57        908.87        56.23 o                         
  11   5   0        277.01        232.05        35.27 o                         
  12   5   0         12.96         84.05        27.16 o                         
  13   5   0        245.24        207.83        30.85 o                         
  14   5   0       3155.71       3282.82        82.94 o                         
  15   5   0       4383.70       4307.62       117.22 o                         
  16   5   0         43.08        159.21        36.23 o                         
  17   5   0         67.04        133.32        30.48 o                         
  18   5   0        362.84        422.23        56.03 o                         
  19   5   0       2909.20       2807.24        94.45 o                         
  20   5   0        404.23        232.70        51.28 o                         
  21   5   0        345.03        307.01        78.68 o                         
  22   5   0        710.57        847.91       148.03 o                         
   0   6   0      14022.64      14726.78       451.96 o                         
   1   6   0        144.56        181.30        47.21 o                         
   2   6   0      29406.04      29164.37       615.22 o                         
   3   6   0       3051.64       2987.00        79.32 o                         
   4   6   0       5994.59       6041.38       153.20 o                         
   5   6   0       1054.14       1073.31        49.01 o                         
   6   6   0         57.71         35.83        25.78 o                         
   7   6   0       2154.34       2058.26        69.83 o                         
   8   6   0       2791.05       2932.97       113.26 o                         
   9   6   0       3837.75       4115.05       102.83 o                         
  10   6   0       2281.76       2354.37        69.28 o                         
  11   6   0         89.37        153.05        27.64 o                         
  12   6   0          1.07        -26.83        31.29 o                         
  13   6   0       1981.67       2030.36        75.84 o                         
  14   6   0        644.05        620.16        39.64 o                         
  15   6   0        113.31         79.23        36.53 o                         
  16   6   0          5.75         75.44        63.38 o                         
  17   6   0       1596.56       1268.69        75.55 o                         
  18   6   0        420.28        420.23        57.17 o                         
  19   6   0       2226.47       2427.64       112.34 o                         
  20   6   0       1282.09       1401.52       156.29 o                         
   1   7   0        201.81        306.17        58.69 o                         
   2   7   0        118.58         49.87        46.40 o                         
   3   7   0        754.40        528.95        82.75 o                         
   4   7   0       5250.32       5014.71       123.52 o                         
   5   7   0        772.90        607.87        55.76 o                         
   6   7   0        779.85        821.31        51.63 o                         
   7   7   0       2050.92       2173.02        69.91 o                         
   8   7   0         60.47        -46.04        46.04 o                         
   9   7   0       3276.00       3365.63        95.23 o                         
  10   7   0        539.67        514.10        68.10 o                         
  11   7   0       4702.90       4893.72       140.28 o                         
  12   7   0        279.53        329.24        44.33 o                         
  13   7   0       9790.22      10024.84       252.94 o                         
  14   7   0         34.67         22.60        32.41 o                         
  15   7   0       2691.46       2585.47       105.69 o                         
  16   7   0        164.26        109.81        57.11 o                         
  17   7   0       1140.74       1143.84        72.64 o                         
  18   7   0        856.71        911.20        78.69 o                         
   0   8   0        501.79        406.37        96.33 o                         
   1   8   0         14.74         84.38        46.96 o                         
   2   8   0        506.43        511.66        44.43 o                         
   3   8   0       1695.43       1710.94        76.31 o                         
   4   8   0       1750.54       1646.73        89.45 o                         
   5   8   0       1355.81       1583.01        85.76 o                         
   6   8   0        470.91        398.91        46.79 o                         
   7   8   0        288.71        195.29        38.96 o                         
   8   8   0       4503.64       4586.65       129.43 o                         
   9   8   0        643.19        651.97        58.18 o                         
  10   8   0         64.03        187.89        46.59 o                         
  11   8   0        368.13        399.08        59.16 o                         
  12   8   0         15.40        122.44        52.27 o                         
  13   8   0       6180.90       6545.31       205.25 o                         
  14   8   0        155.66        183.65        38.12 o                         
  15   8   0        854.48        986.41        96.83 o                         
   1   9   0       1027.60       1200.27        83.24 o                         
   2   9   0         16.19         56.41        63.67 o                         
   3   9   0         22.40         -5.49        46.15 o                         
   4   9   0        620.25        734.13        63.56 o                         
   5   9   0       1710.15       1781.85        90.10 o                         
   6   9   0        299.97        311.04        71.71 o                         
   7   9   0       1806.25       1650.53        81.43 o                         
   8   9   0       1009.21       1138.70        85.94 o                         
   9   9   0       2274.90       2195.73       100.04 o                         
  10   9   0        217.38        303.31        58.66 o                         
  11   9   0       1258.79       1246.74        85.10 o                         
   0  10   0        146.39        -24.23       104.83 o                         
   1  10   0        597.31        625.25        98.85 o                         
 -26   1   1        696.25        564.89        84.98 o                         
 -24   1   1         51.21       -133.42       133.42 o                         
 -23   1   1          1.00        -43.85        69.46 o                         
 -22   1   1       2843.32       2645.53       162.90 o                         
 -21   1   1         45.09        105.46        74.97 o                         
 -20   1   1        216.66         93.17        88.15 o                         
 -19   1   1       1396.69       1287.86       117.23 o                         
 -18   1   1       7578.46       7295.96       190.30 o                         
 -17   1   1       2364.21       2346.25        82.39 o                         
 -16   1   1      25922.62      26611.14       441.19 o                         
 -15   1   1       3991.46       3887.54        79.86 o                         
 -14   1   1       4969.01       4889.32       113.93 o                         
 -13   1   1        258.19        290.70        18.12 o                         
 -12   1   1       2887.86       2563.11        51.66 o                         
 -11   1   1       1358.15       1517.56        33.80 o                         
 -10   1   1      11767.91      11234.64       180.62 o                         
  -9   1   1       1955.21       2162.63        46.27 o                         
  -8   1   1       2761.30       2294.24        36.12 o                         
  -7   1   1      13500.37      12459.01       168.48 o                         
  -6   1   1       1317.47       1149.27        17.57 o                         
  -5   1   1         83.49        127.18        10.69 o                         
  -4   1   1       2157.53       2066.46        27.28 o                         
  -3   1   1      16237.64      15667.10       224.31 o                         
  -2   1   1       1637.14       1810.06        31.77 o                         
  -1   1   1      40278.93      39440.19      1503.15 o                         
   0   1   1          2.37         23.58         8.63 o                         
   2   1   1        755.96        766.50        14.25 o                         
   3   1   1      45348.87      42839.43      1074.39 o                         
   4   1   1       3870.23       3724.10        55.30 o                         
   5   1   1        323.44        275.62        12.81 o                         
   6   1   1       2965.28       3029.74        47.12 o                         
   7   1   1       4210.58       4186.74        67.38 o                         
   8   1   1       5863.51       5731.52        84.32 o                         
   9   1   1       1975.65       1854.93        39.36 o                         
  10   1   1      11158.82      11179.09       164.30 o                         
  11   1   1         23.49         -8.15        12.61 o                         
  12   1   1        356.43        222.82        12.14 o                         
  13   1   1        234.20        190.01        20.41 o                         
  14   1   1       5671.90       5407.54        84.72 o                         
  15   1   1       5798.49       5769.51       123.89 o                         
  16   1   1         33.15         96.18        21.81 o                         
  17   1   1       6269.25       6390.51       126.82 o                         
  18   1   1        389.93        402.12       115.63 o                         
  19   1   1        639.66        527.23        61.62 o                         
  20   1   1       1477.71       1351.89       155.02 o                         
  21   1   1       2802.64       2834.12       228.71 o                         
  22   1   1        280.55        192.97       135.14 o                         
  23   1   1       6748.53       7529.26       423.71 o                         
  24   1   1        572.46        576.37       119.50 o                         
  25   1   1       1732.40       1618.27       246.50 o                         
 -25   2   1       4407.89       4834.64       262.51 o                         
 -24   2   1       1292.55       1060.49       120.26 o                         
 -23   2   1       1058.29       1159.33        84.30 o                         
 -22   2   1        108.89        383.09       110.51 o                         
 -21   2   1       4217.43       4439.35       164.69 o                         
 -20   2   1         65.09        118.38        60.28 o                         
 -19   2   1       2849.77       3124.58       141.39 o                         
 -18   2   1        517.48        549.12        36.10 o                         
 -17   2   1       1271.34       1316.33        55.43 o                         
 -16   2   1        557.04        522.59        65.47 o                         
 -15   2   1        116.98        122.72        29.64 o                         
 -14   2   1      13526.62      13611.40       284.10 o                         
 -13   2   1       5660.70       5518.46        82.62 o                         
 -12   2   1       1657.90       1787.06        31.26 o                         
 -11   2   1       4406.33       3933.60        65.09 o                         
 -10   2   1      10070.07       9875.21       151.11 o                         
  -9   2   1       8080.85       8391.87       123.74 o                         
  -8   2   1      20859.21      20912.31       312.33 o                         
  -7   2   1       6699.73       6447.02        90.40 o                         
  -6   2   1       5603.25       6049.92        82.59 o                         
  -5   2   1      34232.12      34880.33       507.44 o                         
  -4   2   1       7828.51       7625.34       106.37 o                         
  -3   2   1       3222.70       3418.39        67.25 o                         
  -2   2   1         28.82          7.26        13.03 o                         
  -1   2   1       1506.88       1665.31        33.00 o                         
   0   2   1       1961.26       1716.41        34.65 o                         
   1   2   1        341.00        408.15        19.73 o                         
   2   2   1        351.46        294.88        14.47 o                         
   3   2   1      12575.92      12364.49       193.33 o                         
   4   2   1       5786.00       5681.85        81.15 o                         
   5   2   1       1840.91       1769.34        31.51 o                         
   6   2   1      32942.61      31267.96       519.29 o                         
   7   2   1         97.66        102.07        17.99 o                         
   8   2   1      15805.74      17058.19       263.05 o                         
   9   2   1       1047.78        806.22        23.60 o                         
  10   2   1      31835.89      31655.56       476.44 o                         
  11   2   1       2827.72       2856.05        68.95 o                         
  12   2   1        342.97        152.98        12.35 o                         
  13   2   1        320.17        371.66        17.08 o                         
  14   2   1      32089.50      31947.44       560.21 o                         
  15   2   1       2168.57       2194.27        53.35 o                         
  16   2   1       2979.10       3157.80       104.10 o                         
  17   2   1        165.23        113.03        18.17 o                         
  18   2   1       1343.23       1325.06        61.17 o                         
  19   2   1        412.35        636.91        57.40 o                         
  20   2   1       1883.69       1647.80       175.98 o                         
  21   2   1       1154.53       1023.79       138.50 o                         
  22   2   1        102.42         52.38       174.08 o                         
  23   2   1         80.95        204.57       152.47 o                         
  24   2   1       1042.66       1010.15       184.24 o                         
  25   2   1       4123.46       4600.66       278.46 o                         
 -25   3   1          6.01         17.54        68.04 o                         
 -24   3   1        112.03        218.49        74.43 o                         
 -23   3   1          0.20        227.44       141.04 o                         
 -22   3   1       3110.90       3198.46       249.11 o                         
 -21   3   1        461.87        330.78        68.34 o                         
 -20   3   1       1342.26       1387.59       110.50 o                         
 -19   3   1        339.45        324.35        38.51 o                         
 -18   3   1       2564.56       2634.40       122.58 o                         
 -17   3   1        173.17        213.49        36.78 o                         
 -16   3   1        201.43        187.51        16.68 o                         
 -15   3   1        993.03        958.73        29.19 o                         
 -14   3   1        121.72        136.94        12.54 o                         
 -13   3   1        116.73        105.92        10.73 o                         
 -12   3   1       9096.60       9128.97       153.12 o                         
 -11   3   1        806.64        837.52        23.67 o                         
 -10   3   1        847.56        826.46        25.81 o                         
  -9   3   1       1713.31       1758.16        36.28 o                         
  -8   3   1        851.99        812.85        28.76 o                         
  -7   3   1      21724.37      22403.28       344.12 o                         
  -6   3   1         16.56         13.28        15.90 o                         
  -5   3   1      24055.59      24934.35       443.18 o                         
  -4   3   1         51.70         97.13        33.71 o                         
  -3   3   1        921.93        882.02        40.47 o                         
  -2   3   1       1782.22       1995.58        58.52 o                         
  -1   3   1      10217.94       9679.39       219.90 o                         
   0   3   1        509.86        441.07        30.87 o                         
   1   3   1      10452.74      11468.60       276.58 o                         
   2   3   1      17077.97      17699.33       315.07 o                         
   3   3   1       5094.62       5217.81        99.15 o                         
   4   3   1       6770.73       7176.85       137.90 o                         
   5   3   1         17.80         80.80        25.97 o                         
   6   3   1      10598.53      11249.72       197.05 o                         
   7   3   1        544.06        575.85        31.16 o                         
   8   3   1       4549.64       4678.88        90.75 o                         
   9   3   1        236.13        252.21        24.64 o                         
  10   3   1       3338.69       3519.63       111.28 o                         
  11   3   1        289.65        193.62        40.92 o                         
  12   3   1       1597.30       1642.35        54.69 o                         
  13   3   1       2328.60       2264.74        52.13 o                         
  14   3   1         44.91         -8.80        21.36 o                         
  15   3   1        455.85        465.96        25.81 o                         
  16   3   1       2041.11       1853.77        56.54 o                         
  17   3   1         22.50         42.12        20.31 o                         
  18   3   1         13.36         24.26        37.26 o                         
  19   3   1        767.43        694.72        47.28 o                         
  20   3   1        189.48        127.23        69.44 o                         
  21   3   1        321.49        393.69        53.52 o                         
  22   3   1       1548.22       1621.09        88.85 o                         
  23   3   1        215.25        428.87        77.75 o                         
  24   3   1         49.71         71.54       111.18 o                         
 -24   4   1        496.58        404.43        95.24 o                         
 -23   4   1        995.86        820.19       107.03 o                         
 -22   4   1         23.22          3.39        51.59 o                         
 -21   4   1       1996.36       1880.47       129.74 o                         
 -20   4   1        146.23        144.08        45.59 o                         
 -19   4   1       2742.38       2657.35       102.76 o                         
 -18   4   1         92.76         80.58        44.42 o                         
 -17   4   1        265.10        113.67        58.58 o                         
 -16   4   1       1666.26       1697.83        80.28 o                         
 -15   4   1        354.66        361.57        33.53 o                         
 -14   4   1       4289.37       4200.34        91.27 o                         
 -13   4   1        218.75        210.93        36.65 o                         
 -12   4   1       4011.38       4203.93        91.18 o                         
 -11   4   1        237.83        234.36        27.53 o                         
 -10   4   1        369.32        397.33        24.39 o                         
  -9   4   1       3742.64       3707.79        70.50 o                         
  -8   4   1      13007.33      13461.06       257.59 o                         
  -7   4   1       8213.12       8450.87       158.06 o                         
  -6   4   1       2302.83       2259.56        54.93 o                         
  -5   4   1       2208.30       2202.62        53.22 o                         
  -4   4   1       1751.98       1944.62        96.88 o                         
  -3   4   1       6221.00       5949.70       130.11 o                         
  -2   4   1          0.28         23.31        26.99 o                         
  -1   4   1       7702.22       8137.53       172.23 o                         
   0   4   1        134.48         20.88        30.62 o                         
   1   4   1       2211.60       2025.24        67.42 o                         
   2   4   1        496.95        505.54        40.27 o                         
   3   4   1         13.14         57.24        21.21 o                         
   4   4   1       1491.06       1485.22        54.27 o                         
   5   4   1        639.59        617.54        43.29 o                         
   6   4   1      14597.08      14859.84       285.75 o                         
   7   4   1       4152.64       4200.33        83.91 o                         
   8   4   1        781.66        779.62        34.58 o                         
   9   4   1       3447.73       3375.54        78.11 o                         
  10   4   1         14.98         29.96        22.32 o                         
  11   4   1       1634.71       1670.56        44.90 o                         
  12   4   1      22613.80      22406.52       431.04 o                         
  13   4   1         11.70         67.71        22.90 o                         
  14   4   1       4461.61       4360.75       101.60 o                         
  15   4   1         80.32        140.41        54.96 o                         
  16   4   1         62.45         47.03        39.15 o                         
  17   4   1       4817.18       4921.49       147.22 o                         
  18   4   1       4054.98       4019.78       132.64 o                         
  19   4   1       1584.89       1650.60        76.87 o                         
  20   4   1       1170.60       1072.24        95.43 o                         
  21   4   1        277.11        278.28        90.73 o                         
  22   4   1       2077.96       2023.62       271.91 o                         
  23   4   1       2060.23       2682.48       316.39 o                         
 -22   5   1       1275.82       1182.72       110.94 o                         
 -21   5   1         90.99        -48.21        59.28 o                         
 -20   5   1       1871.08       1582.49       107.68 o                         
 -19   5   1        162.20         56.12        43.98 o                         
 -18   5   1      15168.34      14962.60       435.99 o                         
 -17   5   1         58.22        -26.83        39.70 o                         
 -16   5   1        855.88        871.07        46.32 o                         
 -15   5   1        318.04        325.28        33.49 o                         
 -14   5   1       6907.10       7169.85       145.91 o                         
 -13   5   1          1.45         -9.52        37.60 o                         
 -12   5   1       8241.80       8631.88       172.07 o                         
 -11   5   1        894.56       1027.23        42.33 o                         
 -10   5   1        166.67        221.52        28.98 o                         
  -9   5   1       1767.02       1739.16        61.21 o                         
  -8   5   1      14384.24      14378.72       264.75 o                         
  -7   5   1      12780.13      13028.70       320.61 o                         
  -6   5   1       7456.85       7451.37       145.19 o                         
  -5   5   1       2228.19       2308.92        79.40 o                         
  -4   5   1       2859.45       2545.85        79.60 o                         
  -3   5   1      19710.05      19311.89       391.52 o                         
  -2   5   1        235.29        178.38        53.41 o                         
  -1   5   1      14433.87      14001.96       303.63 o                         
   0   5   1       2074.80       2144.20        65.46 o                         
   1   5   1       3374.91       3288.21        87.85 o                         
   2   5   1       4038.25       3970.48        83.40 o                         
   3   5   1      23157.30      22658.69       432.72 o                         
   4   5   1       2286.84       2304.91        72.68 o                         
   5   5   1      17113.81      17116.36       308.96 o                         
   6   5   1       2137.49       2274.45        56.92 o                         
   7   5   1       7917.96       7776.64       153.07 o                         
   8   5   1        194.15        264.96        36.31 o                         
   9   5   1         21.50         35.09        27.27 o                         
  10   5   1        441.87        531.63        52.78 o                         
  11   5   1        787.55        898.03        49.46 o                         
  12   5   1        391.05        403.07        32.12 o                         
  13   5   1         13.43         17.31        30.99 o                         
  14   5   1       1166.99       1171.71        46.11 o                         
  15   5   1         41.92         83.50        26.34 o                         
  16   5   1        177.49        144.75        34.69 o                         
  17   5   1       1821.73       1960.77        89.62 o                         
  18   5   1       2315.42       2191.44        96.95 o                         
  19   5   1       5981.09       5936.93       239.53 o                         
  20   5   1         72.28          9.87        52.19 o                         
  21   5   1       1117.06        968.67       114.46 o                         
  22   5   1        518.14        343.36        75.88 o                         
 -21   6   1        336.21        461.24       151.20 o                         
 -20   6   1          0.47         37.78        78.74 o                         
 -19   6   1        668.14        723.29        68.91 o                         
 -18   6   1        326.02        388.59        41.00 o                         
 -17   6   1        895.91       1006.96        86.13 o                         
 -16   6   1       1002.41        810.02        74.92 o                         
 -15   6   1        234.77        112.66        46.52 o                         
 -14   6   1        120.81        276.21        45.30 o                         
 -13   6   1        175.44        148.41        34.33 o                         
 -12   6   1        734.54        681.10        64.54 o                         
 -11   6   1        520.33        493.56        44.57 o                         
 -10   6   1      32994.04      34062.41       726.23 o                         
  -9   6   1       1065.08       1180.29        53.82 o                         
  -8   6   1         58.70         12.22        39.89 o                         
  -7   6   1       1415.35       1431.71        69.86 o                         
  -6   6   1        189.90        229.37        33.44 o                         
  -5   6   1       1612.04       1546.67        54.41 o                         
  -4   6   1       8506.80       8794.13       203.35 o                         
  -3   6   1       3999.51       4345.63       197.52 o                         
  -2   6   1        112.12         50.14        42.82 o                         
  -1   6   1      17168.66      17848.29       388.14 o                         
   0   6   1          0.82         37.14        32.14 o                         
   1   6   1      12329.42      12562.80       278.02 o                         
   2   6   1        138.84        207.21        31.54 o                         
   3   6   1       6711.64       6780.42       133.84 o                         
   4   6   1        107.89        114.21        41.81 o                         
   5   6   1        470.75        439.02        43.26 o                         
   6   6   1       3420.61       3168.89        81.33 o                         
   7   6   1       3729.95       3602.28        94.29 o                         
   8   6   1       2369.16       2390.70        62.68 o                         
   9   6   1       4132.19       4177.60       103.09 o                         
  10   6   1       4261.12       4031.62        99.23 o                         
  11   6   1       1751.73       1782.79        67.49 o                         
  12   6   1       1292.57       1204.40        54.24 o                         
  13   6   1        103.55        113.40        44.66 o                         
  14   6   1       5917.37       5931.38       149.80 o                         
  15   6   1        394.54        343.74        37.25 o                         
  16   6   1        855.70        877.52        72.34 o                         
  17   6   1       1446.38       1362.00        79.58 o                         
  18   6   1        511.18        396.07        92.12 o                         
  19   6   1         92.99        217.84        42.34 o                         
  20   6   1        978.03       1315.38       100.57 o                         
 -18   7   1          4.13         15.86        52.20 o                         
 -17   7   1        232.76        309.32        66.71 o                         
 -16   7   1       3059.27       2987.72       152.32 o                         
 -15   7   1       1486.41       1543.00        95.68 o                         
 -14   7   1        982.57        927.09        53.08 o                         
 -13   7   1       2198.64       2193.63        80.66 o                         
 -12   7   1        557.05        645.55        51.54 o                         
 -11   7   1          9.22          1.39        41.81 o                         
 -10   7   1       9016.67       8713.93       216.24 o                         
  -9   7   1       1849.40       1978.73        61.44 o                         
  -8   7   1        281.66        264.96        30.81 o                         
  -7   7   1        739.78        807.09        48.31 o                         
  -6   7   1       1075.62       1148.00        60.80 o                         
  -5   7   1       6367.33       6344.51       145.53 o                         
  -4   7   1         19.16         60.82        30.46 o                         
  -3   7   1        200.31        134.42        37.33 o                         
  -2   7   1       1461.33       1682.68       104.28 o                         
  -1   7   1       1203.93       1216.40        85.83 o                         
   0   7   1       1789.00       1640.90        77.51 o                         
   1   7   1       6496.31       6429.55       144.79 o                         
   2   7   1        118.56        -30.55        53.37 o                         
   3   7   1        614.25        559.91        43.16 o                         
   4   7   1        380.89        462.85        43.87 o                         
   5   7   1       2833.20       2780.31        81.71 o                         
   6   7   1        551.24        535.64        53.18 o                         
   7   7   1        759.22        777.32        59.05 o                         
   8   7   1        261.07        282.01        40.76 o                         
   9   7   1        485.59        547.70        41.55 o                         
  10   7   1       1736.70       1718.84        66.68 o                         
  11   7   1        814.88        830.59        46.09 o                         
  12   7   1        620.81        618.11        43.26 o                         
  13   7   1          0.47        -15.48        37.90 o                         
  14   7   1        373.73        385.23        44.68 o                         
  15   7   1        771.89        826.07        58.27 o                         
  16   7   1       1829.69       1834.34       146.35 o                         
  17   7   1          1.00        -56.96        56.96 o                         
  18   7   1       1842.03       1883.58       114.36 o                         
 -15   8   1        877.69        950.17        92.44 o                         
 -14   8   1        756.19        801.73        63.97 o                         
 -13   8   1        367.07        360.61        51.15 o                         
 -12   8   1       1431.22       1595.10        80.62 o                         
 -11   8   1        296.08        236.60        41.65 o                         
 -10   8   1       2760.86       2709.13       154.40 o                         
  -9   8   1       2892.12       2805.16       102.24 o                         
  -8   8   1        380.35        455.28        66.76 o                         
  -7   8   1       1308.14       1248.66        68.07 o                         
  -6   8   1        617.87        429.15        57.53 o                         
  -5   8   1        195.59        271.37        46.28 o                         
  -4   8   1       1611.21       1494.71        73.44 o                         
  -3   8   1       5338.41       5614.70       149.07 o                         
  -2   8   1         67.92        105.93        57.67 o                         
  -1   8   1        249.51        401.12        79.76 o                         
   0   8   1         20.41         56.10        31.17 o                         
   1   8   1        275.20        264.69        36.71 o                         
   2   8   1       2214.34       2015.71        65.97 o                         
   3   8   1       1297.87       1426.47        80.70 o                         
   4   8   1       2561.53       2707.14        89.59 o                         
   5   8   1       1070.33       1141.07        80.81 o                         
   6   8   1       3043.92       3047.53       101.96 o                         
   7   8   1        410.37        418.27        55.39 o                         
   8   8   1       7106.79       7300.44       182.01 o                         
   9   8   1         14.10         -3.15        45.94 o                         
  10   8   1      12997.37      13665.58       330.53 o                         
  11   8   1          5.49         30.87        42.19 o                         
  12   8   1       5599.18       5465.66       183.08 o                         
  13   8   1        123.44        177.92        47.50 o                         
  14   8   1       1982.61       2132.36       119.94 o                         
  15   8   1          7.93        198.67       101.65 o                         
 -11   9   1        219.92        306.76        40.44 o                         
 -10   9   1        206.19        295.16        60.95 o                         
  -9   9   1        157.56        142.90        46.04 o                         
  -8   9   1        211.48        178.51        38.65 o                         
  -7   9   1        231.59        168.38        46.32 o                         
  -6   9   1        374.52        389.88        47.35 o                         
  -5   9   1        260.19        294.21        52.09 o                         
  -4   9   1        294.47        312.37        54.61 o                         
  -3   9   1        204.20        258.83        44.50 o                         
  -2   9   1       2326.43       2483.82       123.43 o                         
  -1   9   1       4189.82       3985.20       157.36 o                         
   0   9   1        150.58        363.69        76.90 o                         
   1   9   1       1099.86       1218.40        92.27 o                         
   2   9   1         21.89         94.99        45.10 o                         
   3   9   1         38.85        -34.12        47.04 o                         
   4   9   1        292.14        372.55        78.56 o                         
   5   9   1       2968.31       2871.26       119.76 o                         
   6   9   1       2701.11       2754.88       113.22 o                         
   7   9   1       3142.12       2764.82       118.48 o                         
   8   9   1        791.67        883.97        66.39 o                         
   9   9   1        116.95        131.42        43.11 o                         
  10   9   1        390.92        536.84        64.45 o                         
  11   9   1        187.50        209.62        41.08 o                         
   0  10   1         92.37         68.46        56.08 o                         
 -26   0   2       3120.90       3289.65       321.47 o                         
 -25   0   2       2184.31       2555.23       312.57 o                         
 -24   0   2       1633.91       1606.07       193.13 o                         
 -23   0   2        640.65        543.83       198.22 o                         
 -22   0   2         61.67        -11.76        57.51 o                         
 -21   0   2         17.19        205.63        79.95 o                         
 -20   0   2        188.55        368.48       108.00 o                         
 -19   0   2       3695.84       4035.80       162.98 o                         
 -18   0   2       1098.99       1262.87       188.05 o                         
 -17   0   2       2693.64       2643.95       129.74 o                         
 -16   0   2       1531.89       1541.94       100.18 o                         
 -15   0   2      37750.34      38181.69      1342.80 o                         
 -14   0   2        446.13        437.09        82.59 o                         
 -13   0   2       8400.24       7593.16       265.61 o                         
 -12   0   2         55.92         -6.53        82.59 o                         
 -11   0   2      24079.94      24931.65      1010.78 o                         
 -10   0   2       1260.29       1027.51        66.39 o                         
  -9   0   2        731.81       1125.35        45.30 o                         
  -8   0   2        304.18        361.43        18.52 o                         
  -6   0   2        691.27        654.94        17.94 o                         
  -5   0   2        255.36        251.59        14.85 o                         
  -4   0   2       1048.78       1189.72        27.47 o                         
  -3   0   2       1432.84       1313.58        34.98 o                         
  -2   0   2        157.22        278.10        19.73 o                         
  -1   0   2        264.61        185.89        14.99 o                         
   1   0   2        632.94        372.13        14.21 o                         
   2   0   2      17084.87      17561.37       370.37 o                         
   3   0   2        988.22       1175.26        29.53 o                         
   4   0   2       2290.91       2496.14        54.69 o                         
   5   0   2      11294.76      12430.08       245.99 o                         
   6   0   2      34500.29      33420.84       946.24 o                         
   7   0   2        530.24        975.02        33.63 o                         
   8   0   2      10114.76      10923.45       232.44 o                         
   9   0   2       4605.67       4291.05        94.65 o                         
  10   0   2       8898.23       9143.20       173.28 o                         
  11   0   2       2646.60       2508.24        59.80 o                         
  12   0   2       2446.81       2235.18        98.20 o                         
  13   0   2      33758.61      34103.26       845.46 o                         
  14   0   2       1311.56       1350.07        50.59 o                         
  15   0   2         31.88         41.05        18.71 o                         
  16   0   2      17742.61      17805.26       541.22 o                         
  17   0   2       1697.70       1732.14        68.43 o                         
  18   0   2      11195.30      11270.44       557.80 o                         
  19   0   2        411.35        274.45       120.71 o                         
  20   0   2        299.89         80.05       129.60 o                         
  21   0   2        778.08        775.08       157.56 o                         
  22   0   2        575.38        574.32       139.77 o                         
  23   0   2        821.99        613.71       120.71 o                         
  24   0   2       9347.99      10439.45       678.51 o                         
  25   0   2       1045.27        489.19       139.77 o                         
 -26   1   2        807.64        396.43       168.99 o                         
 -25   1   2        242.57        202.57        68.41 o                         
 -24   1   2        558.74        645.85       100.79 o                         
 -23   1   2       1515.12       1421.52        99.22 o                         
 -22   1   2       1764.69       1907.49       104.21 o                         
 -21   1   2          0.01        -67.28        67.28 o                         
 -20   1   2         79.51        -10.85        54.65 o                         
 -19   1   2       1107.29       1146.84        95.79 o                         
 -18   1   2        257.86        283.47        41.23 o                         
 -17   1   2      10439.08      10186.37       218.45 o                         
 -16   1   2       8236.94       7949.01       155.99 o                         
 -15   1   2        136.03        147.68        25.64 o                         
 -14   1   2          9.21         47.62        13.18 o                         
 -13   1   2       1324.66       1429.28        32.64 o                         
 -12   1   2       1713.44       1643.14        35.11 o                         
 -11   1   2       3101.15       2930.94        52.32 o                         
 -10   1   2       1800.75       1906.91        40.21 o                         
  -9   1   2      39903.71      41806.36       788.11 o                         
  -8   1   2      11113.54      11015.90       191.17 o                         
  -7   1   2         30.73         87.85         7.81 o                         
  -6   1   2        241.49        223.42        10.19 o                         
  -5   1   2       2793.47       2778.25        39.38 o                         
  -4   1   2       6152.02       6430.63        91.97 o                         
  -3   1   2       2962.26       2863.25        40.55 o                         
  -2   1   2       6449.77       6652.67       114.15 o                         
  -1   1   2          1.17         12.66        11.61 o                         
   0   1   2       1402.20       1531.11        37.40 o                         
   1   1   2          4.08         38.96        10.02 o                         
   2   1   2        263.20        310.29        12.96 o                         
   3   1   2       8040.13       7493.25       102.65 o                         
   4   1   2       1914.42       1840.54        30.57 o                         
   5   1   2       7030.42       6412.07        94.41 o                         
   6   1   2      10539.26      10194.23       140.86 o                         
   7   1   2      29989.68      30389.85       448.44 o                         
   8   1   2        124.21        170.24        13.84 o                         
   9   1   2       5014.44       5000.36        71.83 o                         
  10   1   2         49.79        112.90        12.91 o                         
  11   1   2       2238.43       1944.74        38.56 o                         
  12   1   2       2046.46       2019.89        36.98 o                         
  13   1   2       2599.92       2504.11        48.38 o                         
  14   1   2       1193.16       1132.81        26.82 o                         
  15   1   2       1299.05       1339.95        49.04 o                         
  16   1   2       7089.63       7098.66       177.39 o                         
  17   1   2      10502.82      10442.75       222.25 o                         
  18   1   2        206.77        136.96        20.17 o                         
  19   1   2        102.32        -37.67        78.87 o                         
  20   1   2          9.23        -81.48        81.48 o                         
  21   1   2       1305.20       1187.34       219.82 o                         
  22   1   2          2.54        -84.50        84.50 o                         
  23   1   2        422.85        547.65        79.46 o                         
  24   1   2        974.42       1004.78        89.71 o                         
  25   1   2        120.67        225.61        84.39 o                         
 -25   2   2          1.73         13.33        75.45 o                         
 -24   2   2        203.71        474.68       100.91 o                         
 -23   2   2       1483.99       1193.61        94.85 o                         
 -22   2   2       1137.60        809.51        82.33 o                         
 -21   2   2       1704.21       1638.51       100.36 o                         
 -20   2   2         71.04         29.02        72.32 o                         
 -19   2   2        283.41        205.55        55.04 o                         
 -18   2   2       5615.14       5627.12       163.65 o                         
 -17   2   2        936.03        985.16        68.41 o                         
 -16   2   2        112.37        133.66        27.37 o                         
 -15   2   2       6685.65       6471.28       167.38 o                         
 -14   2   2        104.89        145.01        29.91 o                         
 -13   2   2       3913.38       3588.96        92.89 o                         
 -12   2   2       1549.69       1395.13        26.11 o                         
 -11   2   2         26.95         10.11        12.45 o                         
 -10   2   2       3942.92       4292.09        69.66 o                         
  -9   2   2       2258.96       2512.35        43.61 o                         
  -8   2   2       3161.94       3198.90        54.20 o                         
  -7   2   2      17916.66      17592.72       279.79 o                         
  -6   2   2          9.94         27.34        13.18 o                         
  -5   2   2       3331.45       3222.94        47.61 o                         
  -4   2   2       7655.14       8146.48       119.57 o                         
  -3   2   2        135.20        109.93        13.73 o                         
  -2   2   2      17778.71      17108.97       293.63 o                         
  -1   2   2       2630.21       2503.44        61.11 o                         
   0   2   2       1809.13       1997.51        57.81 o                         
   1   2   2        269.78        265.50        17.34 o                         
   2   2   2       1215.02       1362.51        25.59 o                         
   3   2   2       2687.72       2696.08        44.43 o                         
   4   2   2       1625.86       1560.05        29.37 o                         
   5   2   2       4006.97       4055.56        68.11 o                         
   6   2   2      13885.96      14394.00       213.91 o                         
   7   2   2      20578.93      20612.55       319.50 o                         
   8   2   2          6.91         -4.74        23.29 o                         
   9   2   2       7408.98       7917.51       128.71 o                         
  10   2   2        207.66        235.87        15.47 o                         
  11   2   2        576.08        481.50        24.25 o                         
  12   2   2        623.87        602.49        25.33 o                         
  13   2   2       4019.57       3523.51        70.17 o                         
  14   2   2        837.79        824.29        27.13 o                         
  15   2   2         20.82         32.26        12.72 o                         
  16   2   2         16.47         -3.16        17.52 o                         
  17   2   2        839.10        790.92        61.66 o                         
  18   2   2        115.13        167.29        30.33 o                         
  19   2   2       1525.49       1502.53        81.49 o                         
  20   2   2         54.43         99.48       121.34 o                         
  21   2   2        699.77        839.59        98.85 o                         
  22   2   2        203.74       -130.87       130.87 o                         
  23   2   2        407.15        329.86        96.03 o                         
  24   2   2        538.97        678.64       109.23 o                         
  25   2   2        707.33        860.88       129.53 o                         
 -25   3   2         36.30        -58.53        61.11 o                         
 -24   3   2       4615.17       4650.73       256.93 o                         
 -23   3   2        828.22        576.39        85.77 o                         
 -22   3   2       3401.98       3393.59       202.68 o                         
 -21   3   2       2493.40       2143.83       135.32 o                         
 -20   3   2         61.54        127.52        67.84 o                         
 -19   3   2       2261.37       2179.45       112.69 o                         
 -18   3   2         80.51        -21.91        44.85 o                         
 -17   3   2        540.35        487.37        33.93 o                         
 -16   3   2       2206.63       2083.07        67.08 o                         
 -15   3   2       3931.12       3700.91        89.07 o                         
 -14   3   2        802.24        745.31        33.76 o                         
 -13   3   2         96.34        109.86        13.00 o                         
 -12   3   2       1752.61       1747.10        36.82 o                         
 -11   3   2       8581.46       8224.96       137.75 o                         
 -10   3   2        730.00        635.87        31.21 o                         
  -9   3   2        718.35        530.31        20.17 o                         
  -8   3   2      16247.98      17019.47       262.08 o                         
  -7   3   2       2934.73       2912.54        55.36 o                         
  -6   3   2      19175.01      18695.79       297.75 o                         
  -5   3   2      10044.45      10199.66       186.33 o                         
  -4   3   2      62228.04      62896.48      1362.85 o                         
  -3   3   2        146.49        174.28        22.40 o                         
  -2   3   2      18679.44      19641.47       472.50 o                         
  -1   3   2       9224.05       9136.41       196.12 o                         
   0   3   2       1725.93       2050.33        83.39 o                         
   1   3   2       3420.45       3383.57        74.19 o                         
   2   3   2      55683.52      57517.53      1299.26 o                         
   3   3   2      19860.18      19321.93       367.13 o                         
   4   3   2      15585.43      15182.63       284.47 o                         
   5   3   2        947.19        894.93        43.41 o                         
   6   3   2       4170.60       3820.54        76.13 o                         
   7   3   2      45100.38      45477.18       846.64 o                         
   8   3   2       4767.65       4934.02       100.68 o                         
   9   3   2      11435.57      11064.20       220.50 o                         
  10   3   2       2042.82       2125.91        71.65 o                         
  11   3   2         36.42          2.28        20.58 o                         
  12   3   2       1316.60       1223.61        55.91 o                         
  13   3   2       9907.97       9686.58       193.63 o                         
  14   3   2          1.86         10.53        30.21 o                         
  15   3   2       4874.74       4722.18       113.17 o                         
  16   3   2         42.26         65.72        46.94 o                         
  17   3   2       4623.57       4595.74       123.39 o                         
  18   3   2        109.54         20.40        38.08 o                         
  19   3   2       2459.08       2345.16        95.38 o                         
  20   3   2          1.06         24.25        38.45 o                         
  21   3   2       3425.55       3356.03       223.05 o                         
  22   3   2        493.87        314.60        80.48 o                         
  23   3   2          3.93        -12.71        88.94 o                         
  24   3   2          0.22        -57.58        92.76 o                         
 -24   4   2        136.72        302.81        96.53 o                         
 -23   4   2         85.58        -14.10        83.63 o                         
 -22   4   2        344.82        150.87        59.28 o                         
 -21   4   2        927.63        903.22       115.63 o                         
 -20   4   2          0.50        -26.12        39.20 o                         
 -19   4   2       5930.90       6108.70       301.56 o                         
 -18   4   2          0.18        -39.91        39.91 o                         
 -17   4   2        121.47         90.29        32.97 o                         
 -16   4   2        148.80        138.90        18.98 o                         
 -15   4   2      13416.88      13920.63       302.08 o                         
 -14   4   2        181.01        129.03        17.88 o                         
 -13   4   2       2375.22       2219.51        61.36 o                         
 -12   4   2       4364.50       4367.02        98.68 o                         
 -11   4   2       2323.41       2145.43        46.27 o                         
 -10   4   2       1213.30       1040.52        32.94 o                         
  -9   4   2       1600.24       1622.57        42.62 o                         
  -8   4   2         32.93         58.75        20.52 o                         
  -7   4   2       2787.29       2882.96        93.03 o                         
  -6   4   2       1166.02       1183.91        55.88 o                         
  -5   4   2        634.96        512.18        31.15 o                         
  -4   4   2      18523.25      18505.96       367.17 o                         
  -3   4   2        264.04        282.90        22.26 o                         
  -2   4   2       2011.33       1819.37        68.52 o                         
  -1   4   2        464.43        461.69        41.43 o                         
   0   4   2        138.92         60.41        27.57 o                         
   1   4   2          2.00         48.89        22.58 o                         
   2   4   2        470.09        354.63        39.40 o                         
   3   4   2      13373.02      13365.38       256.04 o                         
   4   4   2       5545.81       5705.15       116.76 o                         
   5   4   2      11952.57      12682.49       232.82 o                         
   6   4   2       8319.51       8363.08       158.63 o                         
   7   4   2       8732.79       9020.45       178.06 o                         
   8   4   2       3707.51       3748.87        87.37 o                         
   9   4   2      25711.01      25659.54       435.39 o                         
  10   4   2         76.34         57.17        24.43 o                         
  11   4   2        257.17        289.85        30.97 o                         
  12   4   2         11.74          3.41        23.23 o                         
  13   4   2       3259.29       3397.08        78.59 o                         
  14   4   2         74.91         95.19        22.89 o                         
  15   4   2       1012.58        999.26        38.56 o                         
  16   4   2        643.04        762.07        51.35 o                         
  17   4   2        821.73        732.16        53.19 o                         
  18   4   2        194.95        279.79        62.01 o                         
  19   4   2        822.60        642.14        79.60 o                         
  20   4   2       2294.91       2215.91       112.72 o                         
  21   4   2         31.88        175.82        72.11 o                         
  22   4   2       1245.83       1582.63       122.52 o                         
  23   4   2        387.10        352.17       116.90 o                         
 -22   5   2          1.50          0.00       124.52 o                         
 -21   5   2        229.28        202.03        55.91 o                         
 -20   5   2        510.24        502.93        69.11 o                         
 -19   5   2        804.28        953.12        67.15 o                         
 -18   5   2        387.14        428.76        44.02 o                         
 -17   5   2         25.78        136.94        53.92 o                         
 -16   5   2        368.72        512.69        53.03 o                         
 -15   5   2       1402.41       1245.13        50.80 o                         
 -14   5   2        925.57        906.18        39.06 o                         
 -13   5   2       4522.30       4546.03       148.16 o                         
 -12   5   2        261.55        332.55        44.24 o                         
 -11   5   2       5166.69       5508.67       112.29 o                         
 -10   5   2       3363.24       3560.02        81.22 o                         
  -9   5   2      10696.99      10498.13       205.29 o                         
  -8   5   2       2768.54       2905.91        70.15 o                         
  -7   5   2       1966.95       2109.83        59.24 o                         
  -6   5   2       2879.86       2826.60        66.57 o                         
  -5   5   2         29.49         -5.76        35.02 o                         
  -4   5   2          5.85         26.23        43.22 o                         
  -3   5   2        507.97        590.63        41.30 o                         
  -2   5   2        224.10        113.68        28.44 o                         
  -1   5   2       3415.59       3288.91       134.95 o                         
   0   5   2       2886.79       3324.64       114.81 o                         
   1   5   2        530.19        573.79        34.40 o                         
   2   5   2        899.26       1008.16        40.84 o                         
   3   5   2        551.48        487.00        32.32 o                         
   4   5   2      14199.22      14233.05       271.04 o                         
   5   5   2        107.98        157.25        46.96 o                         
   6   5   2        474.61        557.12        36.20 o                         
   7   5   2        430.37        407.37        30.44 o                         
   8   5   2        466.81        528.95        41.97 o                         
   9   5   2      13922.83      14033.33       262.18 o                         
  10   5   2        350.71        295.98        35.36 o                         
  11   5   2         26.37         37.20        26.05 o                         
  12   5   2        683.59        634.92        39.18 o                         
  13   5   2       2903.51       2906.17        80.15 o                         
  14   5   2          2.92        -17.53        32.27 o                         
  15   5   2       4238.92       4518.20       107.33 o                         
  16   5   2         27.58        160.19        57.48 o                         
  17   5   2       1719.93       1555.94        71.48 o                         
  18   5   2        340.41        359.73        48.84 o                         
  19   5   2        180.60         59.29        34.20 o                         
  20   5   2       3959.29       3930.94       181.40 o                         
  21   5   2         60.96         37.31        46.86 o                         
  22   5   2         71.18        139.56        87.99 o                         
 -21   6   2       1312.99       1397.69       182.97 o                         
 -20   6   2        851.49        739.20        88.51 o                         
 -19   6   2       1572.07       1394.64       100.75 o                         
 -18   6   2        292.03         90.25        49.76 o                         
 -17   6   2       5043.05       4781.53       196.80 o                         
 -16   6   2        351.26        587.85        62.21 o                         
 -15   6   2       7264.15       7267.52       280.23 o                         
 -14   6   2        268.06        303.68        47.27 o                         
 -13   6   2       8181.82       8536.43       191.71 o                         
 -12   6   2        143.94        223.96        32.06 o                         
 -11   6   2       3573.85       3669.79       128.36 o                         
 -10   6   2       1403.76       1362.89        54.24 o                         
  -9   6   2       2671.72       2685.30        70.35 o                         
  -8   6   2       1480.35       1520.07        60.28 o                         
  -7   6   2       5460.49       5620.30       125.07 o                         
  -6   6   2        534.05        557.16        37.44 o                         
  -5   6   2       3566.25       3498.76        97.96 o                         
  -4   6   2       1423.89       1364.18        66.49 o                         
  -3   6   2       1316.80       1473.65        89.50 o                         
  -2   6   2      18300.80      19294.53       405.54 o                         
  -1   6   2         82.16         60.67        50.25 o                         
   0   6   2         36.86         77.15        49.43 o                         
   1   6   2          0.55         46.81        48.71 o                         
   2   6   2       3972.28       4102.02       103.62 o                         
   3   6   2        105.11        101.19        26.74 o                         
   4   6   2        613.07        628.24        54.63 o                         
   5   6   2       2762.18       2821.60       113.13 o                         
   6   6   2       1003.01       1061.34        42.42 o                         
   7   6   2       1542.91       1537.09        60.44 o                         
   8   6   2       1204.74       1187.30        68.41 o                         
   9   6   2        944.20        754.87        41.92 o                         
  10   6   2          3.39        -33.30        35.04 o                         
  11   6   2        348.06        389.35        38.75 o                         
  12   6   2        405.93        486.12        42.00 o                         
  13   6   2       3030.24       2885.28       115.66 o                         
  14   6   2         15.56         -6.00        27.70 o                         
  15   6   2       2107.60       2062.15        78.35 o                         
  16   6   2       2668.06       2769.25       116.96 o                         
  17   6   2        818.76        710.18        61.35 o                         
  18   6   2       2676.26       2725.15       217.95 o                         
  19   6   2          2.23         -0.36        34.23 o                         
  20   6   2       2477.99       2396.92       130.18 o                         
 -18   7   2         89.05        148.06        81.32 o                         
 -17   7   2        186.65        168.13        55.89 o                         
 -16   7   2         64.76        357.45        57.32 o                         
 -15   7   2         54.55          4.72        68.20 o                         
 -14   7   2       2084.26       2047.54       124.89 o                         
 -13   7   2        957.14       1064.79        48.27 o                         
 -12   7   2       1547.59       1627.57        77.39 o                         
 -11   7   2        605.31        725.63        53.29 o                         
 -10   7   2        668.35        510.68        58.99 o                         
  -9   7   2        389.97        392.79        38.97 o                         
  -8   7   2       1071.51        916.77        46.41 o                         
  -7   7   2         22.25        -19.69        33.86 o                         
  -6   7   2       5023.54       5024.93       181.74 o                         
  -5   7   2        123.53        104.55        30.88 o                         
  -4   7   2       6730.10       7244.36       179.10 o                         
  -3   7   2       2860.69       2639.35       165.61 o                         
  -2   7   2       4273.01       4606.50       124.87 o                         
  -1   7   2        729.82        938.70        74.90 o                         
   0   7   2      18870.29      18810.28       394.39 o                         
   1   7   2        491.05        482.11        71.15 o                         
   2   7   2       5752.89       5683.80       126.58 o                         
   3   7   2       1524.14       1647.13       113.89 o                         
   4   7   2        295.23        429.81        45.65 o                         
   5   7   2       3530.64       3566.84       104.68 o                         
   6   7   2       3200.25       3241.60        93.06 o                         
   7   7   2       1781.51       1614.97        58.01 o                         
   8   7   2        592.02        631.87        54.00 o                         
   9   7   2        108.83        116.56        38.91 o                         
  10   7   2        261.22        356.46        47.82 o                         
  11   7   2       3612.34       3719.90       114.15 o                         
  12   7   2        353.43        210.38        43.67 o                         
  13   7   2       7597.81       7656.22       227.00 o                         
  14   7   2       1802.53       1927.40        92.49 o                         
  15   7   2       1891.18       1837.25        81.21 o                         
  16   7   2        380.71        475.23        53.21 o                         
  17   7   2       3023.48       2667.01       162.33 o                         
  18   7   2         52.32        158.11        62.46 o                         
 -15   8   2        115.16        103.82        40.34 o                         
 -14   8   2         69.63        136.93        47.85 o                         
 -13   8   2        783.90        716.22        59.79 o                         
 -12   8   2       4740.28       4747.41       144.47 o                         
 -11   8   2       1085.16        835.68        56.71 o                         
 -10   8   2        642.60        632.14        58.32 o                         
  -9   8   2          0.75        112.57        69.58 o                         
  -8   8   2        129.05        196.92        57.53 o                         
  -7   8   2        188.02        198.22        31.45 o                         
  -6   8   2       2086.72       2151.81        74.45 o                         
  -5   8   2        116.01         77.66        40.47 o                         
  -4   8   2       2661.38       2505.22        90.49 o                         
  -3   8   2          1.39        193.32        52.47 o                         
  -2   8   2       2817.77       3355.09       114.17 o                         
  -1   8   2        355.60        289.16        43.65 o                         
   0   8   2       1416.07       1352.81        74.07 o                         
   1   8   2       1374.25       1667.97       104.72 o                         
   2   8   2         93.84         96.02        42.26 o                         
   3   8   2        977.93        757.31        81.63 o                         
   4   8   2          7.83        -46.71        54.52 o                         
   5   8   2        233.44        383.72        54.37 o                         
   6   8   2         90.33        200.33        39.43 o                         
   7   8   2        165.05        150.71        35.57 o                         
   8   8   2        532.22        537.36        52.12 o                         
   9   8   2       3625.32       3576.40       101.96 o                         
  10   8   2       1620.70       1790.41        92.00 o                         
  11   8   2        601.91        566.03        56.65 o                         
  12   8   2         96.62        178.16        49.49 o                         
  13   8   2        325.78        271.07        32.52 o                         
  14   8   2          1.17         -9.74        48.87 o                         
  15   8   2         24.18         71.72        53.89 o                         
 -11   9   2          5.83         81.07        39.07 o                         
 -10   9   2       3262.42       3392.44       163.52 o                         
  -9   9   2       1840.82       1719.97        99.41 o                         
  -8   9   2       1329.58       1217.39        69.80 o                         
  -7   9   2         43.02        159.99        46.80 o                         
  -6   9   2       9997.22      10391.09       289.72 o                         
  -5   9   2       1021.20       1027.99        61.11 o                         
  -4   9   2        610.29        711.00        57.90 o                         
  -3   9   2        523.21        418.08        68.73 o                         
  -2   9   2        752.93        773.21        60.66 o                         
  -1   9   2       1136.90       1128.78       103.44 o                         
   0   9   2       5565.87       6088.03       218.24 o                         
   1   9   2       2314.14       1931.09       103.38 o                         
   2   9   2        754.22        602.70        61.17 o                         
   3   9   2       1194.30       1132.98        76.35 o                         
   4   9   2       4033.39       4142.19       177.53 o                         
   5   9   2       6813.46       7393.04       270.15 o                         
   6   9   2        539.65        300.98        82.43 o                         
   7   9   2         66.25        110.83        61.23 o                         
   8   9   2          5.68         25.23        58.14 o                         
   9   9   2         36.58        144.69        45.67 o                         
  10   9   2        946.44        934.33        73.36 o                         
 -26   1   3        428.72        296.06       104.19 o                         
 -25   1   3       1333.85       1761.71       160.15 o                         
 -24   1   3       1573.12       1642.33       136.43 o                         
 -23   1   3       3867.15       4499.86       242.72 o                         
 -22   1   3       7694.04       9016.84       407.21 o                         
 -21   1   3        819.91        905.80       123.89 o                         
 -20   1   3         31.74         13.21        76.15 o                         
 -19   1   3        246.51        286.65        47.44 o                         
 -18   1   3        592.45        596.27        74.61 o                         
 -17   1   3       7182.98       7107.79       158.82 o                         
 -16   1   3       7392.96       7479.88       150.63 o                         
 -15   1   3       1095.95       1162.88        31.78 o                         
 -14   1   3       1729.82       1478.15        38.42 o                         
 -13   1   3       4785.98       4726.23        85.82 o                         
 -12   1   3      16671.07      16656.53       304.60 o                         
 -11   1   3         98.47        121.25        14.33 o                         
 -10   1   3      29629.11      30105.19       515.77 o                         
  -9   1   3        972.95        873.91        26.10 o                         
  -8   1   3       2342.44       2329.97        34.58 o                         
  -7   1   3       1673.42       1568.97        23.53 o                         
  -6   1   3        116.68         65.83        18.51 o                         
  -5   1   3       3108.82       3047.52        42.65 o                         
  -4   1   3      10058.41       9441.87       143.03 o                         
  -3   1   3       4519.98       4425.29        72.30 o                         
  -2   1   3        775.39        793.62        15.38 o                         
  -1   1   3       6463.04       7157.51       125.46 o                         
   0   1   3       1880.56       1749.15        34.18 o                         
   1   1   3         15.36        169.24        22.57 o                         
   2   1   3       6094.10       6023.45        86.10 o                         
   3   1   3         68.07         19.43        12.61 o                         
   4   1   3        991.91       1199.38        28.55 o                         
   5   1   3       3656.53       3576.64        56.71 o                         
   6   1   3       6736.95       6863.15       116.89 o                         
   7   1   3       4128.32       3864.30        76.83 o                         
   8   1   3       3414.33       3243.80        63.45 o                         
   9   1   3        204.04        227.45        18.21 o                         
  10   1   3      22570.84      21897.41       358.89 o                         
  11   1   3        473.62        449.34        21.59 o                         
  12   1   3       4431.92       4216.08        78.59 o                         
  13   1   3        102.45         48.69        20.42 o                         
  14   1   3       2508.15       2487.01        57.49 o                         
  15   1   3       2953.31       2846.31        68.07 o                         
  16   1   3      24172.29      24835.90       490.14 o                         
  17   1   3       1561.05       1539.40        50.86 o                         
  18   1   3         10.91         33.48        42.18 o                         
  19   1   3        606.74        599.01        83.23 o                         
  20   1   3        366.47        529.57       122.25 o                         
  21   1   3       7540.87       7446.00       267.05 o                         
  22   1   3         83.09        100.19        88.32 o                         
  23   1   3        545.51        625.63        78.26 o                         
  24   1   3          8.17         44.07        75.57 o                         
  25   1   3         75.10       -104.39       104.39 o                         
 -25   2   3         89.22        231.28        78.89 o                         
 -24   2   3        872.64        768.01       101.83 o                         
 -23   2   3       1797.45       1871.01        83.83 o                         
 -22   2   3       3653.98       3700.46       411.05 o                         
 -21   2   3        313.09        152.87        78.90 o                         
 -20   2   3       3986.69       3786.57       209.65 o                         
 -19   2   3        330.60        214.45        33.60 o                         
 -18   2   3          9.32        -21.62        22.97 o                         
 -17   2   3       1684.00       1558.31        81.80 o                         
 -16   2   3      12470.11      12498.16       340.49 o                         
 -15   2   3        626.74        704.44        44.24 o                         
 -14   2   3         76.59         24.13        21.15 o                         
 -13   2   3        314.35        310.85        21.93 o                         
 -12   2   3      10246.23      10345.97       237.98 o                         
 -11   2   3       6891.18       6931.49        98.79 o                         
 -10   2   3       9116.44       9520.33       151.07 o                         
  -9   2   3      17193.20      17612.47       299.01 o                         
  -8   2   3       6883.53       7587.98       114.55 o                         
  -7   2   3       4167.12       4154.38        62.81 o                         
  -6   2   3       9856.10       9756.00       144.27 o                         
  -5   2   3      52650.70      51826.98       918.25 o                         
  -4   2   3      11880.71      11701.79       169.17 o                         
  -3   2   3       5063.78       4842.09        82.84 o                         
  -2   2   3      18750.09      16989.48       267.97 o                         
  -1   2   3     133952.47     127062.48      4919.86 o                         
   0   2   3        776.99        644.79        24.28 o                         
   1   2   3      35672.77      36550.04       608.63 o                         
   2   2   3       1268.02       1138.74        38.66 o                         
   3   2   3      10405.29      10524.17       177.62 o                         
   4   2   3         18.82        -14.78        14.78 o                         
   5   2   3      38016.90      37400.66       628.21 o                         
   6   2   3       5094.04       5092.12        99.92 o                         
   7   2   3      15167.00      15417.71       251.70 o                         
   8   2   3        129.99        227.78        33.57 o                         
   9   2   3       5597.31       5915.29       113.08 o                         
  10   2   3      35289.17      37283.66       669.91 o                         
  11   2   3        649.64        776.01        30.80 o                         
  12   2   3        498.61        336.37        24.62 o                         
  13   2   3        342.95        355.17        29.10 o                         
  14   2   3       3715.75       3981.66        83.99 o                         
  15   2   3        715.43        704.73        32.50 o                         
  16   2   3       1232.94       1157.80        42.85 o                         
  17   2   3         46.67         38.46        20.57 o                         
  18   2   3        986.44        842.23        77.39 o                         
  19   2   3       8421.29       8787.20       310.86 o                         
  20   2   3       7104.96       7308.86       305.13 o                         
  21   2   3          5.72        -14.00        90.63 o                         
  22   2   3          4.58         33.34       110.63 o                         
  23   2   3       1673.71       1596.10       156.00 o                         
  24   2   3        142.95        431.00       123.01 o                         
 -25   3   3        348.16        248.95        69.43 o                         
 -24   3   3         52.84        -37.36        53.39 o                         
 -23   3   3        186.07        191.80        57.52 o                         
 -22   3   3        244.55        207.69        70.28 o                         
 -21   3   3        490.04        618.08        86.03 o                         
 -20   3   3       2863.93       2891.12       311.30 o                         
 -19   3   3        378.67        360.51        42.01 o                         
 -18   3   3       3104.39       3230.08        99.79 o                         
 -17   3   3       1631.55       1575.42        78.43 o                         
 -16   3   3        490.95        446.69        38.69 o                         
 -15   3   3        656.47        636.18        25.63 o                         
 -14   3   3        345.15        376.40        21.95 o                         
 -13   3   3        173.31        153.87        11.88 o                         
 -12   3   3       1728.62       1690.65        35.19 o                         
 -11   3   3         17.53         19.36        10.51 o                         
 -10   3   3        189.39        180.85        22.95 o                         
  -9   3   3      12331.39      12700.29       226.22 o                         
  -8   3   3      17126.34      17600.35       280.53 o                         
  -7   3   3       8970.15       9209.87       147.59 o                         
  -6   3   3       1580.77       1733.44        49.99 o                         
  -5   3   3       9596.44      10266.23       220.31 o                         
  -4   3   3       8611.36       8785.93       151.81 o                         
  -3   3   3      10475.39      11616.00       215.07 o                         
  -2   3   3       4624.44       4671.34       104.93 o                         
  -1   3   3      14169.74      14055.66       313.49 o                         
   0   3   3       2543.20       2899.68        70.57 o                         
   1   3   3      66822.19      68313.56      1797.90 o                         
   2   3   3      10073.98      10867.88       239.03 o                         
   3   3   3      16123.83      16538.37       325.92 o                         
   4   3   3       7731.14       7709.48       144.71 o                         
   5   3   3        145.07        239.38        21.95 o                         
   6   3   3      17414.92      17227.22       314.80 o                         
   7   3   3        762.71        823.46        40.93 o                         
   8   3   3        769.02        676.48        28.56 o                         
   9   3   3       2132.80       2128.54        50.04 o                         
  10   3   3       4117.25       4153.95        96.17 o                         
  11   3   3        517.36        531.87        53.16 o                         
  12   3   3      11746.55      11977.68       218.63 o                         
  13   3   3         62.79        126.65        25.95 o                         
  14   3   3       2161.66       1981.81        54.70 o                         
  15   3   3        957.21        879.03        40.15 o                         
  16   3   3        423.73        511.89        32.16 o                         
  17   3   3       1176.32       1270.52        56.76 o                         
  18   3   3         24.80        -37.64        37.64 o                         
  19   3   3         62.22         -1.94        50.17 o                         
  20   3   3        111.28        320.99        75.47 o                         
  21   3   3          0.27         45.21        67.62 o                         
  22   3   3         65.85        121.29       118.17 o                         
  23   3   3        238.24        331.63       157.56 o                         
  24   3   3        147.36         70.78        87.12 o                         
 -24   4   3        594.16        781.43       163.91 o                         
 -23   4   3        399.91        308.81        98.07 o                         
 -22   4   3       1092.56       1074.62       212.19 o                         
 -21   4   3       3177.58       3648.62       228.08 o                         
 -20   4   3        206.51        304.54        44.14 o                         
 -19   4   3         58.62         77.98        43.26 o                         
 -18   4   3        338.46        500.42        47.38 o                         
 -17   4   3        889.35        930.32        61.62 o                         
 -16   4   3         13.36        -18.57        25.62 o                         
 -15   4   3       2931.57       2758.07        75.53 o                         
 -14   4   3        608.19        689.01        28.58 o                         
 -13   4   3       1265.38       1341.67        38.11 o                         
 -12   4   3       3799.09       3714.52        77.83 o                         
 -11   4   3         27.77         62.45        27.08 o                         
 -10   4   3        167.40        228.42        24.62 o                         
  -9   4   3        582.71        603.44        46.58 o                         
  -8   4   3       1880.39       1841.96        49.24 o                         
  -7   4   3      19716.35      19944.84       347.11 o                         
  -6   4   3       4637.94       4805.08        97.38 o                         
  -5   4   3         35.26        111.67        17.55 o                         
  -4   4   3         90.29         19.06        36.77 o                         
  -3   4   3       3473.53       2989.79       115.63 o                         
  -2   4   3         26.73        -39.21        39.21 o                         
  -1   4   3       5095.15       4323.05        94.08 o                         
   0   4   3         36.91         60.78        13.42 o                         
   1   4   3        368.30        219.28        29.92 o                         
   2   4   3        204.03        145.93        32.51 o                         
   3   4   3       3795.22       3998.28        86.57 o                         
   4   4   3       3886.85       4060.01        83.00 o                         
   5   4   3       6026.83       6024.85       126.21 o                         
   6   4   3       2062.90       2266.78        80.05 o                         
   7   4   3       2738.55       2581.79        73.91 o                         
   8   4   3         17.48        -19.33        20.59 o                         
   9   4   3        389.92        444.82        30.89 o                         
  10   4   3        183.08         86.65        29.25 o                         
  11   4   3         50.78         26.36        25.03 o                         
  12   4   3       1621.40       1546.76        39.51 o                         
  13   4   3        494.09        556.54        43.66 o                         
  14   4   3       2798.59       2656.33        66.15 o                         
  15   4   3         56.14         80.19        23.90 o                         
  16   4   3        232.41        271.30        34.10 o                         
  17   4   3        167.82        193.35        41.88 o                         
  18   4   3       4025.44       3954.01       127.51 o                         
  19   4   3       2109.32       2080.94        94.66 o                         
  20   4   3        103.21         77.49        54.20 o                         
  21   4   3       1958.86       2158.32       140.75 o                         
  22   4   3        131.36        303.68        96.57 o                         
  23   4   3         36.02        -55.76        71.25 o                         
 -22   5   3        362.38        264.29       124.52 o                         
 -21   5   3        250.58        242.69       152.47 o                         
 -20   5   3        957.85        845.68       166.45 o                         
 -19   5   3       3765.52       3837.94       138.15 o                         
 -18   5   3       5918.85       5730.25       175.38 o                         
 -17   5   3        636.14        501.17        48.75 o                         
 -16   5   3        294.85        405.40        43.85 o                         
 -15   5   3        475.76        463.62        34.63 o                         
 -14   5   3      12321.91      13072.98       282.37 o                         
 -13   5   3        256.96        229.07        30.79 o                         
 -12   5   3       2892.55       2861.09        86.67 o                         
 -11   5   3         98.28        222.45        40.11 o                         
 -10   5   3        229.40        244.42        29.44 o                         
  -9   5   3       8515.85       8538.32       163.98 o                         
  -8   5   3      14733.35      14573.25       272.82 o                         
  -7   5   3         34.13         61.53        28.16 o                         
  -6   5   3        927.51        944.58        35.06 o                         
  -5   5   3       3121.74       2930.03        72.09 o                         
  -4   5   3       2178.23       2128.09        81.43 o                         
  -3   5   3        577.57        581.47        45.66 o                         
  -2   5   3        102.83         39.93        29.75 o                         
  -1   5   3       4380.71       4599.08       106.54 o                         
   0   5   3       1160.19       1253.03        44.17 o                         
   1   5   3        746.42        750.48        37.99 o                         
   2   5   3       6004.32       6020.86       133.86 o                         
   3   5   3       2080.46       1945.83       102.08 o                         
   4   5   3        984.97       1090.19        43.84 o                         
   5   5   3          5.35         22.54        25.44 o                         
   6   5   3      11059.17      10916.67       212.51 o                         
   7   5   3       2123.33       2219.59        57.70 o                         
   8   5   3      12270.96      12213.59       229.64 o                         
   9   5   3       1064.76        968.60        40.83 o                         
  10   5   3      16175.25      17082.63       319.06 o                         
  11   5   3       1756.99       1790.28        80.68 o                         
  12   5   3      15063.21      15603.47       336.22 o                         
  13   5   3        682.38        686.85        53.56 o                         
  14   5   3        589.93        664.25        43.12 o                         
  15   5   3         29.81         73.56        23.97 o                         
  16   5   3       4849.78       4706.89       121.53 o                         
  17   5   3        388.38        233.03        51.10 o                         
  18   5   3       1883.40       1911.16       111.00 o                         
  19   5   3       2096.68       2231.39        98.94 o                         
  20   5   3        232.03         79.46        34.36 o                         
  21   5   3       1308.62       1493.62       104.09 o                         
 -21   6   3        273.44        227.44       100.38 o                         
 -20   6   3       2459.49       2171.14       205.84 o                         
 -19   6   3        529.03        561.63        65.89 o                         
 -18   6   3         23.17         27.95        67.34 o                         
 -17   6   3       4849.90       5063.51       218.55 o                         
 -16   6   3       4404.44       4210.08       159.34 o                         
 -15   6   3       3343.60       3801.87       120.96 o                         
 -14   6   3        180.30        131.04        32.73 o                         
 -13   6   3        159.65         43.66        25.18 o                         
 -12   6   3        357.49        241.53        42.85 o                         
 -11   6   3        142.25        119.49        36.56 o                         
 -10   6   3         93.81        162.53        39.22 o                         
  -9   6   3        730.00        807.93        44.37 o                         
  -8   6   3        452.63        381.11        44.15 o                         
  -7   6   3        176.08        262.90        33.56 o                         
  -6   6   3       4458.45       4581.97       153.25 o                         
  -5   6   3       9378.53       9907.86       222.34 o                         
  -4   6   3          2.32        -22.21        53.92 o                         
  -3   6   3         62.68        101.15        39.01 o                         
  -2   6   3        811.75        863.61        44.71 o                         
  -1   6   3       2311.15       2307.73        63.52 o                         
   0   6   3        340.84        276.11        29.40 o                         
   1   6   3       1404.13       1311.64        80.72 o                         
   2   6   3        638.70        678.13        63.27 o                         
   3   6   3      10527.29      10147.85       207.59 o                         
   4   6   3         95.45        106.15        40.71 o                         
   5   6   3       1323.64       1339.59        51.24 o                         
   6   6   3      14948.60      15571.02       377.55 o                         
   7   6   3        346.93        344.12        42.38 o                         
   8   6   3       1011.16       1062.99        65.89 o                         
   9   6   3       1156.43       1047.08        62.22 o                         
  10   6   3       2895.91       3158.14        92.24 o                         
  11   6   3       1747.80       1696.85        65.01 o                         
  12   6   3         15.64         81.12        31.95 o                         
  13   6   3         57.74        127.20        32.39 o                         
  14   6   3       6267.12       6718.02       161.47 o                         
  15   6   3       2072.15       2116.62        77.89 o                         
  16   6   3        142.86        101.61        34.04 o                         
  17   6   3        654.53        552.95        60.44 o                         
  18   6   3        736.98        615.18        60.01 o                         
  19   6   3        121.14         62.14        38.16 o                         
  20   6   3       1698.24       1546.49       106.00 o                         
 -18   7   3        341.79        583.06        84.84 o                         
 -17   7   3        113.13         82.08        44.49 o                         
 -16   7   3         70.46         83.60        56.94 o                         
 -15   7   3        589.66        476.45        66.27 o                         
 -14   7   3       1211.70       1258.64        63.91 o                         
 -13   7   3        387.64        479.08        43.20 o                         
 -12   7   3       1843.15       1816.81        72.15 o                         
 -11   7   3       2280.29       2219.33        70.68 o                         
 -10   7   3       3060.92       3017.12        91.80 o                         
  -9   7   3       4262.02       4312.69       111.49 o                         
  -8   7   3         27.51         91.51        33.55 o                         
  -7   7   3        629.17        614.32        46.61 o                         
  -6   7   3        709.31        538.09        65.73 o                         
  -5   7   3        878.47        775.08        68.59 o                         
  -4   7   3       2079.66       1955.01        81.61 o                         
  -3   7   3        885.69        870.87        71.39 o                         
  -2   7   3         70.66         52.88        20.02 o                         
  -1   7   3        508.63        531.87        71.10 o                         
   0   7   3        785.90        798.90        52.89 o                         
   1   7   3         71.57         16.44        37.86 o                         
   2   7   3        228.39        222.32        29.15 o                         
   3   7   3       3642.57       3774.28       130.46 o                         
   4   7   3        566.85        551.79        46.79 o                         
   5   7   3       1590.47       1516.18        82.81 o                         
   6   7   3       1198.48       1182.89        65.32 o                         
   7   7   3       1401.99       1521.21        96.07 o                         
   8   7   3       2575.02       2475.77       103.12 o                         
   9   7   3         68.95         35.15        29.46 o                         
  10   7   3         20.72         22.73        61.96 o                         
  11   7   3         23.05         23.95        37.60 o                         
  12   7   3         30.04         27.52        38.27 o                         
  13   7   3       2359.14       2461.68        85.55 o                         
  14   7   3       4603.42       4634.11       164.43 o                         
  15   7   3       1763.12       1656.53        97.39 o                         
  16   7   3         50.44         87.34        39.17 o                         
  17   7   3          8.40        -29.25        70.52 o                         
 -15   8   3          4.84          8.82       100.38 o                         
 -14   8   3        694.21        784.54        88.31 o                         
 -13   8   3        426.68        396.55        49.93 o                         
 -12   8   3        185.41        299.50        41.21 o                         
 -11   8   3          6.27         72.45        39.01 o                         
 -10   8   3       2403.60       2382.62       104.93 o                         
  -9   8   3       2096.80       1997.01       122.07 o                         
  -8   8   3       1148.17       1030.74        60.92 o                         
  -7   8   3       1063.94       1096.38        68.09 o                         
  -6   8   3       1356.24       1173.27        71.53 o                         
  -5   8   3       2446.97       2412.14       150.75 o                         
  -4   8   3        172.72        137.38        69.52 o                         
  -3   8   3      10233.32      11098.20       285.22 o                         
  -2   8   3         15.11        118.74       112.45 o                         
  -1   8   3       3978.37       3911.79       126.90 o                         
   0   8   3       1654.12       1691.98        76.99 o                         
   1   8   3       9098.22       9121.72       242.89 o                         
   2   8   3         18.75         -1.15        48.78 o                         
   3   8   3       8049.21       8388.88       208.00 o                         
   4   8   3        483.48        516.89        51.42 o                         
   5   8   3        579.85        530.38        52.64 o                         
   6   8   3        108.78        -43.20        78.78 o                         
   7   8   3       1338.22       1233.45        61.67 o                         
   8   8   3       3119.78       3031.49       109.88 o                         
   9   8   3        282.02        231.55        67.20 o                         
  10   8   3         77.57        -59.83        59.83 o                         
  11   8   3         58.04        -44.27        52.63 o                         
  12   8   3       1783.99       1623.45        92.30 o                         
  13   8   3        458.80        357.60        54.72 o                         
  14   8   3       1596.63       1643.64       173.57 o                         
 -11   9   3       1002.19        963.11        58.58 o                         
 -10   9   3       1509.84       1428.76        85.30 o                         
  -9   9   3       1613.45       1314.20       101.14 o                         
  -8   9   3       2561.00       2495.56       123.51 o                         
  -7   9   3        138.48         49.22        43.47 o                         
  -6   9   3        735.54        792.68        56.79 o                         
  -5   9   3          6.52          1.10        39.37 o                         
  -4   9   3          1.17        -16.93        37.05 o                         
  -3   9   3        387.30        370.31        53.46 o                         
  -2   9   3         86.00         54.25        40.56 o                         
  -1   9   3        142.90        192.77        61.93 o                         
   0   9   3        354.82        339.45        59.70 o                         
   1   9   3       1209.53       1183.63        73.54 o                         
   2   9   3         86.78        245.53        74.92 o                         
   3   9   3         31.43        119.03        47.77 o                         
   4   9   3       2835.05       2959.09       126.18 o                         
   5   9   3         53.39         67.31        52.99 o                         
   6   9   3       2308.30       2142.35       132.07 o                         
   7   9   3        229.95        158.01        52.19 o                         
   8   9   3        107.85        171.43        50.25 o                         
   9   9   3        160.10        186.83        57.16 o                         
  10   9   3        959.88        863.70        73.27 o                         
 -26   0   4       7002.07       7754.62       725.53 o                         
 -25   0   4       3283.90       3308.71       332.90 o                         
 -24   0   4       1571.63       1516.62       198.22 o                         
 -23   0   4          9.55        -86.40        86.40 o                         
 -22   0   4       3201.81       3404.19       416.13 o                         
 -21   0   4       1134.49       1170.93       109.84 o                         
 -20   0   4       2202.58       2442.60       145.25 o                         
 -19   0   4       7356.72       7227.81       466.32 o                         
 -18   0   4       3394.90       2995.23       153.12 o                         
 -17   0   4         15.37          9.94        48.76 o                         
 -16   0   4       4354.97       4052.37       159.37 o                         
 -15   0   4       5812.30       5879.71       250.95 o                         
 -14   0   4      17677.44      18244.81       601.58 o                         
 -13   0   4         74.01         77.97        76.24 o                         
 -12   0   4       2515.55       2519.50       114.06 o                         
 -11   0   4        558.03        558.47        29.34 o                         
 -10   0   4      22099.51      22217.79       526.30 o                         
  -9   0   4      44184.25      43948.37      2182.93 o                         
  -8   0   4         45.08         89.83        13.60 o                         
  -7   0   4       2348.28       2510.62        56.71 o                         
  -6   0   4      50538.63      50734.78      2393.86 o                         
  -5   0   4       1351.70       1382.47        55.28 o                         
  -4   0   4      14555.67      14912.68       394.86 o                         
  -3   0   4      14531.60      14929.36       389.22 o                         
  -1   0   4        196.56        268.44        21.14 o                         
   1   0   4      12970.40      13479.50       356.25 o                         
   2   0   4        977.70        849.90        28.49 o                         
   3   0   4        485.36        633.17        28.92 o                         
   4   0   4      20817.19      20113.85       375.93 o                         
   5   0   4      60382.90      59721.76      1484.88 o                         
   6   0   4      18825.34      19311.28       511.63 o                         
   7   0   4      15814.17      19052.90       498.39 o                         
   8   0   4       2925.77       3387.86       155.95 o                         
   9   0   4      15043.36      14658.45       360.92 o                         
  10   0   4        724.21        782.35        67.77 o                         
  11   0   4      34518.12      33963.13       754.93 o                         
  12   0   4       1120.98       1270.74        56.97 o                         
  13   0   4      28110.68      29472.92       683.27 o                         
  14   0   4       4996.59       5060.34       155.87 o                         
  15   0   4      54104.37      55861.66      1711.23 o                         
  16   0   4       3337.37       3443.16       129.37 o                         
  17   0   4       5269.66       5616.23       163.88 o                         
  18   0   4        635.20        587.21        47.36 o                         
  19   0   4         44.28         24.40        36.92 o                         
  20   0   4          4.70        414.22       141.04 o                         
  21   0   4        148.59        -46.23       114.36 o                         
  22   0   4         24.71        -95.30        95.30 o                         
  23   0   4       1101.96        901.54       114.42 o                         
  24   0   4       3474.94       3820.33       228.55 o                         
  25   0   4       1081.35        838.61       152.47 o                         
 -26   1   4         11.72         63.49        88.06 o                         
 -25   1   4          1.16        171.84        72.39 o                         
 -24   1   4         78.14         29.38        54.20 o                         
 -23   1   4        980.23        950.71       146.08 o                         
 -22   1   4        482.90        492.93        55.70 o                         
 -21   1   4       1952.17       1673.79       137.85 o                         
 -20   1   4          2.84        -23.84        62.08 o                         
 -19   1   4       8446.92       8719.71       218.55 o                         
 -18   1   4       2067.54       2159.71        99.77 o                         
 -17   1   4       5351.70       5344.79       119.88 o                         
 -16   1   4        212.42        217.59        28.36 o                         
 -15   1   4       2842.53       2628.59        56.15 o                         
 -14   1   4         42.83         52.90        16.42 o                         
 -13   1   4       1941.24       1682.55        42.80 o                         
 -12   1   4        516.49        473.62        17.28 o                         
 -11   1   4       5691.67       5520.33       101.50 o                         
 -10   1   4      11963.73      12285.43       208.00 o                         
  -9   1   4       2384.01       2542.52        36.06 o                         
  -8   1   4       9368.95       8838.33       118.69 o                         
  -7   1   4       1154.82       1443.16        24.77 o                         
  -6   1   4       1483.44       1409.47        30.38 o                         
  -5   1   4       1300.56       1456.39        26.84 o                         
  -4   1   4       1806.65       1533.38        28.22 o                         
  -3   1   4       4258.46       4576.16        71.71 o                         
  -1   1   4          0.48         45.21        15.29 o                         
   1   1   4        496.60        567.15        22.29 o                         
   2   1   4      13905.03      13839.01       206.01 o                         
   3   1   4         59.96         58.08        15.71 o                         
   4   1   4       1451.83       1392.59        35.59 o                         
   5   1   4       6938.42       7270.10       135.47 o                         
   6   1   4       2799.59       2874.67        78.20 o                         
   7   1   4       7089.28       7453.80       147.14 o                         
   8   1   4        222.07        141.09        28.43 o                         
   9   1   4       5585.54       5804.65       109.80 o                         
  10   1   4          2.70        -11.07        27.21 o                         
  11   1   4       2462.77       2408.08        52.76 o                         
  12   1   4        631.42        591.94        27.87 o                         
  13   1   4        607.51        566.79        42.91 o                         
  14   1   4        236.05        215.33        32.72 o                         
  15   1   4       5918.93       5983.37       110.04 o                         
  16   1   4       1574.65       1563.48        72.73 o                         
  17   1   4         84.25        102.54        33.00 o                         
  18   1   4       1166.90       1113.78        45.35 o                         
  19   1   4        179.90        220.85        36.65 o                         
  20   1   4        835.92        756.02       129.60 o                         
  21   1   4        105.43         57.81       100.57 o                         
  22   1   4       3048.73       2884.81       226.83 o                         
  23   1   4          1.72        -50.82        85.35 o                         
  24   1   4        100.90        157.56        91.48 o                         
 -25   2   4        630.23        680.99        83.87 o                         
 -24   2   4         44.48        199.56        60.34 o                         
 -23   2   4          7.20        -71.95        71.95 o                         
 -22   2   4        137.76        521.70        95.12 o                         
 -21   2   4        873.71        824.63        93.44 o                         
 -20   2   4       4863.93       4528.84       232.52 o                         
 -19   2   4        418.92        340.75        78.14 o                         
 -18   2   4        908.98        912.33        53.86 o                         
 -17   2   4       3282.94       3060.61        94.82 o                         
 -16   2   4       1771.39       1610.60       105.25 o                         
 -15   2   4        800.97        695.69        36.01 o                         
 -14   2   4       2376.88       2131.45        58.36 o                         
 -13   2   4         21.02         56.20        21.72 o                         
 -12   2   4       1548.22       1521.08        28.44 o                         
 -11   2   4        215.56        281.54        14.11 o                         
 -10   2   4        833.11        820.78        18.69 o                         
  -9   2   4      24866.26      25181.30       353.88 o                         
  -8   2   4        283.95        390.04        22.57 o                         
  -7   2   4         11.17         16.71        17.45 o                         
  -6   2   4       3653.16       3829.50        62.45 o                         
  -5   2   4       2058.25       2129.51        37.07 o                         
  -4   2   4       6462.88       6646.90       109.02 o                         
  -3   2   4       4549.17       4661.43        85.11 o                         
  -2   2   4      16062.59      16516.83       326.23 o                         
  -1   2   4       4254.53       4289.24        98.37 o                         
   0   2   4      23211.44      22997.07       582.47 o                         
   1   2   4      20082.58      20759.62       440.27 o                         
   2   2   4       1450.44       1741.60        71.75 o                         
   3   2   4         69.56         73.05        20.12 o                         
   4   2   4       2889.24       2637.49        55.88 o                         
   5   2   4       7566.50       7531.33       141.42 o                         
   6   2   4      11433.80      11298.88       212.33 o                         
   7   2   4       5303.12       4972.78       118.95 o                         
   8   2   4       1013.99       1161.73        46.16 o                         
   9   2   4         45.73        109.90        36.33 o                         
  10   2   4        492.69        510.80        38.76 o                         
  11   2   4       6782.17       6263.84       132.43 o                         
  12   2   4        168.63        120.60        26.22 o                         
  13   2   4        301.65        257.75        26.28 o                         
  14   2   4          1.93        -15.14        19.40 o                         
  15   2   4        259.90        231.59        23.32 o                         
  16   2   4       1136.93       1204.04        51.50 o                         
  17   2   4        736.89        731.75        38.66 o                         
  18   2   4         35.40        -20.43        22.57 o                         
  19   2   4       3353.27       3045.29       122.53 o                         
  20   2   4       1186.87       1103.31        82.21 o                         
  21   2   4         33.07        196.65       137.23 o                         
  22   2   4       1716.44       1885.07       331.00 o                         
  23   2   4        432.10        347.68       112.04 o                         
  24   2   4        195.35        389.82       133.73 o                         
 -25   3   4         37.88         -9.26        90.06 o                         
 -24   3   4         28.35         73.34        62.36 o                         
 -23   3   4       1290.09       1736.88       127.18 o                         
 -22   3   4        837.31       1041.07       113.09 o                         
 -21   3   4       1124.03        982.82       134.05 o                         
 -20   3   4        411.97        421.97        91.48 o                         
 -19   3   4       5891.26       6261.61       253.43 o                         
 -18   3   4       4520.10       4830.24       149.04 o                         
 -17   3   4       4910.39       5129.19       172.58 o                         
 -16   3   4        685.52        584.88        38.71 o                         
 -15   3   4       3456.23       3458.29        95.13 o                         
 -14   3   4          5.79         23.10        13.75 o                         
 -13   3   4       8934.79       8429.08       136.90 o                         
 -12   3   4       1916.76       1884.96        43.46 o                         
 -11   3   4      10597.93      10562.52       167.82 o                         
 -10   3   4        376.15        318.38        15.31 o                         
  -9   3   4      22804.27      24114.19       383.28 o                         
  -8   3   4      36072.91      36345.78       625.81 o                         
  -7   3   4       4967.51       5025.95        91.49 o                         
  -6   3   4       8492.22       8780.73       183.36 o                         
  -5   3   4       6079.14       6191.60       124.15 o                         
  -4   3   4      11299.43      10263.60       188.40 o                         
  -3   3   4      14532.26      14579.21       264.33 o                         
  -2   3   4      12469.25      14438.43       361.44 o                         
  -1   3   4        860.84       1028.93        42.48 o                         
   0   3   4       2302.38       2288.76        79.23 o                         
   1   3   4      16576.66      17455.74       377.40 o                         
   2   3   4      70393.78      71755.08      1809.52 o                         
   3   3   4       2045.33       2015.04        59.95 o                         
   4   3   4       3019.91       2911.08        88.47 o                         
   5   3   4         78.11         58.17        25.02 o                         
   6   3   4      15764.45      16465.63       267.93 o                         
   7   3   4          6.19         90.79        24.91 o                         
   8   3   4      13597.94      12951.77       227.13 o                         
   9   3   4         31.29        -25.73        25.73 o                         
  10   3   4         88.81         71.24        29.28 o                         
  11   3   4        460.24        371.44        30.40 o                         
  12   3   4       1898.43       1903.29        60.33 o                         
  13   3   4       6918.68       6815.84       130.87 o                         
  14   3   4        222.93        153.72        38.25 o                         
  15   3   4        694.73        633.90        41.10 o                         
  16   3   4       5993.10       6406.95       154.42 o                         
  17   3   4       1404.91       1305.42        62.42 o                         
  18   3   4       1130.09       1060.62        65.37 o                         
  19   3   4         11.18         79.26        34.84 o                         
  20   3   4       9574.09      10123.98       381.65 o                         
  21   3   4         96.80          5.28        66.32 o                         
  22   3   4       7387.96       7940.18       428.52 o                         
  23   3   4        745.33        667.41       120.30 o                         
 -24   4   4       1762.04       1189.30       199.49 o                         
 -23   4   4        820.50        841.15       161.37 o                         
 -22   4   4       1502.63       1124.50       138.50 o                         
 -21   4   4        301.73        108.35        54.20 o                         
 -20   4   4        781.28        728.91       111.81 o                         
 -19   4   4        431.58        276.49        65.01 o                         
 -18   4   4       4491.04       4223.06       137.68 o                         
 -17   4   4          0.78         32.65        24.14 o                         
 -16   4   4        521.83        556.45        44.20 o                         
 -15   4   4        234.43        207.17        24.81 o                         
 -14   4   4         24.10        121.03        22.00 o                         
 -13   4   4          5.58          4.10        17.39 o                         
 -12   4   4        396.99        285.44        48.41 o                         
 -11   4   4       4511.10       4291.84        89.61 o                         
 -10   4   4       2609.17       2773.56        63.33 o                         
  -9   4   4       8201.98       8462.85       168.63 o                         
  -8   4   4       1912.94       1971.76        52.75 o                         
  -7   4   4       6880.12       7007.03       207.67 o                         
  -6   4   4      12585.77      12381.24       226.69 o                         
  -5   4   4       3297.24       2971.24       110.60 o                         
  -4   4   4        669.17        721.64        22.57 o                         
  -3   4   4       1315.71       1210.98        29.63 o                         
  -2   4   4       2550.02       2286.01       123.98 o                         
  -1   4   4       1053.68        949.89        45.43 o                         
   0   4   4       2196.52       2456.26        62.70 o                         
   1   4   4       1131.93       1059.00        41.49 o                         
   2   4   4       2047.64       2053.82        54.29 o                         
   3   4   4       7256.10       6762.57       146.11 o                         
   4   4   4       2621.21       2748.47       113.52 o                         
   5   4   4       6188.97       6370.79       193.27 o                         
   6   4   4        609.66        690.85        35.01 o                         
   7   4   4        360.12        391.22        47.59 o                         
   8   4   4          4.09         43.52        24.83 o                         
   9   4   4      36585.73      36234.44       604.17 o                         
  10   4   4        148.11        248.94        42.81 o                         
  11   4   4        167.01        144.51        25.43 o                         
  12   4   4       1572.68       1551.32        50.33 o                         
  13   4   4       1835.77       1928.92        52.23 o                         
  14   4   4        312.34        332.55        42.22 o                         
  15   4   4       1507.96       1565.75        57.45 o                         
  16   4   4        708.34        711.74        43.12 o                         
  17   4   4        115.58        197.91        52.18 o                         
  18   4   4       2827.77       2442.54       127.45 o                         
  19   4   4       2925.92       2872.48       121.80 o                         
  20   4   4       4699.08       4914.75       231.23 o                         
  21   4   4        156.53         90.26        63.53 o                         
  22   4   4        372.36        299.89       111.31 o                         
 -22   5   4        366.65        636.58       170.26 o                         
 -21   5   4       2038.43       2241.38       249.04 o                         
 -20   5   4        445.13        485.12       132.78 o                         
 -19   5   4         73.94         85.77        54.66 o                         
 -18   5   4        240.17        295.61        51.41 o                         
 -17   5   4        501.20        431.88        42.44 o                         
 -16   5   4       1230.25       1190.25        59.60 o                         
 -15   5   4         40.13         71.24        31.54 o                         
 -14   5   4       2427.93       2618.48        71.33 o                         
 -13   5   4        406.31        482.39        31.21 o                         
 -12   5   4       4150.97       4274.53       156.43 o                         
 -11   5   4       7299.92       7383.49       155.23 o                         
 -10   5   4         31.16         87.66        34.14 o                         
  -9   5   4       2271.28       2323.77        67.77 o                         
  -8   5   4        398.50        463.14        25.69 o                         
  -7   5   4       3296.81       3411.83        76.00 o                         
  -6   5   4       3011.93       3269.37        90.10 o                         
  -5   5   4        554.65        550.54        40.77 o                         
  -4   5   4       3488.81       3413.59        70.61 o                         
  -3   5   4       6396.94       6194.04       102.65 o                         
  -2   5   4        302.35        299.47        31.34 o                         
  -1   5   4       1493.15       1468.41        76.45 o                         
   0   5   4      14567.00      14160.45       282.33 o                         
   1   5   4       7766.15       7648.78       155.14 o                         
   2   5   4       2569.71       2641.88        61.83 o                         
   3   5   4        887.45        884.61        40.22 o                         
   4   5   4        118.46         66.67        33.70 o                         
   5   5   4        263.71        356.56        39.59 o                         
   6   5   4       2660.35       2489.21        62.85 o                         
   7   5   4        402.38        273.28        34.90 o                         
   8   5   4        126.07         85.80        23.21 o                         
   9   5   4        581.57        511.56        38.15 o                         
  10   5   4       1544.29       1599.45        56.26 o                         
  11   5   4       1173.23        944.05        53.23 o                         
  12   5   4        563.40        550.76        36.95 o                         
  13   5   4       1160.03       1103.13        52.27 o                         
  14   5   4        505.62        536.13        37.44 o                         
  15   5   4       1263.12       1417.83        97.29 o                         
  16   5   4        271.72        338.32        42.98 o                         
  17   5   4       1038.97        995.33        57.37 o                         
  18   5   4        567.97        582.74        71.09 o                         
  19   5   4        155.52        152.39        42.85 o                         
  20   5   4          3.74        -36.16        36.16 o                         
 -21   6   4         18.26        -60.99       123.25 o                         
 -20   6   4       1575.84       1547.65       134.69 o                         
 -19   6   4          1.71        -12.36        39.03 o                         
 -18   6   4          6.17        214.48        63.79 o                         
 -17   6   4       6703.97       6666.00       245.05 o                         
 -15   6   4        409.14        499.86        54.33 o                         
 -14   6   4         85.87         44.14        28.14 o                         
 -13   6   4        391.56        428.19        35.32 o                         
 -12   6   4         43.24         86.28        31.86 o                         
 -11   6   4        764.00        893.80        56.11 o                         
 -10   6   4       1778.31       1776.64        63.63 o                         
  -9   6   4       1319.01       1329.46        54.87 o                         
  -8   6   4       6574.18       6646.92       169.40 o                         
  -7   6   4       1501.47       1466.38       125.47 o                         
  -6   6   4        863.92        685.24        69.32 o                         
  -5   6   4       1757.54       1702.64        52.83 o                         
  -4   6   4       7777.02       7908.02       156.12 o                         
  -3   6   4       1717.16       1731.11        52.15 o                         
  -2   6   4       6151.36       6451.35       170.73 o                         
  -1   6   4         78.11         99.29        24.63 o                         
   0   6   4       2720.88       2667.48        67.44 o                         
   1   6   4       3220.18       3533.19       131.43 o                         
   2   6   4       3423.01       3424.42        93.38 o                         
   3   6   4       5849.95       5675.80       183.22 o                         
   4   6   4        441.10        487.28        46.57 o                         
   5   6   4        871.81        868.01        57.07 o                         
   6   6   4       4226.46       4199.08       160.51 o                         
   7   6   4       3127.80       3088.82        82.35 o                         
   8   6   4         67.44        163.34        46.06 o                         
   9   6   4       6224.16       6254.61       152.66 o                         
  10   6   4        324.33        269.10        38.80 o                         
  11   6   4      10693.56      10635.84       240.08 o                         
  12   6   4         38.18          7.12        34.64 o                         
  13   6   4      11154.59      11441.41       282.63 o                         
  14   6   4       1963.71       1872.24        86.72 o                         
  15   6   4       6058.03       6637.04       191.17 o                         
  16   6   4        120.98        162.75        47.42 o                         
  17   6   4       2982.70       2665.61       119.28 o                         
  18   6   4         19.12        105.69        70.13 o                         
  19   6   4       1640.89       1668.71       108.70 o                         
 -18   7   4          1.07         10.68        58.28 o                         
 -17   7   4       2735.48       2581.64       123.44 o                         
 -16   7   4         27.01         94.73        63.96 o                         
 -15   7   4        950.91        932.73        74.04 o                         
 -14   7   4        532.51        548.55        45.10 o                         
 -13   7   4       5584.86       5599.82       163.17 o                         
 -12   7   4        814.79        893.75        47.95 o                         
 -11   7   4       1490.91       1770.60        77.56 o                         
 -10   7   4         18.49          2.27        38.15 o                         
  -9   7   4        259.04        184.53        33.57 o                         
  -8   7   4        262.66        317.80        56.98 o                         
  -7   7   4       1600.91       1616.06       105.32 o                         
  -6   7   4         10.34         22.06        40.71 o                         
  -5   7   4        122.07        182.10        45.85 o                         
  -4   7   4       2564.51       2674.52        78.65 o                         
  -3   7   4        581.85        641.26        61.59 o                         
  -2   7   4      13104.08      13952.88       294.25 o                         
  -1   7   4        338.70        554.93        71.57 o                         
   0   7   4       7926.32       8004.00       309.58 o                         
   1   7   4       2225.36       2045.06       110.61 o                         
   2   7   4       7332.84       7300.56       187.34 o                         
   3   7   4         29.24          3.63        50.27 o                         
   4   7   4       5250.04       5723.08       154.08 o                         
   5   7   4        483.89        529.31        41.10 o                         
   6   7   4       3771.15       3719.89       140.96 o                         
   7   7   4        812.92       1006.91        58.16 o                         
   8   7   4        304.53        218.87        41.27 o                         
   9   7   4         46.58        127.47        40.56 o                         
  10   7   4          2.52         16.12        48.71 o                         
  11   7   4         31.25         36.02        36.48 o                         
  12   7   4        245.34        282.62        54.33 o                         
  13   7   4        118.76        105.10        46.55 o                         
  14   7   4         22.32         -5.51        42.70 o                         
  15   7   4        217.81        201.80        59.60 o                         
  16   7   4        300.72        172.14        80.68 o                         
  17   7   4       2507.66       2660.69       150.59 o                         
 -15   8   4       3000.06       3040.79       152.27 o                         
 -14   8   4        565.78        530.31        87.03 o                         
 -13   8   4        248.85        414.07        47.09 o                         
 -12   8   4       3786.38       4104.87       120.84 o                         
 -11   8   4       1384.21       1387.79        96.98 o                         
 -10   8   4         24.45         48.82        36.92 o                         
  -9   8   4         18.76          4.84        30.39 o                         
  -8   8   4       2682.49       2765.41        95.45 o                         
  -7   8   4         78.81        -10.73        38.36 o                         
  -6   8   4       8619.72       8757.72       227.04 o                         
  -5   8   4        194.80        213.01        48.04 o                         
  -4   8   4        630.34        638.58        51.28 o                         
  -3   8   4       2388.03       2289.76        86.57 o                         
  -2   8   4          1.01        -25.59        45.48 o                         
  -1   8   4        585.46        532.68        68.05 o                         
   0   8   4       1986.15       1930.39        88.15 o                         
   1   8   4         84.85         47.33        64.24 o                         
   2   8   4       1058.14       1051.82       140.70 o                         
   3   8   4       2509.63       2586.15       132.05 o                         
   4   8   4        305.44        163.44        77.16 o                         
   5   8   4        141.88        214.88        55.55 o                         
   6   8   4        920.29        761.20        74.82 o                         
   7   8   4       2302.19       2332.43       118.84 o                         
   8   8   4        548.19        642.55        56.69 o                         
   9   8   4       1983.58       2171.29        99.65 o                         
  10   8   4        646.31        517.99        81.76 o                         
  11   8   4       1728.83       1980.90       108.57 o                         
  12   8   4         21.67        157.29        48.75 o                         
  13   8   4        107.80         53.13       102.29 o                         
  14   8   4        601.38        703.29        58.85 o                         
 -11   9   4       3133.14       2929.13       113.40 o                         
 -10   9   4       3025.48       2958.92       115.25 o                         
  -9   9   4         85.07        148.90        45.94 o                         
  -8   9   4        368.57        430.74        48.64 o                         
  -7   9   4       1573.46       1655.84        79.67 o                         
  -6   9   4       3927.53       3885.16       138.68 o                         
  -5   9   4        395.35        501.95        48.00 o                         
  -4   9   4         29.78         18.94        50.60 o                         
  -3   9   4         49.09        100.90        48.65 o                         
  -2   9   4        801.46        753.38        62.46 o                         
  -1   9   4         27.99         26.72        67.39 o                         
   0   9   4       4244.50       4131.10       151.99 o                         
   1   9   4        254.70        208.95        51.35 o                         
   2   9   4        413.47        390.01        60.15 o                         
   3   9   4        928.55        949.36        70.79 o                         
   4   9   4       5986.89       6070.62       212.50 o                         
   5   9   4       4086.19       3923.77       153.58 o                         
   6   9   4        778.49        726.83        62.25 o                         
   7   9   4       2097.92       2139.07       122.87 o                         
   8   9   4        170.30          6.50        61.85 o                         
   9   9   4        480.88        363.03        63.09 o                         
 -26   1   5        363.72        273.75       108.25 o                         
 -25   1   5       3181.83       3303.84       167.66 o                         
 -24   1   5        183.26         40.72        99.11 o                         
 -23   1   5       1888.54       2028.13       129.46 o                         
 -22   1   5        321.19        382.93        67.30 o                         
 -21   1   5        717.72        865.34        75.20 o                         
 -20   1   5        148.60        134.76        87.27 o                         
 -19   1   5       2115.16       2031.32       113.52 o                         
 -18   1   5       1996.90       1962.06       113.20 o                         
 -17   1   5       1219.61       1181.13        52.29 o                         
 -16   1   5        807.36        807.75        34.76 o                         
 -15   1   5        379.52        319.88        22.73 o                         
 -14   1   5        538.53        504.56        34.61 o                         
 -13   1   5       8181.55       7872.85       136.80 o                         
 -12   1   5       3254.36       3233.34        59.71 o                         
 -11   1   5        499.27        415.96         9.73 o                         
 -10   1   5        344.08        239.54         9.61 o                         
  -9   1   5      14786.68      14088.44       207.82 o                         
  -8   1   5        152.05        171.36        12.21 o                         
  -7   1   5       4504.50       4139.57        60.14 o                         
  -6   1   5      17018.47      16169.70       235.38 o                         
  -5   1   5      18638.39      19509.82       296.25 o                         
  -4   1   5        624.80        757.08        21.31 o                         
  -3   1   5      31267.68      30403.97       527.26 o                         
  -2   1   5        308.47        355.42        17.85 o                         
  -1   1   5      34989.81      39320.26       658.55 o                         
   0   1   5       1716.28       1766.51        35.41 o                         
   1   1   5      24560.99      23984.02       468.47 o                         
   2   1   5      25123.49      25316.21       506.97 o                         
   3   1   5       5317.71       4920.81        95.58 o                         
   4   1   5       3173.87       3311.71        66.90 o                         
   5   1   5        220.27        260.55        32.87 o                         
   6   1   5      24031.72      24539.53       441.06 o                         
   7   1   5         10.38         36.21        27.48 o                         
   8   1   5      17485.59      16335.85       281.93 o                         
   9   1   5       4544.30       4795.69        94.62 o                         
  10   1   5        920.89        986.65        42.11 o                         
  11   1   5          0.11        -22.31        22.31 o                         
  12   1   5       9002.71       8767.48       155.29 o                         
  13   1   5          3.64         -4.24        19.16 o                         
  14   1   5      23102.40      23605.24       416.03 o                         
  15   1   5       5353.30       5550.44       111.68 o                         
  16   1   5       9047.86       9160.09       167.66 o                         
  17   1   5         13.11         23.72        29.42 o                         
  18   1   5         11.32          5.66        27.08 o                         
  19   1   5         12.19         12.51        55.38 o                         
  20   1   5       1226.30       1185.86       100.72 o                         
  21   1   5        681.84        548.18        82.21 o                         
  22   1   5        388.76        490.46       161.37 o                         
  23   1   5        223.68        227.94        95.61 o                         
  24   1   5        264.91        280.76        76.08 o                         
 -25   2   5         90.76         57.54        71.03 o                         
 -24   2   5        646.60        663.14       160.73 o                         
 -23   2   5       1197.22       1118.94       101.29 o                         
 -22   2   5          9.92        -49.27        81.80 o                         
 -21   2   5         38.83         43.11        57.07 o                         
 -20   2   5       3634.85       4045.27       196.31 o                         
 -19   2   5         85.56         67.73        68.29 o                         
 -18   2   5       1964.51       2067.58       142.68 o                         
 -17   2   5       6636.21       6215.76       139.95 o                         
 -16   2   5      20962.44      21540.85       484.72 o                         
 -15   2   5        514.21        437.97        29.31 o                         
 -14   2   5       8928.88       8441.54       163.22 o                         
 -13   2   5       2437.02       2419.39       136.73 o                         
 -12   2   5       4491.32       4297.33        72.44 o                         
 -11   2   5         49.93         50.74         9.55 o                         
 -10   2   5       8909.10       8286.16       123.92 o                         
  -9   2   5        128.23        116.72        11.06 o                         
  -8   2   5       8235.91       8080.18       120.63 o                         
  -7   2   5       8185.39       8202.82       144.84 o                         
  -6   2   5        460.71        523.99        23.54 o                         
  -5   2   5      12306.69      11930.11       199.44 o                         
  -4   2   5        110.59        166.31        19.50 o                         
  -3   2   5       3932.53       4217.39        93.36 o                         
  -2   2   5       2678.58       2814.37        79.41 o                         
  -1   2   5      19628.88      18165.01       455.70 o                         
   0   2   5        285.03        196.65        35.05 o                         
   1   2   5        526.40        448.58        24.36 o                         
   2   2   5        253.65        310.22        24.98 o                         
   3   2   5        191.87        290.21        40.37 o                         
   4   2   5      35078.67      34857.37       614.61 o                         
   5   2   5      26145.82      27161.48       515.16 o                         
   6   2   5      21260.56      22560.59       425.64 o                         
   7   2   5       1464.24       1633.79        57.20 o                         
   8   2   5      34396.14      35819.65       672.63 o                         
   9   2   5        492.29        469.09        32.48 o                         
  10   2   5        768.00        870.36        36.36 o                         
  11   2   5       1093.09       1006.22        53.61 o                         
  12   2   5      15319.75      14907.46       274.84 o                         
  13   2   5       1997.06       2064.27        65.73 o                         
  14   2   5        442.61        437.66        35.62 o                         
  15   2   5       2844.12       2710.90        73.00 o                         
  16   2   5        538.22        466.18        44.53 o                         
  17   2   5        992.97        954.74        40.39 o                         
  18   2   5       3016.54       2850.26       104.85 o                         
  19   2   5      11276.50      11419.91       334.55 o                         
  20   2   5         80.46        171.78        35.68 o                         
  21   2   5        146.23        152.29        72.63 o                         
  22   2   5         31.53         52.82        73.41 o                         
  23   2   5      11121.24      11468.51       597.86 o                         
  24   2   5         60.28         11.79       104.54 o                         
 -25   3   5        322.68        334.62        83.42 o                         
 -24   3   5       2463.28       2403.48       178.02 o                         
 -23   3   5          0.74        -60.06        64.58 o                         
 -22   3   5        143.57        263.14        87.04 o                         
 -21   3   5       1723.40       1616.82       120.20 o                         
 -20   3   5        223.23          9.11        68.61 o                         
 -19   3   5        792.21        808.80        48.64 o                         
 -18   3   5       1215.73       1011.70        57.67 o                         
 -17   3   5        339.90        421.08        54.29 o                         
 -16   3   5        787.51        784.81        48.05 o                         
 -15   3   5       8756.52       8273.82       155.98 o                         
 -14   3   5       1201.33       1201.00        33.85 o                         
 -13   3   5       3501.84       3435.19        67.26 o                         
 -12   3   5        119.71        132.21        10.90 o                         
 -11   3   5         65.68         20.40        12.29 o                         
 -10   3   5        843.70        687.88        30.97 o                         
  -9   3   5       1772.35       1748.66        40.39 o                         
  -8   3   5       3555.30       3579.11        83.72 o                         
  -7   3   5        262.26        203.72        21.67 o                         
  -6   3   5       1174.22       1145.20        48.60 o                         
  -5   3   5         29.67         -8.87        26.83 o                         
  -4   3   5       2019.00       1706.14        60.40 o                         
  -3   3   5        722.05        879.32        76.66 o                         
  -2   3   5        204.03        221.93        33.56 o                         
  -1   3   5        126.31        266.83        83.86 o                         
   0   3   5       4217.72       4332.65       104.03 o                         
   1   3   5       2410.37       2460.40        79.49 o                         
   2   3   5       5486.96       5349.79       161.03 o                         
   3   3   5       3116.31       2979.45        76.38 o                         
   4   3   5       2541.80       2925.83        91.06 o                         
   5   3   5       3673.26       3655.28        78.31 o                         
   6   3   5       1684.53       1712.09        52.42 o                         
   7   3   5       1057.84       1195.31        52.46 o                         
   8   3   5       2158.32       2261.75        55.74 o                         
   9   3   5        241.09        199.20        32.27 o                         
  10   3   5        305.68        365.08        29.93 o                         
  11   3   5        186.26        233.52        37.33 o                         
  12   3   5       2399.02       2378.81        81.09 o                         
  13   3   5        184.24        240.78        37.74 o                         
  14   3   5       1349.28       1369.85        74.09 o                         
  15   3   5        405.11        461.98        34.72 o                         
  16   3   5       2965.70       2935.74        85.71 o                         
  17   3   5        506.28        413.98        35.37 o                         
  18   3   5          3.43         69.96        34.57 o                         
  19   3   5       1986.93       2035.14        90.99 o                         
  20   3   5        142.83        349.95        67.08 o                         
  21   3   5          0.37        -75.32        75.32 o                         
  22   3   5        748.69        788.84       141.67 o                         
  23   3   5          0.72        178.24       179.16 o                         
 -24   4   5       1842.58       1401.50       231.25 o                         
 -23   4   5        916.90       1114.34       162.64 o                         
 -22   4   5       1628.77       2060.95       170.26 o                         
 -21   4   5         56.10        -32.06        53.97 o                         
 -20   4   5       2235.98       2223.11       163.28 o                         
 -19   4   5       3863.24       3984.93       162.42 o                         
 -18   4   5       5397.90       5157.99       170.55 o                         
 -17   4   5        381.01        357.61        39.38 o                         
 -16   4   5       3620.60       3663.33       116.63 o                         
 -15   4   5       1591.96       1519.07        51.65 o                         
 -14   4   5      14903.79      14879.78       296.31 o                         
 -13   4   5       7485.67       7946.05       168.51 o                         
 -12   4   5       1219.59       1181.16        38.58 o                         
 -11   4   5         55.56         86.09        17.10 o                         
 -10   4   5       1619.34       1751.93        56.01 o                         
  -9   4   5        935.94        857.58        37.20 o                         
  -8   4   5      17243.47      17340.16       296.18 o                         
  -7   4   5       9781.16       9843.92       197.12 o                         
  -6   4   5       3342.45       3262.45        67.86 o                         
  -5   4   5        781.28        832.99        43.12 o                         
  -4   4   5       2276.65       2279.28        84.91 o                         
  -3   4   5       7390.56       7131.96       138.76 o                         
  -2   4   5       2058.09       2140.69        63.29 o                         
  -1   4   5       2492.24       2405.28        69.45 o                         
   0   4   5        129.39        139.65        29.20 o                         
   1   4   5         45.01         81.39        30.85 o                         
   2   4   5         46.15         53.80        26.61 o                         
   3   4   5      14549.19      14454.67       307.44 o                         
   4   4   5       2031.30       2212.45        58.79 o                         
   5   4   5       2845.63       2825.76       105.20 o                         
   6   4   5       7809.98       7547.53       147.78 o                         
   7   4   5         38.00         37.32        28.61 o                         
   8   4   5        122.83        144.51        32.83 o                         
   9   4   5        257.36        276.21        29.83 o                         
  10   4   5        916.93        630.03        56.90 o                         
  11   4   5         94.06        209.24        47.96 o                         
  12   4   5       5716.58       5562.03       169.32 o                         
  13   4   5        804.27        767.95        36.18 o                         
  14   4   5       1354.57       1360.87        56.14 o                         
  15   4   5        910.79       1067.03        49.53 o                         
  16   4   5        976.85        831.98        45.06 o                         
  17   4   5       4358.96       4253.55       132.12 o                         
  18   4   5         21.80        -23.36        52.53 o                         
  19   4   5        841.65        917.88        74.36 o                         
  20   4   5       1914.92       2018.26       132.41 o                         
  21   4   5        870.99        782.55       101.65 o                         
  22   4   5        241.72        -51.13       102.85 o                         
 -22   5   5        251.44          1.27       127.06 o                         
 -21   5   5       2310.00       2564.12       271.91 o                         
 -20   5   5        532.83        250.31        73.70 o                         
 -19   5   5        844.86        577.40        78.89 o                         
 -18   5   5        563.80        585.11        48.58 o                         
 -17   5   5        171.86        163.46        43.92 o                         
 -16   5   5        416.63        502.61        43.65 o                         
 -15   5   5        294.94        296.20        28.49 o                         
 -14   5   5        302.37        281.42        28.21 o                         
 -13   5   5       2016.85       1997.97        63.71 o                         
 -12   5   5        754.23        753.25        41.90 o                         
 -11   5   5       1518.38       1406.06        48.45 o                         
 -10   5   5        173.07        223.15        46.05 o                         
  -9   5   5       6360.63       6299.54       157.12 o                         
  -8   5   5       1238.37       1268.28        50.30 o                         
  -7   5   5      14922.67      14812.49       299.18 o                         
  -6   5   5        451.46        473.03        36.76 o                         
  -5   5   5      21516.53      22401.11       489.34 o                         
  -4   5   5       5994.83       6071.24       132.29 o                         
  -3   5   5      33604.94      34685.24       672.90 o                         
  -2   5   5       4687.76       4808.53       163.27 o                         
  -1   5   5       9654.64       9995.51       220.57 o                         
   0   5   5         63.86         71.76        44.38 o                         
   1   5   5       5551.73       5474.49       276.38 o                         
   2   5   5        323.88        341.75        32.90 o                         
   3   5   5       7595.05       7710.93       228.79 o                         
   4   5   5       1109.40        987.18        51.70 o                         
   5   5   5       6108.56       5872.73       146.87 o                         
   6   5   5       1580.24       1601.06        58.06 o                         
   7   5   5         39.84         24.85        31.69 o                         
   8   5   5       5887.58       5752.39       152.30 o                         
   9   5   5       1008.10        872.08        47.53 o                         
  10   5   5       5579.96       5512.73       135.63 o                         
  11   5   5        252.69        256.62        33.03 o                         
  12   5   5      10079.16      10118.08       191.57 o                         
  13   5   5         89.08          6.21        28.89 o                         
  14   5   5       1553.42       1520.20        88.74 o                         
  15   5   5         48.55         19.60        33.04 o                         
  16   5   5       5447.75       5636.24       200.27 o                         
  17   5   5         79.96        122.15        56.87 o                         
  18   5   5       1837.71       1640.81       101.12 o                         
  19   5   5        315.11        300.35        50.47 o                         
  20   5   5       1041.02        962.23        82.62 o                         
  21   5   5         51.92         14.95        89.18 o                         
 -20   6   5       4229.21       3714.97       283.98 o                         
 -19   6   5        145.52        117.50        42.39 o                         
 -18   6   5        862.51        885.01        89.70 o                         
 -17   6   5         27.05         53.34        52.15 o                         
 -16   6   5       2581.84       2612.56       200.62 o                         
 -15   6   5        202.09        218.23        43.78 o                         
 -14   6   5         37.87          6.87        38.33 o                         
 -13   6   5       5977.85       6378.27       151.74 o                         
 -12   6   5       1942.64       1966.64        62.81 o                         
 -11   6   5        100.88        138.77        33.06 o                         
 -10   6   5       1882.30       2020.98       103.49 o                         
  -9   6   5       2054.03       2034.37        66.65 o                         
  -8   6   5        549.44        407.25        42.85 o                         
  -7   6   5       2613.27       2488.21        82.03 o                         
  -6   6   5       1621.90       1839.16        74.63 o                         
  -5   6   5       3638.53       3672.04       101.77 o                         
  -4   6   5       4979.52       5183.68       126.37 o                         
  -3   6   5       4702.78       4755.91       168.35 o                         
  -2   6   5       2298.50       2316.30        94.27 o                         
  -1   6   5        118.32        302.84        67.00 o                         
   0   6   5        406.96        277.53        52.54 o                         
   1   6   5       4269.48       4112.01        98.68 o                         
   2   6   5        226.04        190.15        26.96 o                         
   3   6   5        449.95        429.52        35.40 o                         
   4   6   5       2938.01       2949.19        94.00 o                         
   5   6   5       1047.47       1017.67        65.94 o                         
   6   6   5       9524.92       9856.93       351.40 o                         
   7   6   5       4028.84       4135.82        95.01 o                         
   8   6   5      17064.23      17610.33       349.11 o                         
   9   6   5       1011.78        898.69        55.56 o                         
  10   6   5       2018.99       1884.19        66.64 o                         
  11   6   5         29.21         74.20        38.14 o                         
  12   6   5          5.03        -22.97        62.63 o                         
  13   6   5         57.76        151.41        35.13 o                         
  14   6   5        695.69        633.37        42.97 o                         
  15   6   5       1177.23       1285.95        73.80 o                         
  16   6   5         29.43         18.35        32.01 o                         
  17   6   5        288.48        291.91        54.35 o                         
  18   6   5          0.17         72.15        65.83 o                         
  19   6   5        932.53        942.68        68.86 o                         
 -18   7   5         12.93         74.73        33.70 o                         
 -17   7   5         82.45        147.46        54.24 o                         
 -16   7   5         31.26         51.47        54.19 o                         
 -15   7   5       1074.17       1093.06       106.24 o                         
 -14   7   5        174.54        191.02        56.09 o                         
 -13   7   5         69.34         97.63        48.91 o                         
 -12   7   5          0.78          2.45        32.24 o                         
 -11   7   5       3965.52       4111.15       147.96 o                         
 -10   7   5       1580.86       1755.50        66.56 o                         
  -9   7   5        101.87        141.34        44.57 o                         
  -8   7   5        576.72        434.59        52.72 o                         
  -7   7   5       1760.90       1806.15        76.32 o                         
  -6   7   5       1087.45       1090.31        56.77 o                         
  -5   7   5       1338.60       1257.90        60.42 o                         
  -4   7   5        278.85        233.98        57.94 o                         
  -3   7   5         68.25        178.07        46.77 o                         
  -2   7   5        573.29        533.93        55.49 o                         
  -1   7   5       2612.63       2457.01        96.39 o                         
   0   7   5       4622.50       4236.33       143.14 o                         
   1   7   5       1383.59       1280.20        90.58 o                         
   2   7   5        498.10        447.52        59.41 o                         
   3   7   5       3663.16       3537.08       104.19 o                         
   4   7   5       2874.28       3132.60       167.63 o                         
   5   7   5        515.88        639.34        58.35 o                         
   6   7   5       1947.23       2132.81       118.49 o                         
   7   7   5        488.78        554.47        56.04 o                         
   8   7   5       4145.50       4285.46       151.61 o                         
   9   7   5          7.48         28.80        48.42 o                         
  10   7   5       1330.94       1337.67        70.42 o                         
  11   7   5       2153.68       2098.96        78.92 o                         
  12   7   5          3.29        -33.29        38.47 o                         
  13   7   5        634.08        724.06        51.06 o                         
  14   7   5       4957.37       5042.19       180.83 o                         
  15   7   5         38.03        -19.17        43.32 o                         
  16   7   5        145.78        197.11        82.59 o                         
 -15   8   5         41.10          9.14        78.32 o                         
 -14   8   5       2990.68       3107.52       138.86 o                         
 -13   8   5        519.31        595.92        54.81 o                         
 -12   8   5      12944.56      13174.27       409.33 o                         
 -11   8   5       1460.25       1608.46        85.88 o                         
 -10   8   5       5146.13       5390.49       178.39 o                         
  -9   8   5       1615.97       1427.45        84.91 o                         
  -8   8   5         22.34         76.59        35.59 o                         
  -7   8   5        368.86        437.49        50.55 o                         
  -6   8   5       1246.88       1283.45        74.85 o                         
  -5   8   5         38.58         95.52        59.42 o                         
  -4   8   5       1202.72       1120.35        70.84 o                         
  -3   8   5        545.01        430.39        71.56 o                         
  -2   8   5          6.08        -77.02        77.02 o                         
  -1   8   5       1241.40       1057.61       110.62 o                         
   0   8   5        407.82        372.05        53.23 o                         
   1   8   5       3671.32       3504.22       122.05 o                         
   2   8   5          6.70        138.91        95.93 o                         
   3   8   5       1244.67       1086.77        71.08 o                         
   4   8   5       3726.55       3915.04       129.15 o                         
   5   8   5       1360.97       1387.82        82.16 o                         
   6   8   5       2032.82       2030.24        93.90 o                         
   7   8   5       2410.75       2593.01       127.28 o                         
   8   8   5        225.61        253.71        46.43 o                         
   9   8   5        140.78         52.28        50.23 o                         
  10   8   5       3603.15       3742.39       132.54 o                         
  11   8   5          3.16         82.91        39.29 o                         
  12   8   5         20.01         73.78        47.49 o                         
  13   8   5         52.58         32.76        47.32 o                         
 -10   9   5        259.33        298.89        54.24 o                         
  -9   9   5       1387.59       1251.96        69.06 o                         
  -8   9   5        461.72        489.22        50.29 o                         
  -7   9   5         96.86         66.43        50.48 o                         
  -6   9   5        163.92        194.29        44.68 o                         
  -5   9   5        217.41        277.63        83.11 o                         
  -4   9   5       1395.91       1461.70       132.79 o                         
  -3   9   5       1041.44        988.49        67.56 o                         
  -2   9   5       1309.14       1275.87        79.06 o                         
  -1   9   5       2289.35       2394.00       100.55 o                         
   0   9   5        208.32         87.40        47.87 o                         
   1   9   5          5.88        150.02        48.25 o                         
   2   9   5        942.95        967.73        64.04 o                         
   3   9   5         24.52         55.23        57.22 o                         
   4   9   5        221.79        184.73        62.60 o                         
   5   9   5       1701.70       1897.47       125.69 o                         
   6   9   5        159.31         64.72        52.40 o                         
   7   9   5          1.49         44.64        79.36 o                         
   8   9   5        250.27        355.44       111.01 o                         
   9   9   5        127.49        189.64        51.45 o                         
 -26   0   6        546.01        548.47       108.67 o                         
 -25   0   6        928.34        794.14       146.12 o                         
 -24   0   6       1411.59       1538.06       124.10 o                         
 -23   0   6       9640.23       9374.44       810.66 o                         
 -22   0   6       4611.80       4702.71       226.55 o                         
 -21   0   6       2288.84       2466.65       142.68 o                         
 -20   0   6       3428.18       3436.48       152.48 o                         
 -19   0   6       1082.38       1240.91       106.19 o                         
 -18   0   6         21.52        126.96       116.90 o                         
 -17   0   6      10355.74      11004.49       395.28 o                         
 -16   0   6        237.54        390.66        97.68 o                         
 -15   0   6       1298.37       1166.23        72.05 o                         
 -14   0   6        302.52        267.17        39.91 o                         
 -13   0   6       9700.17       9379.13       179.79 o                         
 -12   0   6       2642.24       2346.81        60.89 o                         
 -11   0   6        155.11        137.77        13.35 o                         
 -10   0   6      29070.60      28905.24       562.65 o                         
  -9   0   6       7625.48       7551.59       162.02 o                         
  -8   0   6         49.14        132.53        27.69 o                         
  -7   0   6      14138.21      13919.31       280.15 o                         
  -6   0   6      29747.19      28884.44       676.10 o                         
  -5   0   6       4414.45       4173.32        97.09 o                         
  -4   0   6      22383.16      21217.98       493.42 o                         
  -3   0   6      63503.21      63358.43      2879.24 o                         
  -1   0   6      51005.20      53117.36      1850.13 o                         
   1   0   6      11754.92      12225.35       350.11 o                         
   2   0   6         66.76         41.36        29.26 o                         
   3   0   6       6927.08       7256.16       255.73 o                         
   4   0   6      50571.02      50505.65      1157.32 o                         
   5   0   6      22602.22      23099.61       512.39 o                         
   6   0   6       2089.15       1903.70        67.12 o                         
   7   0   6       3383.84       3030.91       118.43 o                         
   8   0   6        573.66        763.47        62.87 o                         
   9   0   6      29904.48      29921.94       616.98 o                         
  10   0   6        195.51        159.48        34.15 o                         
  11   0   6       7298.17       6976.80       171.54 o                         
  12   0   6         91.03        134.97        34.38 o                         
  13   0   6       2646.14       2812.02        85.43 o                         
  14   0   6       9481.40       9645.50       203.10 o                         
  15   0   6      20233.85      20618.28       473.77 o                         
  16   0   6        165.99        123.10        38.98 o                         
  17   0   6       1579.41       1481.63        91.15 o                         
  18   0   6       3334.73       3411.44       142.19 o                         
  19   0   6        325.13        188.92       103.84 o                         
  20   0   6        363.89        428.30       119.52 o                         
  21   0   6       1774.22       1640.77       121.05 o                         
  22   0   6       1325.25       1381.60       149.89 o                         
  23   0   6         12.67         11.44       132.14 o                         
  24   0   6        447.84        385.00       195.68 o                         
 -26   1   6       2204.83       2177.89       144.23 o                         
 -25   1   6       1162.23       1168.07        93.35 o                         
 -24   1   6       1084.92       1248.78        85.55 o                         
 -23   1   6        214.97        261.63        61.99 o                         
 -22   1   6       2925.62       2858.68       116.57 o                         
 -21   1   6          2.55        -47.38        47.38 o                         
 -20   1   6          0.66         34.33        49.78 o                         
 -19   1   6        507.83        288.01        56.59 o                         
 -18   1   6        107.86        224.75        48.45 o                         
 -17   1   6       6295.31       6177.00       158.78 o                         
 -16   1   6       3391.31       3319.89        72.80 o                         
 -15   1   6       3206.54       3117.73        89.59 o                         
 -14   1   6       1915.83       1703.27        41.20 o                         
 -13   1   6       5146.72       4968.07        89.17 o                         
 -12   1   6        572.60        594.16        12.92 o                         
 -11   1   6      10718.01      10333.19       134.00 o                         
 -10   1   6       9083.27       9140.39       122.84 o                         
  -9   1   6       2288.87       2307.39        37.73 o                         
  -8   1   6        218.68        242.02        15.67 o                         
  -7   1   6       1895.30       1781.74        31.40 o                         
  -6   1   6          2.40         43.86        15.80 o                         
  -5   1   6       3391.88       3320.88        64.47 o                         
  -4   1   6       2728.18       2532.17        51.44 o                         
  -3   1   6      45747.73      46761.74       924.99 o                         
  -2   1   6      71457.15      76049.44      3505.65 o                         
  -1   1   6       9405.97       9962.07       179.47 o                         
   0   1   6       1213.96       1410.80        47.37 o                         
   1   1   6         63.89         -9.55        22.00 o                         
   2   1   6       2054.91       2263.32        54.82 o                         
   3   1   6        724.67        749.55        31.95 o                         
   4   1   6         35.52        113.25        22.96 o                         
   5   1   6       1147.28       1061.20        39.93 o                         
   6   1   6        892.01       1034.27        46.50 o                         
   7   1   6       2629.75       2450.60        58.79 o                         
   8   1   6        152.05        115.97        35.52 o                         
   9   1   6       2573.65       2300.97        59.48 o                         
  10   1   6       1934.30       2047.10        51.86 o                         
  11   1   6       4221.21       3911.10        78.12 o                         
  12   1   6        796.22        741.77        33.15 o                         
  13   1   6        252.78        239.21        37.46 o                         
  14   1   6        162.61        119.43        30.59 o                         
  15   1   6       3795.53       3925.23        97.49 o                         
  16   1   6       3480.38       3476.22        84.69 o                         
  17   1   6        148.24        171.71        25.77 o                         
  18   1   6        388.47        383.43        34.59 o                         
  19   1   6        154.63        179.91        50.62 o                         
  20   1   6         15.88         22.62        43.30 o                         
  21   1   6         20.90        293.17       108.00 o                         
  22   1   6       4242.88       4561.48       522.23 o                         
  23   1   6          9.58         49.11       107.32 o                         
  24   1   6         66.51         21.72       110.48 o                         
 -25   2   6         79.16         -2.70        59.56 o                         
 -24   2   6        132.23        220.37        63.42 o                         
 -23   2   6       1146.77       1118.69       107.37 o                         
 -22   2   6       1596.58       1570.45       139.85 o                         
 -21   2   6       1086.72       1167.79       136.55 o                         
 -20   2   6       3017.93       3256.06       129.05 o                         
 -19   2   6       1384.02       1396.94        84.13 o                         
 -18   2   6        745.69        697.97        74.67 o                         
 -17   2   6       9217.21       9375.81       217.71 o                         
 -16   2   6         75.55        110.68        33.89 o                         
 -15   2   6        694.84        703.05        40.32 o                         
 -14   2   6        232.29        240.23        35.95 o                         
 -13   2   6       1391.03       1303.88        44.00 o                         
 -12   2   6       8315.77       7940.73       123.19 o                         
 -11   2   6       5738.38       5831.03        91.53 o                         
 -10   2   6       1478.24       1397.45        31.16 o                         
  -9   2   6        661.59        682.94        27.08 o                         
  -8   2   6          9.85         70.73        15.46 o                         
  -7   2   6       2843.42       2527.30        92.34 o                         
  -6   2   6       7398.28       7147.10       133.82 o                         
  -5   2   6        102.67        163.75        13.93 o                         
  -4   2   6         44.18         93.80        21.54 o                         
  -3   2   6       4664.30       4586.21        97.13 o                         
  -2   2   6       3288.80       3565.57        94.32 o                         
  -1   2   6        114.57        261.02        47.58 o                         
   0   2   6        937.81        961.79        39.01 o                         
   1   2   6        919.86       1187.01        48.66 o                         
   2   2   6       2236.29       2180.49        56.23 o                         
   3   2   6       1219.09       1218.07        35.13 o                         
   4   2   6       7228.45       6852.59       122.17 o                         
   5   2   6       1139.54       1177.28        41.66 o                         
   6   2   6        429.31        502.87        31.01 o                         
   7   2   6       1227.82       1177.91        42.33 o                         
   8   2   6       1958.12       2041.90        68.74 o                         
   9   2   6         14.67         -0.17        28.22 o                         
  10   2   6        569.80        673.16        39.03 o                         
  11   2   6        816.03        601.31        44.38 o                         
  12   2   6        312.82        333.87        30.32 o                         
  13   2   6        832.35        718.69        36.21 o                         
  14   2   6          1.37          3.10        29.55 o                         
  15   2   6        653.88        706.58        39.02 o                         
  16   2   6          4.99         -9.12        27.14 o                         
  17   2   6        681.57        646.92        41.26 o                         
  18   2   6       1188.08       1200.84        61.49 o                         
  19   2   6         26.39        119.99        56.34 o                         
  20   2   6        946.71        924.82        77.29 o                         
  21   2   6         12.54         21.60       120.71 o                         
  22   2   6          0.30        -77.53        88.69 o                         
  23   2   6          0.76        141.14        83.94 o                         
 -25   3   6       1287.68       1488.11       142.13 o                         
 -24   3   6       1282.72       1200.74       134.69 o                         
 -23   3   6       5745.94       5637.73       314.34 o                         
 -22   3   6        515.71        506.98       119.44 o                         
 -21   3   6       2558.07       2844.05       177.31 o                         
 -20   3   6         46.26        243.96       108.00 o                         
 -19   3   6        626.95        592.97       106.73 o                         
 -18   3   6        354.75        430.74        50.82 o                         
 -17   3   6       2405.78       2559.30        98.98 o                         
 -16   3   6        653.34        612.62        45.27 o                         
 -15   3   6       9413.00       9223.00       230.43 o                         
 -14   3   6       7258.86       6951.14       160.36 o                         
 -13   3   6      11268.60      11013.98       193.82 o                         
 -12   3   6         30.92         22.55        12.65 o                         
 -11   3   6      12814.84      12431.68       214.07 o                         
 -10   3   6        671.49        752.95        28.59 o                         
  -9   3   6       2841.82       2845.47        62.04 o                         
  -8   3   6       1275.87       1347.07        45.17 o                         
  -7   3   6       4499.74       4406.02       120.81 o                         
  -6   3   6         28.50         19.24        25.71 o                         
  -5   3   6      13030.46      12914.76       289.11 o                         
  -4   3   6       9365.29       9320.65       188.85 o                         
  -3   3   6       2522.34       2651.02        69.15 o                         
  -2   3   6        458.50        404.34        37.68 o                         
  -1   3   6         14.69         -7.48        43.10 o                         
   0   3   6         34.83         -9.13        17.64 o                         
   1   3   6      10116.95       9858.12       200.96 o                         
   2   3   6         11.10          4.52        39.21 o                         
   3   3   6       1417.27       1460.08        42.83 o                         
   4   3   6        123.56         26.84        25.78 o                         
   5   3   6      30661.00      30010.82       634.84 o                         
   6   3   6      12598.68      12461.67       248.11 o                         
   7   3   6      30405.05      31338.49       562.91 o                         
   8   3   6         54.63         12.24        37.53 o                         
   9   3   6      19602.70      18850.57       364.16 o                         
  10   3   6         27.66        -29.19        29.19 o                         
  11   3   6       4852.34       4669.77       127.93 o                         
  12   3   6        101.28         52.64        39.36 o                         
  13   3   6       2315.02       2249.64        85.20 o                         
  14   3   6          6.57        102.65        34.96 o                         
  15   3   6       3738.07       3911.82       120.73 o                         
  16   3   6         67.35         77.58        47.60 o                         
  17   3   6        435.63        510.82        36.54 o                         
  18   3   6       3078.35       3068.91       130.71 o                         
  19   3   6       1092.00        817.72        88.22 o                         
  20   3   6       3567.71       3533.51       154.48 o                         
  21   3   6        484.51        104.86       113.09 o                         
  22   3   6       3734.03       4298.65       359.59 o                         
 -23   4   6          5.33       -109.27       127.06 o                         
 -22   4   6       1016.67        579.40       135.96 o                         
 -21   4   6       5066.14       6029.11       401.52 o                         
 -20   4   6         20.97        250.31        86.40 o                         
 -19   4   6       1332.90       1145.52       167.72 o                         
 -18   4   6       3613.46       3391.53       209.44 o                         
 -17   4   6       5130.51       5194.72       187.25 o                         
 -16   4   6       1294.93       1364.00        60.34 o                         
 -15   4   6       4582.58       4515.34       127.00 o                         
 -14   4   6        445.91        531.41        27.70 o                         
 -13   4   6       1561.41       1535.08        49.13 o                         
 -12   4   6        740.94        813.72        34.67 o                         
 -11   4   6        407.85        411.02        25.84 o                         
 -10   4   6       6182.17       6439.97       171.24 o                         
  -9   4   6        896.34        833.68        35.96 o                         
  -8   4   6       1154.02       1184.30        43.44 o                         
  -7   4   6          6.72         18.48        38.44 o                         
  -6   4   6      15087.87      15266.69       312.21 o                         
  -5   4   6       1158.08       1232.91        53.52 o                         
  -4   4   6      10795.37      10711.56       285.08 o                         
  -3   4   6        857.34       1036.64        60.10 o                         
  -2   4   6      10017.56       9915.94       231.20 o                         
  -1   4   6         76.28         66.05        43.93 o                         
   0   4   6       2974.88       2976.29        79.71 o                         
   1   4   6       2740.30       2820.39        75.70 o                         
   2   4   6      20236.10      20463.05       447.41 o                         
   3   4   6       1360.24       1422.19        49.51 o                         
   4   4   6       3985.05       3898.03       123.05 o                         
   5   4   6       9094.63       8827.14       194.77 o                         
   6   4   6        725.65        415.16        74.97 o                         
   7   4   6         32.58         79.40        38.33 o                         
   8   4   6       3553.73       3376.07       103.62 o                         
   9   4   6       7103.14       7153.38       148.66 o                         
  10   4   6        949.58       1129.33        45.07 o                         
  11   4   6        207.56        179.25        34.07 o                         
  12   4   6         58.90        118.63        41.04 o                         
  13   4   6       1835.74       2143.86       111.87 o                         
  14   4   6        581.61        483.83        83.08 o                         
  15   4   6        263.86        280.81        40.72 o                         
  16   4   6        238.40        145.39        39.21 o                         
  17   4   6         13.53         19.20        39.39 o                         
  18   4   6       9102.51       8877.47       353.33 o                         
  19   4   6       3160.50       3125.66       119.79 o                         
  20   4   6         68.34        132.04        35.83 o                         
  21   4   6        429.85        307.15        55.34 o                         
 -22   5   6         27.92        -44.47        92.76 o                         
 -21   5   6       1188.05       1363.38       163.91 o                         
 -20   5   6         77.11       -101.65       101.65 o                         
 -19   5   6        256.17        279.54       113.09 o                         
 -18   5   6        770.34        741.83        58.68 o                         
 -17   5   6          7.14         17.91        44.95 o                         
 -16   5   6        555.58        669.95        71.71 o                         
 -15   5   6       1675.42       1543.49        68.52 o                         
 -14   5   6        978.77       1037.64        42.07 o                         
 -13   5   6        627.57        692.24        41.52 o                         
 -12   5   6       2497.54       2475.64        69.02 o                         
 -11   5   6         21.93         -2.31        28.68 o                         
 -10   5   6       3516.72       3512.12        88.10 o                         
  -9   5   6       3446.73       3381.85        92.04 o                         
  -8   5   6       1439.98       1425.75        54.88 o                         
  -7   5   6        431.42        394.80        49.05 o                         
  -6   5   6         23.62         -1.52        44.75 o                         
  -5   5   6       1426.09       1346.55        53.06 o                         
  -4   5   6        224.85        123.09        37.58 o                         
  -3   5   6        630.34        574.23        35.08 o                         
  -2   5   6        684.94        885.99        83.26 o                         
  -1   5   6      11111.13      11157.16       230.31 o                         
   0   5   6      11338.75      11975.40       248.43 o                         
   1   5   6       5861.45       6251.83       154.54 o                         
   2   5   6        509.67        412.07        47.27 o                         
   3   5   6         49.59        122.60        45.51 o                         
   4   5   6      12759.89      12639.35       279.60 o                         
   5   5   6         51.58         73.51        38.82 o                         
   6   5   6          3.65        -17.40        48.54 o                         
   7   5   6        519.63        536.49        63.92 o                         
   8   5   6        297.07        249.71        63.11 o                         
   9   5   6       4131.52       4059.84       117.57 o                         
  10   5   6       2968.25       2805.73       106.30 o                         
  11   5   6       4339.32       3989.52       117.88 o                         
  12   5   6         74.26        -29.02        38.08 o                         
  13   5   6       2756.69       2738.56       113.84 o                         
  14   5   6       4991.05       5302.17       154.41 o                         
  15   5   6        157.88         68.01        38.18 o                         
  16   5   6        469.25        402.80        46.46 o                         
  17   5   6         35.50          9.86        60.13 o                         
  18   5   6        922.84        680.10        72.73 o                         
  19   5   6         70.78        147.87        49.72 o                         
  20   5   6       1790.72       1415.36       176.62 o                         
 -20   6   6        235.89        223.41        53.11 o                         
 -19   6   6        801.06        604.14        73.88 o                         
 -18   6   6        741.98        732.58        92.76 o                         
 -17   6   6        197.38        259.50        65.09 o                         
 -16   6   6        287.94        235.86        49.55 o                         
 -15   6   6        917.65        919.73        66.57 o                         
 -14   6   6         41.65        -24.86        43.68 o                         
 -13   6   6       1073.48       1150.66        79.23 o                         
 -12   6   6        502.15        445.51        40.08 o                         
 -11   6   6        414.46        360.98        38.98 o                         
 -10   6   6        523.38        691.50        44.33 o                         
  -9   6   6       1969.93       1946.60        91.61 o                         
  -8   6   6       3476.79       3318.36       104.61 o                         
  -7   6   6         88.15         -9.44        38.11 o                         
  -6   6   6       1470.58       1344.35        52.93 o                         
  -5   6   6          1.01          0.04        52.10 o                         
  -4   6   6      19957.48      20486.05       470.89 o                         
  -3   6   6        144.63        237.61        83.56 o                         
  -2   6   6       9896.42      10077.79       259.33 o                         
  -1   6   6         52.79         -5.75        55.08 o                         
   0   6   6       3408.96       3318.87        95.28 o                         
   1   6   6        244.99        127.52        37.68 o                         
   2   6   6       6293.29       5912.99       149.96 o                         
   3   6   6        300.86        481.04        67.75 o                         
   4   6   6       2178.16       2208.17        94.68 o                         
   5   6   6       2770.81       2643.92       120.68 o                         
   6   6   6         14.17        -46.34        46.34 o                         
   7   6   6       4527.68       4572.81       123.66 o                         
   8   6   6         44.32        124.59        44.26 o                         
   9   6   6       1954.53       2288.51        91.62 o                         
  10   6   6        633.70        705.52        64.01 o                         
  11   6   6        245.17        189.35        72.08 o                         
  12   6   6          0.15         87.58        45.48 o                         
  13   6   6       2544.79       2627.73       100.71 o                         
  14   6   6        454.09        506.12        54.12 o                         
  15   6   6         87.67         53.37        38.12 o                         
  16   6   6       1653.82       1703.84        95.73 o                         
  17   6   6        730.22        544.63        62.97 o                         
  18   6   6        905.50        986.70        95.93 o                         
 -18   7   6          7.01          8.93        83.23 o                         
 -17   7   6        178.24        409.19        96.15 o                         
 -16   7   6         10.88        -46.88        46.88 o                         
 -15   7   6       1348.23       1464.49        84.95 o                         
 -14   7   6        300.93        329.09        46.70 o                         
 -13   7   6       5012.73       5142.86       158.34 o                         
 -12   7   6       2216.12       2284.49        87.22 o                         
 -11   7   6       1548.96       1545.87        65.01 o                         
 -10   7   6        966.48        967.44        53.44 o                         
  -9   7   6       4124.02       4208.45       118.46 o                         
  -8   7   6         21.96         64.70        40.13 o                         
  -7   7   6         10.91        -17.12        57.77 o                         
  -6   7   6       4925.84       5158.04       140.68 o                         
  -5   7   6        368.57        429.38        57.25 o                         
  -4   7   6         59.84        -31.64        43.71 o                         
  -3   7   6         83.40        144.14        58.87 o                         
  -2   7   6        223.69        281.31        47.42 o                         
  -1   7   6          6.41        -16.42        41.07 o                         
   0   7   6       2870.98       2779.48       159.19 o                         
   1   7   6       2514.16       2298.91       133.60 o                         
   2   7   6        560.57        659.83        60.72 o                         
   3   7   6        201.01        354.85        62.35 o                         
   4   7   6       1246.25       1296.46        71.21 o                         
   5   7   6       5278.79       5361.18       221.00 o                         
   6   7   6        428.82        472.14        45.33 o                         
   7   7   6       1423.77       1483.87        84.91 o                         
   8   7   6          2.63         71.67        50.80 o                         
   9   7   6       1195.66       1436.70        67.76 o                         
  10   7   6       2893.75       3091.67       190.73 o                         
  11   7   6      14843.23      14785.68       399.71 o                         
  12   7   6          6.17         83.31        56.18 o                         
  13   7   6       3336.72       3163.06       125.41 o                         
  14   7   6         56.71        228.86        66.15 o                         
  15   7   6       1109.21       1237.90       102.20 o                         
  16   7   6        918.54        620.20       137.86 o                         
 -15   8   6       1907.09       1931.56       110.01 o                         
 -14   8   6        661.46        692.19        75.78 o                         
 -13   8   6        370.45        365.71        55.06 o                         
 -12   8   6        614.99        637.90        53.55 o                         
 -11   8   6        575.45        461.01        50.55 o                         
 -10   8   6        568.83        540.10        45.62 o                         
  -9   8   6        112.92         60.82        40.44 o                         
  -8   8   6       1879.78       1873.48        78.14 o                         
  -7   8   6        877.51        784.25        63.18 o                         
  -6   8   6       4160.28       4375.20       141.65 o                         
  -5   8   6        142.59        181.09        42.77 o                         
  -4   8   6       1220.17       1309.92        79.91 o                         
  -3   8   6        208.15        300.78        56.85 o                         
  -2   8   6         95.75        128.43        46.59 o                         
  -1   8   6       1033.41       1099.53        95.37 o                         
   0   8   6         52.22         61.68        67.52 o                         
   1   8   6        220.28        213.32        68.90 o                         
   2   8   6        391.51        506.94        54.32 o                         
   3   8   6       3478.80       3586.87       159.95 o                         
   4   8   6        648.80        684.43        61.56 o                         
   5   8   6        849.48        761.99        67.12 o                         
   6   8   6        686.35        640.50        56.21 o                         
   7   8   6       1414.21       1403.95        77.14 o                         
   8   8   6        105.23         10.96        63.82 o                         
   9   8   6         54.31         13.20        51.01 o                         
  10   8   6          0.30         15.31        47.95 o                         
  11   8   6        221.16        263.67        57.06 o                         
  12   8   6       1219.49       1444.08        92.83 o                         
  13   8   6        982.33       1027.19        72.66 o                         
 -10   9   6       1253.29       1154.29       106.37 o                         
  -9   9   6       1579.23       1355.85        73.94 o                         
  -8   9   6        161.62         -9.77        45.34 o                         
  -7   9   6        239.66        162.79        42.86 o                         
  -6   9   6        689.68        972.11        93.39 o                         
  -5   9   6          1.53         58.45       102.13 o                         
  -4   9   6          0.46         93.66        60.88 o                         
  -3   9   6       1203.23        927.45        83.19 o                         
  -2   9   6         90.77         24.47        53.55 o                         
  -1   9   6       1249.52       1384.04        84.76 o                         
   0   9   6         69.86          7.90        45.45 o                         
   1   9   6          2.42         49.58        78.14 o                         
   2   9   6        108.09        -22.12        61.98 o                         
   3   9   6       2116.71       2166.38       111.27 o                         
   4   9   6        326.94        377.74        50.11 o                         
   5   9   6       1538.81       1637.01        96.43 o                         
   6   9   6        843.71        832.31        63.53 o                         
   7   9   6        498.91        659.55        88.03 o                         
   8   9   6         37.75         55.95        44.60 o                         
 -25   1   7         35.14        142.76        65.00 o                         
 -24   1   7       1077.67       1148.02        88.71 o                         
 -23   1   7         32.81        257.58        91.31 o                         
 -22   1   7       3885.11       4389.66       150.84 o                         
 -21   1   7        315.59        411.53        58.62 o                         
 -20   1   7       4282.37       4661.76       216.41 o                         
 -19   1   7       1686.81       1913.31       103.00 o                         
 -18   1   7       1997.79       1994.38        89.47 o                         
 -17   1   7       3350.19       3108.68       100.37 o                         
 -16   1   7      11921.01      11594.93       235.01 o                         
 -15   1   7        687.43        707.29        33.24 o                         
 -14   1   7       2404.12       2335.48        52.69 o                         
 -13   1   7         79.26         93.91         8.09 o                         
 -12   1   7       8402.25       8070.60       126.43 o                         
 -11   1   7       2816.72       2562.98        54.25 o                         
 -10   1   7       7783.79       8045.56       119.30 o                         
  -9   1   7      12117.78      12476.35       189.37 o                         
  -8   1   7          4.50          5.12        16.00 o                         
  -7   1   7       6576.65       6352.01       116.35 o                         
  -6   1   7        300.92        290.64        18.24 o                         
  -5   1   7       3486.62       3272.78        75.95 o                         
  -4   1   7      11769.11      12326.56       264.01 o                         
  -3   1   7       1916.42       1990.40        55.50 o                         
  -2   1   7         26.52        103.51        27.57 o                         
  -1   1   7       9393.93       9049.38       170.15 o                         
   0   1   7      20206.25      19827.15       379.94 o                         
   1   1   7      43952.18      43639.81       877.47 o                         
   2   1   7       8735.79       8933.11       163.34 o                         
   3   1   7        132.39        246.07        35.38 o                         
   4   1   7       7990.76       8253.52       145.69 o                         
   5   1   7        340.58        375.12        29.14 o                         
   6   1   7       1001.91        917.05        41.18 o                         
   7   1   7       8856.62       8716.38       149.49 o                         
   8   1   7         16.13        -40.92        44.95 o                         
   9   1   7        497.28        505.61        38.26 o                         
  10   1   7       5688.77       5562.34       109.08 o                         
  11   1   7       5895.76       5981.77       105.94 o                         
  12   1   7       5528.69       5725.96       112.16 o                         
  13   1   7         41.56         58.07        28.52 o                         
  14   1   7        650.81        623.93        36.38 o                         
  15   1   7       8711.86       9085.52       179.71 o                         
  16   1   7       3612.66       3492.20        87.56 o                         
  17   1   7         27.25         86.02        31.95 o                         
  18   1   7          6.63         78.21        32.86 o                         
  19   1   7        376.87        575.32        57.30 o                         
  20   1   7        957.06        939.29        81.61 o                         
  21   1   7       9060.16      10013.30       394.72 o                         
  22   1   7        337.65        323.14       115.63 o                         
  23   1   7         38.45         88.50        83.89 o                         
 -25   2   7        882.61        954.07       126.87 o                         
 -24   2   7        263.19        290.97       118.17 o                         
 -23   2   7       3687.04       3531.70       151.14 o                         
 -22   2   7        444.26        539.76        69.48 o                         
 -21   2   7        237.54        142.20        52.44 o                         
 -20   2   7        569.45        676.39        76.77 o                         
 -19   2   7        444.69        328.38        72.32 o                         
 -18   2   7        514.50        514.63        44.39 o                         
 -17   2   7         38.60        125.27        62.47 o                         
 -16   2   7       2170.02       2098.82        62.63 o                         
 -15   2   7       1671.80       1709.86        68.07 o                         
 -14   2   7        858.19        806.58        20.05 o                         
 -13   2   7         76.60         75.98        11.47 o                         
 -12   2   7       3331.71       3205.48        62.41 o                         
 -11   2   7       8468.32       8251.68       136.47 o                         
 -10   2   7        640.89        608.69        20.36 o                         
  -9   2   7        657.75        720.31        26.83 o                         
  -8   2   7      17160.47      16337.74       308.13 o                         
  -7   2   7      31014.34      30439.84       613.07 o                         
  -6   2   7       5286.64       5203.58       103.82 o                         
  -5   2   7        132.41        195.76        46.58 o                         
  -4   2   7        702.58        705.07        33.71 o                         
  -3   2   7       2225.01       2452.64        61.08 o                         
  -2   2   7       2435.85       2498.92        59.23 o                         
  -1   2   7       5617.49       5478.34       115.24 o                         
   0   2   7       3185.08       3444.85        71.36 o                         
   1   2   7       1747.12       1902.17        48.60 o                         
   2   2   7       2443.06       2333.59        59.64 o                         
   3   2   7         76.26         12.32        29.65 o                         
   4   2   7      14513.22      14620.24       252.94 o                         
   5   2   7       6056.99       5807.09       119.07 o                         
   6   2   7       2326.90       2469.00        64.64 o                         
   7   2   7       2347.85       2356.16        73.84 o                         
   8   2   7      19371.28      19261.62       341.56 o                         
   9   2   7         87.34          4.25        21.12 o                         
  10   2   7       7296.96       7019.90       127.45 o                         
  11   2   7        657.17        620.59        55.94 o                         
  12   2   7      10830.90      10769.82       194.18 o                         
  13   2   7        748.65        733.11        40.49 o                         
  14   2   7       3569.49       3787.63        88.30 o                         
  15   2   7       1171.67       1161.68        45.61 o                         
  16   2   7       2234.01       2064.60        66.55 o                         
  17   2   7        848.74        737.37        60.06 o                         
  18   2   7       3332.11       3517.58       109.73 o                         
  19   2   7       1254.08       1032.69        85.28 o                         
  20   2   7         35.18         35.88        50.53 o                         
  21   2   7         33.60         72.35       151.20 o                         
  22   2   7         19.09          8.84       121.20 o                         
  23   2   7       3612.08       4055.75       215.61 o                         
 -24   3   7       2143.13       1975.82       189.32 o                         
 -23   3   7        216.22        196.95       123.25 o                         
 -22   3   7        319.14        372.02        99.11 o                         
 -21   3   7        431.23        372.70        64.65 o                         
 -20   3   7       1849.58       1639.11       142.31 o                         
 -19   3   7          4.77         47.01        67.34 o                         
 -18   3   7       2806.01       2639.91       155.65 o                         
 -17   3   7         70.95         19.06        87.67 o                         
 -16   3   7          1.90         10.94        29.77 o                         
 -15   3   7      10156.70      10265.38       225.35 o                         
 -14   3   7       3297.11       3235.80        79.63 o                         
 -13   3   7      10640.98      10559.03       184.06 o                         
 -12   3   7         25.60         50.43        26.46 o                         
 -11   3   7       1857.44       1839.23        49.91 o                         
 -10   3   7        215.93        213.09        23.39 o                         
  -9   3   7         31.73          0.90        12.73 o                         
  -8   3   7       4240.65       4110.40        90.87 o                         
  -7   3   7        762.42        730.58        26.68 o                         
  -6   3   7         59.88         82.34        22.84 o                         
  -5   3   7       1675.92       1561.05        41.38 o                         
  -4   3   7       9508.67       9723.77       208.67 o                         
  -3   3   7       7078.35       7041.25       160.17 o                         
  -2   3   7       4330.73       4376.76        95.61 o                         
  -1   3   7        728.39        777.19        25.28 o                         
   0   3   7       5867.73       5712.00       103.34 o                         
   1   3   7        116.28         30.85        38.98 o                         
   2   3   7        304.34        295.62        25.02 o                         
   3   3   7       1727.34       1670.49        93.68 o                         
   4   3   7       1910.75       1996.84        69.18 o                         
   5   3   7       1449.68       1198.46        55.39 o                         
   6   3   7       4953.55       4526.06        98.96 o                         
   7   3   7       2478.81       2550.34        68.63 o                         
   8   3   7       4915.00       5116.81       114.68 o                         
   9   3   7       2476.45       2583.47        73.38 o                         
  10   3   7        790.85        710.92        43.99 o                         
  11   3   7       1405.26       1438.38        51.19 o                         
  12   3   7         68.34         89.68        33.92 o                         
  13   3   7        157.83        104.52        34.77 o                         
  14   3   7         56.56         -8.37        36.75 o                         
  15   3   7        111.77         91.57        26.91 o                         
  16   3   7          1.93         14.34        25.81 o                         
  17   3   7       1376.40       1519.47        51.52 o                         
  18   3   7        310.56        248.21        40.90 o                         
  19   3   7        448.71        304.27        56.25 o                         
  20   3   7          7.64        -86.76       105.43 o                         
  21   3   7         76.70        -20.57        96.12 o                         
  22   3   7         56.52        -88.00       106.91 o                         
 -23   4   7        178.34         -1.27        95.30 o                         
 -22   4   7        109.78         95.30       130.87 o                         
 -21   4   7       1412.92       1100.36       108.00 o                         
 -20   4   7       2230.56       2476.45       171.53 o                         
 -19   4   7          2.71        -41.03        41.03 o                         
 -18   4   7        656.83        734.53        52.38 o                         
 -17   4   7        297.77        415.89        37.33 o                         
 -16   4   7       1472.58       1372.86        70.61 o                         
 -15   4   7        369.57        412.61        26.92 o                         
 -14   4   7        554.53        541.76        26.52 o                         
 -13   4   7       1137.56       1162.46        56.04 o                         
 -12   4   7         58.00         84.45        28.02 o                         
 -11   4   7       8568.34       8391.54       186.15 o                         
 -10   4   7       4161.21       4043.71        90.59 o                         
  -9   4   7       8224.60       8078.86       185.43 o                         
  -8   4   7       1140.89       1127.74        71.16 o                         
  -7   4   7       1182.11       1250.37        48.69 o                         
  -6   4   7       2706.42       2623.96        75.87 o                         
  -5   4   7       1417.58       1323.99        63.88 o                         
  -4   4   7         22.81         -2.64        36.50 o                         
  -3   4   7       1548.91       1321.92        48.77 o                         
  -2   4   7        298.04        282.35        48.75 o                         
  -1   4   7       3244.06       3052.70        83.29 o                         
   0   4   7        928.78        895.24        63.82 o                         
   1   4   7        722.22        778.61        48.44 o                         
   2   4   7       6996.39       6595.45       146.92 o                         
   3   4   7        234.37        236.53        25.94 o                         
   4   4   7       2242.54       2438.52        62.40 o                         
   5   4   7       6782.95       6924.08       149.96 o                         
   6   4   7       1577.98       1563.60        52.97 o                         
   7   4   7        937.36        870.53        56.16 o                         
   8   4   7       5466.35       5390.80       127.02 o                         
   9   4   7         39.25         76.49        46.95 o                         
  10   4   7      10756.64      10802.08       227.09 o                         
  11   4   7        720.97        817.55        59.08 o                         
  12   4   7       2218.71       2092.31        72.87 o                         
  13   4   7          3.98        -25.89        37.18 o                         
  14   4   7         22.63        -32.01        32.01 o                         
  15   4   7        663.58        651.89        45.70 o                         
  16   4   7       2550.69       2396.45       100.33 o                         
  17   4   7        466.02        413.04        54.52 o                         
  18   4   7       4435.07       4243.40       250.71 o                         
  19   4   7        476.61        612.50       101.02 o                         
  20   4   7        260.26        107.99        93.90 o                         
  21   4   7       1453.09       1375.53       121.23 o                         
 -22   5   7        176.05        143.58        77.51 o                         
 -21   5   7         96.46        318.93       121.98 o                         
 -20   5   7       4806.61       5194.31       407.87 o                         
 -19   5   7         18.42        -40.49        57.33 o                         
 -18   5   7       5888.40       5511.28       223.39 o                         
 -17   5   7         24.25          2.72        39.57 o                         
 -16   5   7       1931.11       2121.52        93.48 o                         
 -15   5   7        414.93        262.59        35.58 o                         
 -14   5   7       3588.35       3808.21       119.18 o                         
 -13   5   7       6919.90       7016.97       190.27 o                         
 -12   5   7        669.37        853.33        56.73 o                         
 -11   5   7       1578.39       1519.13        82.16 o                         
 -10   5   7         61.64         66.49        42.92 o                         
  -9   5   7       1439.69       1613.11        69.51 o                         
  -8   5   7       8364.76       8613.10       211.01 o                         
  -7   5   7      10380.86      10143.28       221.73 o                         
  -6   5   7       1383.07       1616.13        87.48 o                         
  -5   5   7       2396.18       2184.63        73.23 o                         
  -4   5   7        532.75        589.92        46.62 o                         
  -3   5   7      15460.07      15087.10       318.40 o                         
  -2   5   7       8930.68       9106.71       193.80 o                         
  -1   5   7       4086.64       3874.61       101.32 o                         
   0   5   7      10633.81      10889.93       230.98 o                         
   1   5   7      10786.75      10629.00       427.02 o                         
   2   5   7       3961.98       3979.31       134.98 o                         
   3   5   7       4172.63       3993.34       107.90 o                         
   4   5   7        634.48        691.42        49.13 o                         
   5   5   7       4266.46       4631.62       146.66 o                         
   6   5   7       4507.38       4388.98       123.78 o                         
   7   5   7       1483.29       1334.81        68.04 o                         
   8   5   7        519.97        413.52        51.93 o                         
   9   5   7        861.22        827.73        51.55 o                         
  10   5   7          2.22         55.03        51.09 o                         
  11   5   7       1382.69       1253.82        88.40 o                         
  12   5   7        684.84        620.63        47.24 o                         
  13   5   7        706.41        715.61        56.08 o                         
  14   5   7         77.13        187.83        37.17 o                         
  15   5   7       1888.61       2044.34        80.30 o                         
  16   5   7        491.82        630.81        62.73 o                         
  17   5   7       2009.41       1853.95        85.10 o                         
  18   5   7         45.57         70.22        68.82 o                         
  19   5   7       3412.86       3202.39       145.36 o                         
  20   5   7        320.36        337.67        52.05 o                         
 -20   6   7         94.38        269.37        99.11 o                         
 -19   6   7       4671.72       4168.71       290.97 o                         
 -18   6   7         89.77          3.77        32.89 o                         
 -17   6   7          0.08        158.79        58.21 o                         
 -16   6   7         50.82        141.68        54.58 o                         
 -15   6   7       1726.75       1478.33        85.32 o                         
 -14   6   7        203.32        300.25        52.14 o                         
 -13   6   7        411.87        383.26        37.63 o                         
 -12   6   7       4367.94       4367.84       141.10 o                         
 -11   6   7        637.21        548.40        39.57 o                         
 -10   6   7        976.16        890.08        52.45 o                         
  -9   6   7         27.83        139.28        39.63 o                         
  -8   6   7       4753.09       4633.05       120.32 o                         
  -7   6   7       8442.26       8417.62       279.21 o                         
  -6   6   7       3950.85       3940.68       112.34 o                         
  -5   6   7         33.42        193.45        48.38 o                         
  -4   6   7        323.86        439.34        38.43 o                         
  -3   6   7       1788.85       1904.88        74.81 o                         
  -2   6   7        274.02        462.73        51.91 o                         
  -1   6   7        246.70        265.63        51.72 o                         
   0   6   7        118.24        124.91        36.78 o                         
   1   6   7        331.56        301.84        59.75 o                         
   2   6   7          0.03         21.62        50.69 o                         
   3   6   7         34.63         86.74        59.00 o                         
   4   6   7       3369.17       3139.15       131.50 o                         
   5   6   7       2851.35       2818.64       182.12 o                         
   6   6   7       2952.39       2826.71        92.59 o                         
   7   6   7       1280.12       1249.17        71.99 o                         
   8   6   7       4088.45       4032.09       117.63 o                         
   9   6   7         28.31         85.63        46.77 o                         
  10   6   7        157.31        105.76        62.52 o                         
  11   6   7       1893.12       1825.95        81.63 o                         
  12   6   7        702.45        820.72        63.78 o                         
  13   6   7       1840.64       1827.10        85.25 o                         
  14   6   7       6752.57       6918.85       249.88 o                         
  15   6   7          0.38          6.44        34.46 o                         
  16   6   7         10.24        -44.47        47.65 o                         
  17   6   7       2020.25       2352.92       153.87 o                         
  18   6   7        246.24        162.64        73.70 o                         
 -18   7   7        383.86        379.06        60.59 o                         
 -17   7   7         38.84         13.40        57.64 o                         
 -16   7   7        743.36        596.29       155.65 o                         
 -15   7   7       1858.85       2047.64       123.23 o                         
 -14   7   7       1099.88       1144.83        82.96 o                         
 -13   7   7        708.35        597.85        63.96 o                         
 -12   7   7       3787.71       3859.01       115.81 o                         
 -11   7   7       3500.42       3653.37       111.50 o                         
 -10   7   7       2268.73       2429.65       113.45 o                         
  -9   7   7       1094.17       1042.11        56.41 o                         
  -8   7   7        472.29        602.49        71.03 o                         
  -7   7   7       2332.14       2336.35        90.78 o                         
  -6   7   7        776.74        556.12        62.49 o                         
  -5   7   7        127.46        410.46        68.71 o                         
  -4   7   7       3950.10       3810.43       163.78 o                         
  -3   7   7          5.52        -53.72        53.72 o                         
  -2   7   7        865.55        859.19        63.27 o                         
  -1   7   7       5301.37       5176.23       168.18 o                         
   0   7   7       2307.16       2517.51        95.57 o                         
   1   7   7        969.84        906.20        54.40 o                         
   2   7   7       1241.21       1383.53        65.93 o                         
   3   7   7          4.22         48.06        61.62 o                         
   4   7   7       1614.67       1785.51        82.32 o                         
   5   7   7        354.19        463.07        58.02 o                         
   6   7   7        636.29        470.97        61.59 o                         
   7   7   7        321.27        245.09        44.33 o                         
   8   7   7         93.60        109.15        84.73 o                         
   9   7   7        260.05        459.95        55.21 o                         
  10   7   7       1547.53       1474.84        90.52 o                         
  11   7   7       2336.17       2404.41        99.73 o                         
  12   7   7       1350.62       1500.27        97.94 o                         
  13   7   7       4293.04       4360.07       169.83 o                         
  14   7   7         61.96        138.79        48.24 o                         
  15   7   7        753.68        881.42        88.56 o                         
 -14   8   7        364.82        541.15       100.60 o                         
 -13   8   7       1676.93       1807.59       112.11 o                         
 -12   8   7       3236.89       3381.86       168.36 o                         
 -11   8   7         23.03         76.89        38.44 o                         
 -10   8   7        284.00        399.21        63.78 o                         
  -9   8   7       1731.42       1912.91        93.58 o                         
  -8   8   7        176.15        276.43        71.16 o                         
  -7   8   7       1226.16       1152.49        75.05 o                         
  -6   8   7       4319.46       4648.34       137.66 o                         
  -5   8   7       2818.35       2805.13       148.00 o                         
  -4   8   7        602.19        685.44        75.95 o                         
  -3   8   7       4429.86       4689.21       154.03 o                         
  -2   8   7         20.84        -33.21        44.95 o                         
  -1   8   7        292.77        250.66        55.81 o                         
   0   8   7          3.92        -52.62        75.10 o                         
   1   8   7       2262.40       2053.05       112.61 o                         
   2   8   7       5262.59       5133.01       224.30 o                         
   3   8   7       1687.60       1955.95        97.90 o                         
   4   8   7       2223.64       2135.98       109.14 o                         
   5   8   7        323.14        214.33        53.40 o                         
   6   8   7       4766.88       4948.39       173.64 o                         
   7   8   7       1505.23       1734.34        73.97 o                         
   8   8   7       2695.20       2735.44       138.04 o                         
   9   8   7        130.66        166.43        88.61 o                         
  10   8   7       3878.85       3773.44       140.63 o                         
  11   8   7         76.78         63.16        56.32 o                         
  12   8   7       3392.40       3293.37       145.44 o                         
  -9   9   7         50.67         61.34        44.93 o                         
  -8   9   7        650.68        720.84        67.86 o                         
  -7   9   7        165.16        249.74        51.90 o                         
  -6   9   7        110.66        192.04        66.17 o                         
  -5   9   7       1040.09        932.14        83.78 o                         
  -4   9   7       1680.73       1826.76       111.94 o                         
  -3   9   7        973.46        972.93        75.20 o                         
  -2   9   7         32.13          8.08        63.78 o                         
  -1   9   7        345.34        393.74        62.69 o                         
   0   9   7        119.58        -11.43        53.04 o                         
   1   9   7       1220.26       1315.14        96.17 o                         
   2   9   7       2070.39       2104.59        95.37 o                         
   3   9   7       2827.69       2981.68       129.11 o                         
   4   9   7       4272.47       4274.92       178.35 o                         
   5   9   7       1543.65       1419.89        88.91 o                         
   6   9   7         62.54        -40.81        64.31 o                         
 -25   0   8       5612.22       6438.88       412.32 o                         
 -24   0   8       1130.79       1332.78       120.85 o                         
 -23   0   8         13.18        -19.06        90.21 o                         
 -22   0   8        912.49        987.34        86.47 o                         
 -21   0   8       3959.99       4232.75       266.20 o                         
 -20   0   8       7205.43       7053.19       283.85 o                         
 -19   0   8       2893.43       3020.78       174.63 o                         
 -18   0   8      14804.97      14379.44       635.95 o                         
 -17   0   8       6766.16       6922.99       344.34 o                         
 -16   0   8        434.07        313.92        27.40 o                         
 -15   0   8       4943.27       4752.36       115.83 o                         
 -14   0   8       2773.70       2374.50        68.72 o                         
 -13   0   8       9414.43       8988.39       182.07 o                         
 -12   0   8      22534.26      22779.88       466.64 o                         
 -11   0   8      13725.24      14423.92       348.94 o                         
 -10   0   8         27.69        147.58        26.03 o                         
  -9   0   8      30871.27      30632.22       734.39 o                         
  -8   0   8        984.65       1120.81        54.53 o                         
  -7   0   8        463.98        485.74        80.05 o                         
  -6   0   8        856.09        779.55        53.12 o                         
  -5   0   8       3267.03       3615.43       127.50 o                         
  -4   0   8        880.58       1220.19        98.47 o                         
  -3   0   8       5243.08       5437.20       189.05 o                         
  -2   0   8         39.82        145.22        34.00 o                         
  -1   0   8       5826.20       5476.12       185.23 o                         
   0   0   8       8151.36       8945.40       303.68 o                         
   1   0   8         12.81         41.40        22.05 o                         
   2   0   8       3994.08       3836.42       104.56 o                         
   3   0   8      47149.80      48324.46      1149.56 o                         
   4   0   8       6907.32       7020.28       170.73 o                         
   5   0   8        312.69        347.58        33.94 o                         
   6   0   8       1427.21       1634.52        89.13 o                         
   7   0   8      16279.99      16687.68       404.67 o                         
   8   0   8         20.55         59.70        47.29 o                         
   9   0   8       1724.89       1652.02        66.03 o                         
  10   0   8       3993.52       4256.33       134.22 o                         
  11   0   8      13383.26      13151.18       299.54 o                         
  12   0   8       1398.71       1388.26        88.78 o                         
  13   0   8       9898.96      10503.69       289.55 o                         
  14   0   8      13607.59      13916.64       335.22 o                         
  15   0   8       1679.70       1773.07        74.37 o                         
  16   0   8       4647.22       4995.35       207.37 o                         
  17   0   8       8052.83       8057.85       277.66 o                         
  18   0   8       4138.92       4479.38       190.00 o                         
  19   0   8        323.63        144.99       127.06 o                         
  20   0   8         17.80         27.95       109.27 o                         
  21   0   8          0.40        221.09        91.48 o                         
  22   0   8       2742.46       2438.33       246.50 o                         
  23   0   8        174.56         38.12       127.06 o                         
 -25   1   8        849.07       1061.60        79.15 o                         
 -24   1   8        418.99        454.94        63.07 o                         
 -23   1   8          0.94        -35.23        61.78 o                         
 -22   1   8          7.37         77.71        52.39 o                         
 -21   1   8        120.79        150.87        48.97 o                         
 -20   1   8         34.61          5.20        42.05 o                         
 -19   1   8         50.87         46.78        54.15 o                         
 -18   1   8        744.50        766.39        65.04 o                         
 -17   1   8        846.61        751.26        58.14 o                         
 -16   1   8       1081.57       1020.27        39.43 o                         
 -15   1   8         25.59         36.89        10.50 o                         
 -14   1   8       4205.38       4126.41        71.58 o                         
 -13   1   8         72.23         69.19        13.77 o                         
 -12   1   8       1969.22       1805.23        36.62 o                         
 -11   1   8        322.73        397.01        22.38 o                         
 -10   1   8      15111.93      15046.49       240.89 o                         
  -9   1   8       1002.20       1083.74        31.01 o                         
  -8   1   8       7142.64       6998.83       118.79 o                         
  -7   1   8       2789.83       2893.71        64.93 o                         
  -6   1   8       5840.43       6037.17       114.23 o                         
  -5   1   8       3030.55       3221.00        69.05 o                         
  -4   1   8      16054.37      16334.43       289.19 o                         
  -3   1   8       4388.04       4175.51        95.36 o                         
  -2   1   8       1080.17       1119.84        47.01 o                         
  -1   1   8       6953.62       7364.50       156.80 o                         
   0   1   8       7872.64       8372.81       155.50 o                         
   1   1   8       6353.32       6631.06       130.60 o                         
   2   1   8       5135.63       4901.79        98.32 o                         
   3   1   8        126.46        220.10        28.51 o                         
   4   1   8        198.65        151.35        39.52 o                         
   5   1   8        726.39        722.41        31.53 o                         
   6   1   8       1559.52       1607.39        41.95 o                         
   7   1   8       5663.76       5594.82       115.04 o                         
   8   1   8         83.81        132.01        37.21 o                         
   9   1   8        109.29         89.45        29.88 o                         
  10   1   8        565.90        525.46        34.72 o                         
  11   1   8       8748.92       8854.41       142.72 o                         
  12   1   8         97.28         51.66        21.76 o                         
  13   1   8       2558.34       2596.95       100.64 o                         
  14   1   8       3392.69       3452.47        87.14 o                         
  15   1   8       4209.19       4252.54        97.26 o                         
  16   1   8       1283.43       1319.03        62.84 o                         
  17   1   8        327.51        405.46        41.31 o                         
  18   1   8        133.74        -15.93        37.07 o                         
  19   1   8         22.25         53.73        30.10 o                         
  20   1   8       2875.09       2914.37       125.24 o                         
  21   1   8        115.75        132.75       118.45 o                         
  22   1   8        108.18         43.58        80.77 o                         
  23   1   8        428.01        471.15        97.95 o                         
 -25   2   8       1110.68       1101.15       205.84 o                         
 -24   2   8        140.58        230.74        69.14 o                         
 -23   2   8          5.09         18.28        62.03 o                         
 -22   2   8        166.68         92.45        40.29 o                         
 -21   2   8         47.64         74.42        54.22 o                         
 -20   2   8       3093.40       3047.05       123.33 o                         
 -19   2   8        739.02        898.92        90.85 o                         
 -18   2   8        313.38        254.14        45.49 o                         
 -17   2   8       2966.48       2816.90        87.32 o                         
 -16   2   8        315.58        374.84        49.81 o                         
 -15   2   8       2276.70       2252.94        59.31 o                         
 -14   2   8       4572.80       4404.10        81.67 o                         
 -13   2   8         95.46         76.55        14.91 o                         
 -12   2   8       2779.31       2602.54        52.89 o                         
 -11   2   8        353.02        351.86        27.75 o                         
 -10   2   8          0.23          3.45        19.41 o                         
  -9   2   8       4144.54       4126.55        77.57 o                         
  -8   2   8       6222.58       6088.35       117.09 o                         
  -7   2   8        110.34         74.10        20.50 o                         
  -6   2   8       2234.51       2488.98        49.66 o                         
  -5   2   8        414.00        359.68        18.99 o                         
  -4   2   8          1.74         -7.05        16.89 o                         
  -3   2   8      27682.71      28839.94       594.80 o                         
  -2   2   8       1185.42       1446.57        63.82 o                         
  -1   2   8      10661.74      10739.18       214.20 o                         
   0   2   8        984.64        823.02        41.10 o                         
   1   2   8       1287.24       1345.57        50.29 o                         
   2   2   8      11220.63      11316.10       211.60 o                         
   3   2   8        161.46        237.60        30.89 o                         
   4   2   8       4720.02       4623.93        83.48 o                         
   5   2   8       2035.32       2064.43        73.21 o                         
   6   2   8       2169.57       2240.10        68.25 o                         
   7   2   8          6.01          3.48        23.15 o                         
   8   2   8        153.55        102.47        48.02 o                         
   9   2   8         44.35         35.01        23.30 o                         
  10   2   8          8.48         41.43        25.29 o                         
  11   2   8       2777.10       2801.16        67.34 o                         
  12   2   8        180.83         81.77        32.63 o                         
  13   2   8        309.26        268.82        36.96 o                         
  14   2   8        797.54        834.52        63.43 o                         
  15   2   8        700.16        691.15        39.36 o                         
  16   2   8       3078.58       2985.86        89.46 o                         
  17   2   8         73.62         90.02        59.55 o                         
  18   2   8         73.71        140.68        34.84 o                         
  19   2   8          7.02         71.36        42.73 o                         
  20   2   8        130.64        -48.49        48.49 o                         
  21   2   8         77.26        162.78        70.30 o                         
  22   2   8       1973.59       1987.61       121.61 o                         
 -24   3   8        255.47        293.51       113.09 o                         
 -23   3   8        440.07        398.98       124.52 o                         
 -22   3   8        376.34        641.67       119.44 o                         
 -21   3   8       1907.43       1520.94       189.32 o                         
 -20   3   8       2835.85       3260.42       214.74 o                         
 -19   3   8       2753.80       2731.84       264.29 o                         
 -18   3   8        449.73        441.04        52.11 o                         
 -17   3   8          9.98         72.38        29.15 o                         
 -16   3   8        506.72        311.95        48.29 o                         
 -15   3   8         86.91         59.81        20.02 o                         
 -14   3   8       3439.78       3289.32        74.66 o                         
 -13   3   8       1428.36       1394.47        43.75 o                         
 -12   3   8       4341.60       4253.27        99.31 o                         
 -11   3   8       2048.98       2072.05        62.36 o                         
 -10   3   8      10775.01      10559.20       189.91 o                         
  -9   3   8       1814.07       1582.56        39.00 o                         
  -8   3   8      19198.61      19474.35       367.60 o                         
  -7   3   8          8.63         20.90        34.49 o                         
  -6   3   8      10729.27      10226.25       184.83 o                         
  -5   3   8         77.45        118.50        13.58 o                         
  -4   3   8      11981.25      11240.49       220.01 o                         
  -3   3   8        820.34        793.70        26.61 o                         
  -2   3   8       9192.23       8550.37       195.97 o                         
  -1   3   8       3050.40       3106.64        71.08 o                         
   0   3   8       8784.31       8852.45       160.51 o                         
   1   3   8       5546.38       5592.65       125.86 o                         
   2   3   8      19240.92      18188.29       307.77 o                         
   3   3   8       7218.42       6894.76       133.28 o                         
   4   3   8         12.05        -15.81        48.87 o                         
   5   3   8       9278.99       8581.87       186.33 o                         
   6   3   8        964.81        917.88        40.84 o                         
   7   3   8      21588.41      21508.99       500.48 o                         
   8   3   8      11981.96      12111.44       225.39 o                         
   9   3   8        152.46        165.44        34.20 o                         
  10   3   8         13.78         24.71        26.20 o                         
  11   3   8       7073.16       6988.08       171.88 o                         
  12   3   8        156.57        123.74        30.28 o                         
  13   3   8       1241.31       1245.97        54.67 o                         
  14   3   8        976.57        943.48        47.38 o                         
  15   3   8       4179.95       4329.87       130.22 o                         
  16   3   8       1167.24       1130.67        47.34 o                         
  17   3   8       3268.53       3051.99        90.65 o                         
  18   3   8        114.68        241.73        64.85 o                         
  19   3   8       2987.85       3016.23       143.73 o                         
  20   3   8        233.65        527.70        86.25 o                         
  21   3   8         24.13         56.69        48.67 o                         
 -23   4   8         10.61        104.19        76.24 o                         
 -22   4   8         17.30         86.40       129.60 o                         
 -21   4   8       1419.36       1468.84       147.39 o                         
 -20   4   8        371.82        329.09       119.44 o                         
 -19   4   8       2266.87       1833.59       236.97 o                         
 -18   4   8       1388.89       1426.02        74.96 o                         
 -17   4   8       6763.66       6716.34       201.74 o                         
 -16   4   8          0.06        122.80        50.30 o                         
 -15   4   8       3718.83       3630.48       122.40 o                         
 -14   4   8          5.68          2.43        19.32 o                         
 -13   4   8         44.72         86.16        27.31 o                         
 -12   4   8        230.08        283.21        37.57 o                         
 -11   4   8        154.28        211.11        29.50 o                         
 -10   4   8        602.09        527.26        35.03 o                         
  -9   4   8       3011.17       3108.79        82.83 o                         
  -8   4   8        957.02        916.35        45.41 o                         
  -7   4   8        943.75        957.11        40.80 o                         
  -6   4   8       3620.72       3879.26       173.11 o                         
  -5   4   8       6487.99       6494.74       138.91 o                         
  -4   4   8        461.36        458.25        46.92 o                         
  -3   4   8        804.73        825.73        53.81 o                         
  -2   4   8        187.89        202.97        26.52 o                         
  -1   4   8       3479.64       3359.83        82.62 o                         
   0   4   8       2269.50       2157.30       101.50 o                         
   1   4   8        319.54        277.96        34.11 o                         
   2   4   8        577.64        484.74        32.56 o                         
   3   4   8      18692.08      18296.39       362.27 o                         
   4   4   8        242.80        309.24        46.54 o                         
   5   4   8         28.07         87.12        54.04 o                         
   6   4   8      13872.57      13949.60       308.37 o                         
   7   4   8      15647.71      15654.96       327.23 o                         
   8   4   8        187.83        263.26        42.96 o                         
   9   4   8       5661.14       5377.66       131.65 o                         
  10   4   8        970.95        959.60        44.17 o                         
  11   4   8         16.31         -1.89        47.22 o                         
  12   4   8          7.52         30.71        53.11 o                         
  13   4   8         12.19         18.00        38.73 o                         
  14   4   8       2448.57       2481.41       105.32 o                         
  15   4   8        404.12        464.77        54.14 o                         
  16   4   8        459.24        395.17        39.30 o                         
  17   4   8        244.84        118.32        35.36 o                         
  18   4   8       8014.58       7989.43       245.22 o                         
  19   4   8          1.14         37.76        46.47 o                         
  20   4   8       1512.67       1376.97        98.76 o                         
 -22   5   8         92.44         67.34       142.31 o                         
 -21   5   8        171.95        167.72        96.57 o                         
 -20   5   8        100.66         29.22        97.84 o                         
 -19   5   8         30.62         18.68        67.34 o                         
 -18   5   8        944.67        904.94        73.06 o                         
 -17   5   8       1005.80        949.55        68.81 o                         
 -16   5   8       2252.42       2071.42       185.46 o                         
 -15   5   8        304.09        126.36        65.12 o                         
 -14   5   8        768.44        748.51        76.94 o                         
 -13   5   8         26.44         21.17        25.94 o                         
 -12   5   8         43.71         42.76        30.43 o                         
 -11   5   8       6960.41       7156.49       166.82 o                         
 -10   5   8         36.65         29.45        35.68 o                         
  -9   5   8        430.64        448.69        49.68 o                         
  -8   5   8       2467.91       2564.84        83.95 o                         
  -7   5   8        851.13        854.25        61.19 o                         
  -6   5   8       1511.65       1518.91        75.01 o                         
  -5   5   8       3643.29       3588.04       107.47 o                         
  -4   5   8       1364.00       1310.19        58.59 o                         
  -3   5   8       1153.34       1131.45        56.66 o                         
  -2   5   8        119.22        167.11        47.68 o                         
  -1   5   8       1899.30       1901.99        85.36 o                         
   0   5   8        119.05         29.52        47.00 o                         
   1   5   8       2832.50       2953.11        89.48 o                         
   2   5   8       7793.85       7095.71       168.82 o                         
   3   5   8        363.79        217.67        55.18 o                         
   4   5   8        205.21        124.42        44.20 o                         
   5   5   8        641.43        717.12        49.06 o                         
   6   5   8         23.94         12.73        34.33 o                         
   7   5   8        253.30        243.13        59.70 o                         
   8   5   8        372.68        416.40        52.42 o                         
   9   5   8       1133.63       1274.95        72.12 o                         
  10   5   8       2229.48       2248.65        83.45 o                         
  11   5   8        590.44        479.05        49.16 o                         
  12   5   8       1292.15       1301.58        62.91 o                         
  13   5   8       2244.61       2328.12        89.75 o                         
  14   5   8       1446.75       1451.08        92.62 o                         
  15   5   8          9.19        -28.27        31.52 o                         
  16   5   8         22.58         67.87        32.42 o                         
  17   5   8        671.90        597.55        67.77 o                         
  18   5   8        165.63        265.73        68.04 o                         
  19   5   8        576.44        726.71        67.86 o                         
 -20   6   8         18.07         73.70       147.39 o                         
 -19   6   8       4197.34       4137.83       277.60 o                         
 -18   6   8        407.23        354.76        58.88 o                         
 -17   6   8       6744.31       7275.82       330.71 o                         
 -16   6   8         94.34         30.56        51.12 o                         
 -15   6   8       2362.19       2411.27       110.26 o                         
 -14   6   8         86.16         69.11        67.34 o                         
 -13   6   8       3108.59       3161.54        83.58 o                         
 -12   6   8       2087.40       2046.09        73.84 o                         
 -11   6   8      10579.37      10702.24       268.04 o                         
 -10   6   8        500.27        455.52        51.76 o                         
  -9   6   8       2501.35       2582.96       115.48 o                         
  -8   6   8       1052.69        939.43        47.51 o                         
  -7   6   8       2893.64       2758.35        93.35 o                         
  -6   6   8       2724.34       2822.57        83.32 o                         
  -5   6   8         99.81        -37.76        37.76 o                         
  -4   6   8       2275.87       2478.91       104.54 o                         
  -3   6   8          2.35         29.17        43.41 o                         
  -2   6   8       2367.63       2495.85        91.78 o                         
  -1   6   8         17.94         63.44        48.80 o                         
   0   6   8        492.00        508.07        52.41 o                         
   1   6   8        204.34        207.42        52.53 o                         
   2   6   8       2219.27       2285.77       103.44 o                         
   3   6   8       1262.38       1313.12        82.13 o                         
   4   6   8        593.39        519.35        70.60 o                         
   5   6   8       2093.54       1921.23       104.37 o                         
   6   6   8        493.95        372.28        62.42 o                         
   7   6   8        134.99        167.62        70.10 o                         
   8   6   8        573.00        404.38        54.82 o                         
   9   6   8       1648.87       1760.90       110.96 o                         
  10   6   8        861.84        753.12        52.11 o                         
  11   6   8       2875.70       2913.04       192.45 o                         
  12   6   8        671.88        693.34        58.62 o                         
  13   6   8        569.71        474.63        60.36 o                         
  14   6   8       1947.24       1598.46       111.71 o                         
  15   6   8       1277.09       1106.98        93.50 o                         
  16   6   8       2072.14       2104.59       157.03 o                         
  17   6   8        277.13        322.74        71.15 o                         
 -17   7   8        150.03        218.68        56.51 o                         
 -16   7   8       1150.13       1002.06       121.18 o                         
 -15   7   8          8.10        -53.37        53.37 o                         
 -14   7   8        429.19        308.60        82.40 o                         
 -13   7   8        881.64        809.28        60.45 o                         
 -12   7   8       3695.79       4037.13       115.51 o                         
 -11   7   8          8.49        150.39        59.32 o                         
 -10   7   8       1865.79       2169.48        77.86 o                         
  -9   7   8       1748.74       1605.68        81.52 o                         
  -8   7   8       2221.79       2252.21       103.25 o                         
  -7   7   8        339.67        296.57        53.79 o                         
  -6   7   8       5090.82       5255.28       158.56 o                         
  -5   7   8       1509.41       1541.41        76.29 o                         
  -4   7   8       3024.12       3369.64       110.68 o                         
  -3   7   8       2525.51       2536.11        90.39 o                         
  -2   7   8       8456.98       8790.41       212.86 o                         
  -1   7   8        288.15        334.62        62.70 o                         
   0   7   8       4826.59       4332.31       130.95 o                         
   1   7   8       1087.05       1074.80        82.09 o                         
   2   7   8         48.70          5.50        56.39 o                         
   3   7   8        102.05         68.44        36.64 o                         
   4   7   8       5623.65       5875.99       168.18 o                         
   5   7   8       2239.11       2122.58       156.81 o                         
   6   7   8       1070.93        980.07        74.18 o                         
   7   7   8        185.53        343.77       102.29 o                         
   8   7   8         95.30         66.48        52.11 o                         
   9   7   8       1134.65       1310.18        80.14 o                         
  10   7   8       2690.00       2542.54       150.94 o                         
  11   7   8       6003.74       6447.46       305.27 o                         
  12   7   8          2.02        170.79        64.35 o                         
  13   7   8        574.21        460.84        61.71 o                         
  14   7   8        176.82        128.61        75.19 o                         
 -14   8   8       1437.48       1244.13        93.86 o                         
 -13   8   8       1639.69       1507.01       119.51 o                         
 -12   8   8       3545.58       3695.21       144.46 o                         
 -11   8   8        398.23        392.17        54.01 o                         
 -10   8   8       1404.91       1362.66        67.93 o                         
  -9   8   8        229.56        203.26        49.85 o                         
  -8   8   8        725.36        687.70        59.42 o                         
  -7   8   8       2119.30       1974.10       176.61 o                         
  -6   8   8          0.90         65.96        45.58 o                         
  -5   8   8        263.47        342.61        66.63 o                         
  -4   8   8          1.30        101.83        48.83 o                         
  -3   8   8        405.38        457.16        60.31 o                         
  -2   8   8       1836.58       1740.16        87.11 o                         
  -1   8   8       3274.10       3224.80       114.83 o                         
   0   8   8        620.71        786.62        59.87 o                         
   1   8   8       1134.14       1301.35       112.06 o                         
   2   8   8         44.90         30.46        40.34 o                         
   3   8   8       1320.95       1338.59        80.56 o                         
   4   8   8         33.87        149.59        62.22 o                         
   5   8   8         19.51        132.91        70.05 o                         
   6   8   8        807.48        636.23        56.33 o                         
   7   8   8        391.58        371.19        72.86 o                         
   8   8   8       1079.25       1204.80        88.77 o                         
   9   8   8         46.73        259.54        77.98 o                         
  10   8   8        389.31        525.44        61.25 o                         
  11   8   8        307.70        539.11        49.67 o                         
  -8   9   8        440.84        448.98        46.81 o                         
  -7   9   8         19.89         60.94        38.43 o                         
  -6   9   8       4777.65       5116.52       191.11 o                         
  -5   9   8        181.34        274.57        49.85 o                         
  -4   9   8        271.14        565.83        92.60 o                         
  -3   9   8        690.12        853.50       101.33 o                         
  -2   9   8       3809.00       4071.59       209.59 o                         
  -1   9   8       3995.39       4017.36       193.12 o                         
   0   9   8        723.80        699.25        70.03 o                         
   1   9   8         83.31        -31.01        42.55 o                         
   2   9   8         96.46        168.43        93.61 o                         
   3   9   8       4229.62       4098.04       161.55 o                         
   4   9   8       1339.38       1341.53        99.90 o                         
   5   9   8       3368.61       3605.50       149.63 o                         
 -25   1   9        373.35        395.73        76.33 o                         
 -24   1   9       1065.59       1618.51       140.22 o                         
 -23   1   9       2465.44       2341.48       121.79 o                         
 -22   1   9       2694.23       2746.61       140.16 o                         
 -21   1   9        787.75        740.46        75.57 o                         
 -20   1   9         89.85         30.90        39.92 o                         
 -19   1   9        224.73        196.36        47.56 o                         
 -18   1   9       1241.56       1311.12       150.38 o                         
 -17   1   9       1830.98       2005.47        83.37 o                         
 -16   1   9       3642.51       3541.51        94.25 o                         
 -15   1   9       7154.12       6980.37       130.30 o                         
 -14   1   9       5447.15       5279.57       109.22 o                         
 -13   1   9       1603.63       1607.88        37.23 o                         
 -12   1   9      14195.58      14405.44       236.81 o                         
 -11   1   9         44.51         91.83        19.27 o                         
 -10   1   9       3873.83       3811.10        69.95 o                         
  -9   1   9         12.22         -3.07        16.94 o                         
  -8   1   9        338.04        312.71        27.83 o                         
  -7   1   9       1776.47       1763.74        49.53 o                         
  -6   1   9      21148.70      21157.55       422.50 o                         
  -5   1   9         10.57         28.17        25.57 o                         
  -4   1   9        829.02        776.60        27.75 o                         
  -3   1   9       3222.64       3429.10        82.52 o                         
  -2   1   9       1567.14       1297.68        50.74 o                         
  -1   1   9         43.39        100.33        45.48 o                         
   0   1   9       8450.14       9054.39       190.65 o                         
   1   1   9       2753.32       3069.18        93.46 o                         
   2   1   9        736.34        665.55        33.18 o                         
   3   1   9         31.11          6.31        34.76 o                         
   4   1   9       7541.97       7733.54       154.47 o                         
   5   1   9       7009.76       7305.82       137.35 o                         
   6   1   9      13062.13      13292.47       237.12 o                         
   7   1   9          0.55         20.76        25.06 o                         
   8   1   9       3888.30       3703.67        72.91 o                         
   9   1   9        428.66        492.93        35.16 o                         
  10   1   9       4389.56       4357.21        86.71 o                         
  11   1   9        221.44        178.69        34.53 o                         
  12   1   9       4357.23       4394.63        99.25 o                         
  13   1   9       2007.92       2102.35        71.32 o                         
  14   1   9      16412.14      16808.21       274.62 o                         
  15   1   9       3002.85       2876.47        71.62 o                         
  16   1   9        157.72        216.56        37.13 o                         
  17   1   9       3005.65       3060.26        91.99 o                         
  18   1   9         29.04         58.43        46.88 o                         
  19   1   9        407.19        405.15        57.40 o                         
  20   1   9         41.20         33.20        69.14 o                         
  21   1   9       1988.97       2256.37       152.92 o                         
  22   1   9        216.40        445.09        78.23 o                         
 -24   2   9        737.81        816.44        70.86 o                         
 -23   2   9       2249.98       2271.73       131.96 o                         
 -22   2   9       2652.95       2746.24       214.10 o                         
 -21   2   9       1599.04       1535.10       101.18 o                         
 -20   2   9       1108.24       1194.60        86.34 o                         
 -19   2   9       1113.23       1074.73        87.40 o                         
 -18   2   9       3019.23       3080.39       113.49 o                         
 -17   2   9          0.57        -28.05        28.05 o                         
 -16   2   9       3501.32       3529.16        89.38 o                         
 -15   2   9        329.12        377.95        24.90 o                         
 -14   2   9       2476.26       2435.35        53.57 o                         
 -13   2   9       4586.91       4480.30        92.36 o                         
 -12   2   9         59.34        100.20        37.47 o                         
 -11   2   9      13317.90      13339.40       220.50 o                         
 -10   2   9       6333.76       6389.92       120.47 o                         
  -9   2   9         82.50        110.07        20.08 o                         
  -8   2   9       1384.48       1466.70        61.41 o                         
  -7   2   9      13296.24      13320.46       245.92 o                         
  -6   2   9       6004.51       5996.71       116.36 o                         
  -5   2   9      24044.99      21991.19       455.83 o                         
  -4   2   9      10899.06      11116.00       216.97 o                         
  -3   2   9      26159.37      27410.35       559.66 o                         
  -2   2   9       4487.62       4579.40       116.85 o                         
  -1   2   9      32678.33      32596.65       569.07 o                         
   0   2   9      21803.45      22125.14       433.48 o                         
   1   2   9      19213.29      18949.54       382.24 o                         
   2   2   9      10213.11      10297.62       184.67 o                         
   3   2   9       5874.23       5679.70       112.17 o                         
   4   2   9       2931.36       2699.92        70.69 o                         
   5   2   9      19059.76      18769.59       314.70 o                         
   6   2   9         84.69        161.41        33.48 o                         
   7   2   9        641.48        643.64        35.30 o                         
   8   2   9       6707.85       6734.57       122.55 o                         
   9   2   9        108.24        104.57        40.06 o                         
  10   2   9       3755.58       3936.99        83.90 o                         
  11   2   9       1021.87       1030.79        58.56 o                         
  12   2   9         15.87         74.46        32.38 o                         
  13   2   9       3135.09       3284.76        78.54 o                         
  14   2   9       6045.06       6116.80       124.32 o                         
  15   2   9        169.97        121.10        37.51 o                         
  16   2   9       5499.33       5734.74       144.45 o                         
  17   2   9       7450.28       7856.82       167.57 o                         
  18   2   9          3.90         54.58        36.18 o                         
  19   2   9        298.12        230.87        48.48 o                         
  20   2   9       1465.36       1621.66        89.99 o                         
  21   2   9       2605.87       2355.78       180.90 o                         
 -24   3   9        213.89        198.22       127.06 o                         
 -23   3   9       1258.20       1082.57       156.29 o                         
 -22   3   9       1124.06       1120.69       160.10 o                         
 -21   3   9        250.36        541.29       124.52 o                         
 -20   3   9       2070.16       2067.94       329.73 o                         
 -19   3   9       5191.98       5843.12       412.95 o                         
 -18   3   9        716.69        727.49        72.53 o                         
 -17   3   9       1463.77       1563.09        56.07 o                         
 -16   3   9        217.33        200.03        32.42 o                         
 -15   3   9         74.49        113.78        34.17 o                         
 -14   3   9        129.28         71.72        24.20 o                         
 -13   3   9          2.34         11.64        19.40 o                         
 -12   3   9        661.62        583.37        35.85 o                         
 -11   3   9       2467.21       2493.24        61.53 o                         
 -10   3   9       6557.28       6483.13       135.12 o                         
  -9   3   9        565.24        584.49        31.79 o                         
  -8   3   9         41.21         81.03        24.81 o                         
  -7   3   9        754.12        617.45        27.58 o                         
  -6   3   9         40.29         45.48        20.00 o                         
  -5   3   9         24.81        -12.21        25.11 o                         
  -4   3   9       4143.75       4245.05        84.75 o                         
  -3   3   9       7009.50       7352.48       146.80 o                         
  -2   3   9       6188.53       6113.50       123.28 o                         
  -1   3   9        340.30        319.70        38.37 o                         
   0   3   9        598.02        479.02        29.47 o                         
   1   3   9         35.30        -23.86        30.27 o                         
   2   3   9        214.15        180.80        22.91 o                         
   3   3   9       1497.82       1480.07        50.84 o                         
   4   3   9        877.01       1041.76        65.55 o                         
   5   3   9         76.81         45.42        41.13 o                         
   6   3   9       1718.63       1968.87        61.07 o                         
   7   3   9          2.63         33.76        35.40 o                         
   8   3   9       1822.22       1667.84        65.35 o                         
   9   3   9       6598.53       6598.86       138.17 o                         
  10   3   9       1276.27       1282.13        44.36 o                         
  11   3   9       1480.96       1489.17        75.20 o                         
  12   3   9        496.12        489.53        37.09 o                         
  13   3   9        810.76        741.81        47.31 o                         
  14   3   9        351.69        251.08        44.23 o                         
  15   3   9        520.82        489.08        37.70 o                         
  16   3   9        417.90        627.07        52.57 o                         
  17   3   9        649.91        706.35        59.97 o                         
  18   3   9          0.11         -8.89        37.16 o                         
  19   3   9        633.65        593.38        76.88 o                         
  20   3   9        237.18        176.84        58.32 o                         
  21   3   9        764.16        636.43        78.66 o                         
 -23   4   9         72.74        385.00       153.75 o                         
 -22   4   9        382.37        312.57        94.03 o                         
 -21   4   9        837.33        846.24       130.87 o                         
 -20   4   9        768.12        933.91       138.50 o                         
 -19   4   9        305.18        237.61       101.65 o                         
 -18   4   9       3720.15       3788.02       166.45 o                         
 -17   4   9         34.56         32.48        31.30 o                         
 -16   4   9        453.95        524.87        63.25 o                         
 -15   4   9        463.36        452.77        31.62 o                         
 -14   4   9       4156.16       3866.01       122.90 o                         
 -13   4   9       1627.59       1459.04        54.67 o                         
 -12   4   9       2062.46       2044.83        59.36 o                         
 -11   4   9        204.71        206.01        30.06 o                         
 -10   4   9        109.19        196.86        41.41 o                         
  -9   4   9       2771.38       2747.71        81.25 o                         
  -8   4   9      11955.31      11927.60       251.86 o                         
  -7   4   9       8433.37       8888.85       201.62 o                         
  -6   4   9        616.44        627.65        43.84 o                         
  -5   4   9       5766.52       5558.63       132.76 o                         
  -4   4   9        350.56        295.65        63.59 o                         
  -3   4   9       6742.21       6501.33       150.24 o                         
  -2   4   9       2564.77       2572.97        94.99 o                         
  -1   4   9       1154.64       1069.01        41.13 o                         
   0   4   9        111.08        173.84        32.83 o                         
   1   4   9        673.69        658.95        34.36 o                         
   2   4   9        144.52        136.30        28.71 o                         
   3   4   9      11305.07      10922.88       224.92 o                         
   4   4   9          5.16         58.91        50.21 o                         
   5   4   9       1930.13       1875.67        73.91 o                         
   6   4   9        137.69        104.89        40.24 o                         
   7   4   9       1800.11       1718.24        63.30 o                         
   8   4   9       5447.61       5214.17       132.04 o                         
   9   4   9         73.78         63.74       113.72 o                         
  10   4   9        316.22        531.09        56.54 o                         
  11   4   9        253.99        351.03        71.79 o                         
  12   4   9       1133.00        912.93        54.39 o                         
  13   4   9        378.26        361.02        42.14 o                         
  14   4   9        165.95        202.08        37.26 o                         
  15   4   9       1201.86       1221.46        59.66 o                         
  16   4   9       1619.67       1546.19        55.39 o                         
  17   4   9        607.64        705.07        62.50 o                         
  18   4   9        184.86        252.88        41.45 o                         
  19   4   9       1161.66       1334.26       111.32 o                         
  20   4   9        472.53        601.51        65.79 o                         
 -21   5   9       1349.25       1492.98       162.64 o                         
 -20   5   9       1560.05       1475.20       182.97 o                         
 -19   5   9        124.24         35.60        46.94 o                         
 -18   5   9       1538.61       1544.68       108.81 o                         
 -17   5   9          0.01        -34.99        40.66 o                         
 -16   5   9       1745.30       1797.14        84.46 o                         
 -15   5   9        589.39        460.61        55.53 o                         
 -14   5   9       6140.17       6267.67       185.33 o                         
 -13   5   9        170.99        258.79        27.09 o                         
 -12   5   9       1049.52       1090.98        49.77 o                         
 -11   5   9       4247.52       4272.57       179.36 o                         
 -10   5   9       2864.03       2685.15        96.52 o                         
  -9   5   9        123.02        191.49        36.86 o                         
  -8   5   9       1326.57       1354.10        67.12 o                         
  -7   5   9       2549.53       2555.60        83.54 o                         
  -6   5   9       1539.51       1660.61        72.78 o                         
  -5   5   9       3453.16       3352.06        97.96 o                         
  -4   5   9       1904.49       1941.19        70.51 o                         
  -3   5   9        192.83        203.50        37.65 o                         
  -2   5   9         17.62        -35.76        35.76 o                         
  -1   5   9        591.79        567.76        42.55 o                         
   0   5   9       4667.34       4561.83       116.95 o                         
   1   5   9          0.07        -35.58        60.99 o                         
   2   5   9        296.54        400.42        53.92 o                         
   3   5   9        776.74        661.46        45.93 o                         
   4   5   9        625.54        758.59       105.11 o                         
   5   5   9       1200.28       1094.01        82.87 o                         
   6   5   9      16731.73      16590.77       335.34 o                         
   7   5   9       2748.69       2351.53        89.48 o                         
   8   5   9      12929.80      12314.41       365.70 o                         
   9   5   9        352.59        195.03        59.01 o                         
  10   5   9      13202.41      13514.02       331.99 o                         
  11   5   9        871.00        666.41        49.69 o                         
  12   5   9       5021.36       4750.07       153.00 o                         
  13   5   9         25.01         52.51        43.43 o                         
  14   5   9       3324.82       3197.54       127.71 o                         
  15   5   9        999.49        949.58        65.65 o                         
  16   5   9        177.41        113.12        33.47 o                         
  17   5   9        962.38        933.28        74.50 o                         
  18   5   9        130.86        136.68        42.00 o                         
 -19   6   9       4811.21       5047.87       359.58 o                         
 -18   6   9         12.24        132.95        55.39 o                         
 -17   6   9       1949.27       1844.38        94.85 o                         
 -16   6   9        645.35        452.45        85.13 o                         
 -15   6   9        220.26          6.35       102.92 o                         
 -14   6   9       2968.55       2826.10       108.78 o                         
 -13   6   9       6866.33       7320.57       221.13 o                         
 -12   6   9         64.95         86.04        46.95 o                         
 -11   6   9       5923.18       6097.18       159.31 o                         
 -10   6   9       1837.85       1884.98        70.97 o                         
  -9   6   9        164.69        149.31        74.24 o                         
  -8   6   9       3936.08       4081.65       120.11 o                         
  -7   6   9       1735.99       1751.93        71.20 o                         
  -6   6   9        348.47        386.43        39.44 o                         
  -5   6   9       1200.54       1011.85        86.66 o                         
  -4   6   9        342.54        145.32        56.85 o                         
  -3   6   9         20.44        -45.40        50.07 o                         
  -2   6   9       1732.95       1596.45        73.81 o                         
  -1   6   9       1091.34        999.51        65.52 o                         
   0   6   9        277.94        301.27        60.48 o                         
   1   6   9       3077.36       3049.41        98.15 o                         
   2   6   9        376.74        411.43        57.71 o                         
   3   6   9       1161.05       1067.11        64.68 o                         
   4   6   9       6869.82       6892.87       162.59 o                         
   5   6   9        535.64        480.20        57.32 o                         
   6   6   9          0.97         60.99       106.73 o                         
   7   6   9       1028.55       1323.60        95.12 o                         
   8   6   9         27.73         63.96        51.31 o                         
   9   6   9       1309.39       1226.20        83.17 o                         
  10   6   9         59.93        149.08        52.21 o                         
  11   6   9        171.59        210.60        37.35 o                         
  12   6   9        492.03        587.40        56.69 o                         
  13   6   9        656.46        884.59        96.16 o                         
  14   6   9         13.73        243.58        79.00 o                         
  15   6   9         56.79        148.85        53.53 o                         
  16   6   9         84.42        188.45        62.89 o                         
 -17   7   9        126.33         99.77        40.89 o                         
 -16   7   9         44.41         -8.39        96.55 o                         
 -15   7   9          3.40        -39.38        39.38 o                         
 -14   7   9       2560.15       2702.98       129.25 o                         
 -13   7   9        415.81        291.37        66.57 o                         
 -12   7   9        103.31         33.63        36.77 o                         
 -11   7   9       1286.60       1603.39        95.18 o                         
 -10   7   9        565.09        508.39        52.71 o                         
  -9   7   9         45.54        122.66        49.53 o                         
  -8   7   9       1124.42        993.00        66.36 o                         
  -7   7   9        269.58        233.89        44.02 o                         
  -6   7   9       1121.00       1102.48       110.41 o                         
  -5   7   9         38.06         80.61        42.89 o                         
  -4   7   9        213.47        250.15        49.16 o                         
  -3   7   9         31.76        271.91       181.70 o                         
  -2   7   9       7619.68       6960.86       202.29 o                         
  -1   7   9          0.98        -17.44        45.50 o                         
   0   7   9        274.35        274.80        66.94 o                         
   1   7   9       1734.15       1703.29       118.29 o                         
   2   7   9       1727.82       1717.64       121.78 o                         
   3   7   9        236.84         85.25        46.94 o                         
   4   7   9       2841.94       2745.07        97.10 o                         
   5   7   9         94.05         70.17        39.98 o                         
   6   7   9       1318.70       1366.86        78.17 o                         
   7   7   9         96.79        275.18        72.51 o                         
   8   7   9        465.39        499.52        56.58 o                         
   9   7   9        771.25        867.53        98.90 o                         
  10   7   9        454.13        387.15        51.42 o                         
  11   7   9        396.63        409.62       103.56 o                         
  12   7   9       2306.42       2442.87       140.98 o                         
  13   7   9       2105.23       1603.19       102.53 o                         
  14   7   9       1734.45       1555.59        84.18 o                         
 -13   8   9        433.39        412.00        59.89 o                         
 -12   8   9        418.44        425.20        82.63 o                         
 -11   8   9       3395.25       3548.08       188.61 o                         
 -10   8   9       1006.02       1197.42        76.56 o                         
  -9   8   9       3683.96       3711.09       147.08 o                         
  -8   8   9        143.70         98.02        48.07 o                         
  -7   8   9         24.25         85.18        50.47 o                         
  -6   8   9       1230.43       1357.66       114.81 o                         
  -5   8   9       3680.19       3931.54       149.00 o                         
  -4   8   9        440.92        302.24        59.00 o                         
  -3   8   9       6185.02       6072.71       185.63 o                         
  -2   8   9       1307.45       1174.58        85.49 o                         
  -1   8   9       4068.89       3751.40       139.10 o                         
   0   8   9        312.78        264.49        55.15 o                         
   1   8   9       7503.04       7683.79       268.47 o                         
   2   8   9        472.13        441.37        85.01 o                         
   3   8   9       2509.12       2496.77       132.78 o                         
   4   8   9        336.14        160.18        70.52 o                         
   5   8   9          5.35        -24.61        82.59 o                         
   6   8   9       1132.09        982.09        66.23 o                         
   7   8   9       1404.75       1502.86        97.63 o                         
   8   8   9         35.69        -41.36        42.45 o                         
   9   8   9       1073.92       1143.16        82.39 o                         
  10   8   9        200.37        264.21        61.07 o                         
  -6   9   9         11.59        260.48       139.77 o                         
  -5   9   9         51.71         99.51        83.35 o                         
  -4   9   9        181.92        254.14        52.38 o                         
  -3   9   9         54.77         29.00        55.06 o                         
  -2   9   9        229.49        183.16        47.54 o                         
  -1   9   9         59.04         41.32        47.95 o                         
   0   9   9       1256.08       1045.15        72.82 o                         
   1   9   9        634.38        589.76        66.41 o                         
   2   9   9       2684.77       2770.92       153.69 o                         
   3   9   9          3.48          1.14        62.90 o                         
 -25   0  10        141.24        323.61        91.89 o                         
 -24   0  10       6786.93       7459.98       399.03 o                         
 -23   0  10       2215.92       2796.01       185.92 o                         
 -22   0  10        315.46        443.68        86.28 o                         
 -21   0  10       6589.10       6685.88       322.25 o                         
 -20   0  10       2899.79       2864.62       224.27 o                         
 -19   0  10       1080.95        977.64       158.83 o                         
 -18   0  10        186.84        182.97        66.07 o                         
 -17   0  10         67.46        101.74       101.01 o                         
 -16   0  10       2467.21       2110.28       119.40 o                         
 -15   0  10        837.61        657.05        35.25 o                         
 -14   0  10        713.62        655.57        39.22 o                         
 -13   0  10       7134.57       7366.99       206.89 o                         
 -12   0  10      37406.93      37278.60       876.87 o                         
 -11   0  10         33.18        131.57        34.31 o                         
 -10   0  10         11.98         23.19        23.10 o                         
  -9   0  10       6533.01       6518.49       177.54 o                         
  -8   0  10      15390.02      14580.33       443.03 o                         
  -7   0  10       6820.26       7142.50       211.99 o                         
  -6   0  10       1146.46       1043.43        65.29 o                         
  -5   0  10         92.51         55.51        35.00 o                         
  -4   0  10         40.09          6.35        71.15 o                         
  -3   0  10       1310.87       1388.69       151.20 o                         
  -2   0  10       3622.46       3112.13       140.02 o                         
  -1   0  10      10616.26      10490.27       326.56 o                         
   0   0  10        860.01        871.60        60.02 o                         
   1   0  10       1082.28        930.05        49.95 o                         
   2   0  10        730.11        847.29        47.99 o                         
   3   0  10       6767.63       6852.91       167.40 o                         
   4   0  10       4207.42       4121.24       113.40 o                         
   5   0  10      10049.06      10236.36       268.09 o                         
   6   0  10        273.12        250.70        41.21 o                         
   7   0  10      11088.92      11436.05       305.89 o                         
   8   0  10        467.84        616.70        94.03 o                         
   9   0  10      18704.18      19042.20       506.08 o                         
  10   0  10         12.01         80.76        45.39 o                         
  11   0  10      18120.23      18531.94       469.06 o                         
  12   0  10      10801.53      10881.09       298.61 o                         
  13   0  10      13145.40      13380.94       348.88 o                         
  14   0  10       3857.78       3988.01       165.51 o                         
  15   0  10       5916.70       6171.64       300.34 o                         
  16   0  10         39.40        -47.86        47.86 o                         
  17   0  10       1320.02       1523.94        93.71 o                         
  18   0  10        306.39        287.29        47.45 o                         
  19   0  10         59.55         44.16        67.34 o                         
  20   0  10        117.47        211.95        78.14 o                         
  21   0  10        201.22        185.51       114.36 o                         
 -25   1  10        282.39        457.26        83.18 o                         
 -24   1  10         49.64         97.48        77.57 o                         
 -23   1  10       2381.56       2485.77       120.72 o                         
 -22   1  10       1323.16       1207.91        96.07 o                         
 -21   1  10       2064.61       2188.98       142.77 o                         
 -20   1  10         21.16         99.84        76.24 o                         
 -19   1  10        404.79        398.40        62.36 o                         
 -18   1  10        731.03        724.43        81.96 o                         
 -17   1  10       5173.66       5252.88       148.17 o                         
 -16   1  10        697.72        688.27        33.62 o                         
 -15   1  10       4099.42       4040.28        94.37 o                         
 -14   1  10          5.38         41.03        24.15 o                         
 -13   1  10       2679.83       2651.86        67.42 o                         
 -12   1  10          0.51         40.58        17.44 o                         
 -11   1  10        137.45        168.44        21.53 o                         
 -10   1  10       1033.01        936.95        30.34 o                         
  -9   1  10          1.11        -22.62        22.62 o                         
  -8   1  10        108.33         69.52        22.14 o                         
  -7   1  10       1819.38       1829.18        51.08 o                         
  -6   1  10        159.85        184.97        23.50 o                         
  -5   1  10       2922.03       3065.25        68.48 o                         
  -4   1  10      13946.43      14511.73       293.75 o                         
  -3   1  10        660.63        794.91        49.06 o                         
  -2   1  10      32373.74      34159.20       697.73 o                         
  -1   1  10         23.84         73.09        33.79 o                         
   0   1  10      18191.25      18238.65       389.82 o                         
   1   1  10       2611.06       2972.39        71.50 o                         
   2   1  10         13.38        -39.44        39.44 o                         
   3   1  10       3585.59       4044.18        98.97 o                         
   4   1  10       5050.55       4993.19        95.44 o                         
   5   1  10      10696.42      10947.37       209.89 o                         
   6   1  10       3329.39       3355.93        81.43 o                         
   7   1  10        770.39        743.83        38.92 o                         
   8   1  10        975.82        982.98        48.33 o                         
   9   1  10        720.59        657.34        45.43 o                         
  10   1  10       2707.27       2646.92        82.11 o                         
  11   1  10        965.85        948.40        41.65 o                         
  12   1  10       1032.45       1093.87        46.61 o                         
  13   1  10       1764.76       1885.67       107.66 o                         
  14   1  10        565.15        354.20        44.94 o                         
  15   1  10         13.11          1.72        35.36 o                         
  16   1  10        881.49        757.83        47.73 o                         
  17   1  10         91.29         44.68        40.30 o                         
  18   1  10         17.72        -10.66        38.71 o                         
  19   1  10        392.00        396.69        44.90 o                         
  20   1  10       4451.88       4600.52       218.22 o                         
  21   1  10        278.61        -79.26        84.85 o                         
 -24   2  10        255.01        193.23        54.45 o                         
 -23   2  10          0.52         74.56        58.50 o                         
 -22   2  10        189.00        186.81        76.32 o                         
 -21   2  10       1610.86       1503.60       109.40 o                         
 -20   2  10        314.21        287.52        67.87 o                         
 -19   2  10        386.90        218.71        55.90 o                         
 -18   2  10       1361.27       1184.18        76.51 o                         
 -17   2  10       1587.05       1429.84        60.01 o                         
 -16   2  10       1850.24       1824.61        74.17 o                         
 -15   2  10        804.43        817.82        45.11 o                         
 -14   2  10         31.65         19.55        19.79 o                         
 -13   2  10        717.19        757.37        29.29 o                         
 -12   2  10       5356.74       5457.68       103.08 o                         
 -11   2  10       5895.85       5926.36       101.41 o                         
 -10   2  10        225.19        266.73        24.89 o                         
  -9   2  10       5431.60       5368.26       136.22 o                         
  -8   2  10        233.02        221.14        24.65 o                         
  -7   2  10        213.67        193.84        21.15 o                         
  -6   2  10       4200.10       4523.50       181.96 o                         
  -5   2  10      12955.68      13322.06       263.77 o                         
  -4   2  10      13773.56      13765.59       284.68 o                         
  -3   2  10       7529.64       7706.37       209.63 o                         
  -2   2  10      12109.60      12143.52       269.21 o                         
  -1   2  10      33309.80      33450.34       685.61 o                         
   0   2  10        520.28        539.68        49.97 o                         
   1   2  10      10426.64      10129.15       200.29 o                         
   2   2  10        999.71        994.37        43.76 o                         
   3   2  10        435.31        473.33        35.53 o                         
   4   2  10        307.63        269.58        26.82 o                         
   5   2  10       4981.90       4748.85        86.52 o                         
   6   2  10       2333.71       2391.65        63.47 o                         
   7   2  10        290.55        292.91        27.35 o                         
   8   2  10       1951.40       1884.43        54.95 o                         
   9   2  10       1825.31       1793.38        50.61 o                         
  10   2  10        477.38        407.94        43.73 o                         
  11   2  10       1367.38       1439.21        48.40 o                         
  12   2  10        135.69         89.12        31.88 o                         
  13   2  10          1.86        -25.05        25.05 o                         
  14   2  10        115.86        126.42        38.41 o                         
  15   2  10         47.97          0.26        36.44 o                         
  16   2  10        807.96        730.22        42.68 o                         
  17   2  10       1189.37       1055.18        58.52 o                         
  18   2  10         76.60         35.80        25.66 o                         
  19   2  10        127.41        157.69        47.07 o                         
  20   2  10         64.65        -24.27        53.60 o                         
  21   2  10          1.69         89.45        63.31 o                         
 -23   3  10       4706.40       5299.78       373.56 o                         
 -22   3  10       1126.87       1022.85       204.57 o                         
 -21   3  10       7314.57       6960.48       376.10 o                         
 -20   3  10       6542.79       6324.25       630.87 o                         
 -19   3  10       1605.98       1705.41       116.63 o                         
 -18   3  10        542.88        606.65        63.65 o                         
 -17   3  10       8273.37       8280.47       229.84 o                         
 -16   3  10          0.23         15.77        43.59 o                         
 -15   3  10       5225.70       5318.32       120.49 o                         
 -14   3  10       1609.52       1654.69        50.88 o                         
 -13   3  10       6083.36       6080.58       121.48 o                         
 -12   3  10       2523.41       2437.64        83.41 o                         
 -11   3  10       2842.18       2758.49        61.91 o                         
 -10   3  10       3382.53       3368.90        68.00 o                         
  -9   3  10        285.08        233.14        20.49 o                         
  -8   3  10       8382.90       8354.52       174.83 o                         
  -7   3  10       8369.96       8549.78       191.50 o                         
  -6   3  10       2099.66       2015.54        74.30 o                         
  -5   3  10        470.87        511.01        30.73 o                         
  -4   3  10       2947.48       2747.39        85.67 o                         
  -3   3  10       2769.85       2565.74        77.41 o                         
  -2   3  10       3233.92       2927.55        88.73 o                         
  -1   3  10      10299.75       9982.29       212.03 o                         
   0   3  10      13018.90      12465.07       242.51 o                         
   1   3  10         98.80        134.55        25.88 o                         
   2   3  10       1814.38       1828.61        48.91 o                         
   3   3  10       1481.15       1671.35        78.45 o                         
   4   3  10       9497.62       9398.58       195.36 o                         
   5   3  10       1471.40       1339.35        53.68 o                         
   6   3  10       3267.78       3217.90        85.61 o                         
   7   3  10          7.08         51.77        32.72 o                         
   8   3  10       3190.89       3045.74        74.60 o                         
   9   3  10        243.30        327.48        38.98 o                         
  10   3  10       2582.67       2513.23        90.55 o                         
  11   3  10         11.68         56.83        31.35 o                         
  12   3  10          3.48        110.53        40.70 o                         
  13   3  10          2.35        -19.21        40.46 o                         
  14   3  10       3022.93       2991.31        85.84 o                         
  15   3  10        330.84        462.73        45.10 o                         
  16   3  10       6607.83       6337.27       144.24 o                         
  17   3  10        121.68        129.85        43.20 o                         
  18   3  10       3699.71       3709.86       120.66 o                         
  19   3  10        136.08         24.64        50.81 o                         
  20   3  10       9271.71      10131.66       427.94 o                         
 -22   4  10          8.05         66.07       108.00 o                         
 -21   4  10          9.71        -35.58       108.00 o                         
 -20   4  10        151.43        176.62        81.32 o                         
 -19   4  10          4.48       -102.92       119.44 o                         
 -18   4  10          1.82         49.55        44.47 o                         
 -17   4  10        264.82        281.94        66.71 o                         
 -16   4  10        679.41        711.90        65.71 o                         
 -15   4  10         38.69         72.22        27.10 o                         
 -14   4  10        554.19        438.62        41.00 o                         
 -13   4  10       2776.19       2879.24        76.43 o                         
 -12   4  10        943.82       1036.21        42.40 o                         
 -11   4  10       2039.41       2112.13       116.09 o                         
 -10   4  10        441.02        372.03        92.12 o                         
  -9   4  10      15974.21      16007.92       332.73 o                         
  -8   4  10       7084.60       7166.31       154.25 o                         
  -7   4  10        994.43        885.18        44.25 o                         
  -6   4  10       1603.56       1638.44        96.46 o                         
  -5   4  10       4360.91       4024.41       111.77 o                         
  -4   4  10       8009.20       7710.12       172.28 o                         
  -3   4  10        354.62        323.01        32.45 o                         
  -2   4  10       1962.99       2100.30        91.50 o                         
  -1   4  10       2067.75       2135.61        83.45 o                         
   0   4  10        614.19        605.23        30.84 o                         
   1   4  10        114.60        173.65        34.52 o                         
   2   4  10       1028.33        956.83        41.24 o                         
   3   4  10      13712.35      13131.79       265.02 o                         
   4   4  10         23.00         13.02        33.36 o                         
   5   4  10         97.83        120.60        34.61 o                         
   6   4  10       6002.22       5682.05       156.86 o                         
   7   4  10       6076.06       5894.02       152.05 o                         
   8   4  10       2367.08       2178.72        90.85 o                         
   9   4  10       2119.77       2009.70       106.56 o                         
  10   4  10         78.86         25.20        41.94 o                         
  11   4  10        495.24        526.74        44.38 o                         
  12   4  10       4556.73       4374.20       121.50 o                         
  13   4  10       3127.72       3188.81        98.22 o                         
  14   4  10       2240.77       2152.52        76.64 o                         
  15   4  10       1130.73       1108.66        65.16 o                         
  16   4  10       4722.20       4785.43       149.01 o                         
  17   4  10          6.47         -1.54        44.84 o                         
  18   4  10        936.57        702.86        96.84 o                         
  19   4  10       1197.50       1068.54        67.37 o                         
 -21   5  10        693.70        679.78       124.52 o                         
 -20   5  10        873.60        894.52       121.98 o                         
 -19   5  10         44.48        -11.31        63.11 o                         
 -18   5  10        108.52        357.05       129.60 o                         
 -17   5  10         11.08         36.71        47.60 o                         
 -16   5  10       3001.13       3398.43       136.19 o                         
 -15   5  10        636.23        554.40        62.69 o                         
 -14   5  10       2789.28       2825.09       105.86 o                         
 -13   5  10        314.59        354.29        37.25 o                         
 -12   5  10        165.06        135.16        33.39 o                         
 -11   5  10        543.11        494.50        47.93 o                         
 -10   5  10        629.73        712.57        52.62 o                         
  -9   5  10       1042.18        888.69        51.54 o                         
  -8   5  10          1.35        -28.53        33.44 o                         
  -7   5  10       1025.69       1218.84        87.03 o                         
  -6   5  10        878.66        837.67        56.38 o                         
  -5   5  10      11941.61      11875.55       298.40 o                         
  -4   5  10       2970.81       2977.13        98.13 o                         
  -3   5  10       3711.30       3908.72       133.62 o                         
  -2   5  10       1391.23       1376.33        65.47 o                         
  -1   5  10       3376.42       3380.24       103.83 o                         
   0   5  10       8051.72       7991.80       166.69 o                         
   1   5  10       2989.24       2882.83        79.78 o                         
   2   5  10         79.46        -15.82        40.37 o                         
   3   5  10        780.24        720.48        47.47 o                         
   4   5  10       2223.79       2279.19        77.85 o                         
   5   5  10        249.10        241.86        57.62 o                         
   6   5  10        100.66         50.10       107.37 o                         
   7   5  10       1378.23       1323.95        72.58 o                         
   8   5  10       2519.96       2251.66       112.97 o                         
   9   5  10        322.12        429.95        44.35 o                         
  10   5  10         10.23          8.07        59.55 o                         
  11   5  10        694.36        612.03        56.00 o                         
  12   5  10        643.10        604.55        50.60 o                         
  13   5  10        982.17        811.21        62.40 o                         
  14   5  10         45.77        190.81        46.85 o                         
  15   5  10        127.53        130.89        45.03 o                         
  16   5  10       1109.45        960.28        61.82 o                         
  17   5  10        640.92        398.45        77.16 o                         
 -19   6  10        408.22        429.54        84.79 o                         
 -18   6  10       1463.73       1600.15       101.04 o                         
 -17   6  10        111.83         78.45        62.31 o                         
 -16   6  10        108.29        133.06        44.68 o                         
 -15   6  10        196.07        220.28        42.52 o                         
 -14   6  10       2351.44       2535.70       103.15 o                         
 -13   6  10       2058.32       2210.01       114.14 o                         
 -12   6  10        846.56        845.85        62.17 o                         
 -11   6  10       1079.59       1126.87        70.49 o                         
 -10   6  10       4661.52       4755.73       145.37 o                         
  -9   6  10        295.99        351.26        47.93 o                         
  -8   6  10       2798.17       2928.57       106.42 o                         
  -7   6  10          7.45         19.62        35.09 o                         
  -6   6  10       2246.50       2343.61        86.60 o                         
  -5   6  10          0.92         90.91        60.02 o                         
  -4   6  10       4731.32       4796.29       157.54 o                         
  -3   6  10       3781.33       4242.97       136.74 o                         
  -2   6  10        232.41        330.92        80.69 o                         
  -1   6  10        531.75        603.95        46.22 o                         
   0   6  10        106.72        257.78        45.54 o                         
   1   6  10       1853.53       1617.66        76.51 o                         
   2   6  10       1798.30       1802.13        83.21 o                         
   3   6  10        223.07        284.41        59.31 o                         
   4   6  10        531.73        621.39        81.14 o                         
   5   6  10       3288.90       3367.57       114.76 o                         
   6   6  10        501.00        658.73        95.93 o                         
   7   6  10       7821.67       7847.71       214.06 o                         
   8   6  10        195.66        126.97        45.90 o                         
   9   6  10       7645.97       7495.84       268.50 o                         
  10   6  10          4.47         21.79        60.15 o                         
  11   6  10       6282.69       6397.02       260.79 o                         
  12   6  10        822.88        651.59        55.21 o                         
  13   6  10       3003.57       3037.77       202.52 o                         
  14   6  10        326.99        560.21        61.32 o                         
  15   6  10       1862.58       1775.20       190.21 o                         
 -16   7  10       1955.20       2124.01       115.03 o                         
 -15   7  10        518.28        540.49        64.86 o                         
 -14   7  10        320.85        306.17        53.87 o                         
 -13   7  10       1673.24       1654.79       113.49 o                         
 -12   7  10         14.40         25.90        44.38 o                         
 -11   7  10        959.46        746.04        64.53 o                         
 -10   7  10         99.71        167.14        58.16 o                         
  -9   7  10        247.38        177.26        43.75 o                         
  -8   7  10       1476.08       1469.17        77.30 o                         
  -7   7  10         42.85        -55.27        55.27 o                         
  -6   7  10        628.91        665.63        68.24 o                         
  -5   7  10       2184.01       2178.28        89.78 o                         
  -4   7  10       2019.13       1960.76        77.38 o                         
  -3   7  10       2766.76       2334.76        82.76 o                         
  -2   7  10       3185.19       3302.71       116.40 o                         
  -1   7  10         26.02         64.31        67.44 o                         
   0   7  10       1336.77       1333.51        76.64 o                         
   1   7  10       2992.58       3061.95       135.90 o                         
   2   7  10       6646.66       6536.74       189.84 o                         
   3   7  10       2866.70       2523.06       171.66 o                         
   4   7  10       2849.70       3106.82       131.76 o                         
   5   7  10        473.42        450.42        50.77 o                         
   6   7  10       2452.54       2348.39       162.31 o                         
   7   7  10          3.13         22.49        47.38 o                         
   8   7  10         47.37         64.63        49.59 o                         
   9   7  10        383.31        360.94        67.48 o                         
  10   7  10        285.18        153.04        52.10 o                         
  11   7  10        170.09        200.93        54.71 o                         
  12   7  10        427.42        238.57        70.41 o                         
 -12   8  10        540.43        294.79        94.34 o                         
 -11   8  10        873.21        825.32        66.57 o                         
 -10   8  10        769.40        612.70        53.34 o                         
  -9   8  10       1521.76       1534.42        94.95 o                         
  -8   8  10       2239.10       2173.74       116.92 o                         
  -7   8  10         44.42        144.34        61.84 o                         
  -6   8  10        592.87        424.16        55.77 o                         
  -5   8  10         12.30        -56.92        56.92 o                         
  -4   8  10        741.89        692.64        56.64 o                         
  -3   8  10        543.70        482.02        66.59 o                         
  -2   8  10       1170.03       1129.16        73.59 o                         
  -1   8  10        240.01        233.12        61.91 o                         
   0   8  10          9.08        -56.06        56.06 o                         
   1   8  10       7177.01       7692.32       268.20 o                         
   2   8  10        524.47        427.00        67.31 o                         
   3   8  10        181.67        173.18        57.52 o                         
   4   8  10        134.28        339.26       131.48 o                         
   5   8  10       1057.50       1015.86        78.48 o                         
   6   8  10        435.02        543.55        52.53 o                         
   7   8  10        118.12        172.06        58.93 o                         
   8   8  10          6.90         42.18        42.19 o                         
 -24   1  11         24.72        237.34        85.10 o                         
 -23   1  11        280.29        388.31        64.98 o                         
 -22   1  11        922.69       1023.07        90.22 o                         
 -21   1  11       1023.69       1079.87        65.18 o                         
 -20   1  11        205.00        102.59        53.85 o                         
 -19   1  11         23.64         85.33        65.24 o                         
 -18   1  11        108.86         32.53        41.56 o                         
 -17   1  11        664.71        684.55        59.42 o                         
 -16   1  11        145.39        133.58        22.37 o                         
 -15   1  11       6252.55       6439.46       148.67 o                         
 -14   1  11       2481.15       2496.35        55.04 o                         
 -13   1  11       1436.43       1566.57        43.05 o                         
 -12   1  11        203.55        200.06        24.92 o                         
 -11   1  11       5938.55       5924.15       114.83 o                         
 -10   1  11        208.92        145.70        41.28 o                         
  -9   1  11      23687.49      23783.66       441.05 o                         
  -8   1  11       1787.73       1718.41        48.46 o                         
  -7   1  11       3363.94       3345.00        78.54 o                         
  -6   1  11       1272.38       1114.64        44.38 o                         
  -5   1  11      11052.63      10947.25       211.82 o                         
  -4   1  11       9304.18       9005.98       194.34 o                         
  -3   1  11       6248.07       6359.20       150.69 o                         
  -2   1  11       4110.71       3741.50       115.54 o                         
  -1   1  11       8200.13       8325.28       180.89 o                         
   0   1  11       3385.77       3373.77        93.05 o                         
   1   1  11      11092.23      10856.82       198.85 o                         
   2   1  11      11217.79      11232.22       228.81 o                         
   3   1  11        355.01        410.27        34.34 o                         
   4   1  11       3863.33       3775.64        80.81 o                         
   5   1  11       1760.29       1766.83        60.44 o                         
   6   1  11       9477.30       9671.44       173.28 o                         
   7   1  11      25027.05      25473.64       443.20 o                         
   8   1  11       1350.30       1304.96        62.39 o                         
   9   1  11       4537.25       4460.15        91.19 o                         
  10   1  11       2092.85       2152.88        86.66 o                         
  11   1  11         90.07        103.12        37.50 o                         
  12   1  11      10391.51      11321.68       208.29 o                         
  13   1  11        230.34        308.22        33.99 o                         
  14   1  11       1299.53       1290.83        57.76 o                         
  15   1  11       1354.40       1335.40        55.73 o                         
  16   1  11        307.81        545.96        65.80 o                         
  17   1  11        748.46        789.97        56.71 o                         
  18   1  11       3740.97       3630.22       117.89 o                         
  19   1  11       1067.89       1009.28        86.38 o                         
  20   1  11          1.32        -30.94        44.04 o                         
 -24   2  11        484.19        429.03        63.09 o                         
 -23   2  11        505.02        526.81        81.28 o                         
 -22   2  11        679.39        766.47       100.18 o                         
 -21   2  11         77.74         64.96        50.48 o                         
 -20   2  11       3655.96       3968.11       174.92 o                         
 -19   2  11       1778.18       1775.23       108.47 o                         
 -18   2  11       7067.38       7509.50       223.09 o                         
 -17   2  11       2054.24       1763.31        80.98 o                         
 -16   2  11       5329.54       5136.29       170.48 o                         
 -15   2  11       2304.27       2349.49        78.03 o                         
 -14   2  11       6840.16       6774.62       137.47 o                         
 -13   2  11       1657.97       1563.84        44.51 o                         
 -12   2  11       1067.00       1004.79        33.21 o                         
 -11   2  11          0.93         62.29        30.37 o                         
 -10   2  11       7348.71       7317.72       152.55 o                         
  -9   2  11        815.89        821.32        33.60 o                         
  -8   2  11       1606.85       1649.73        68.19 o                         
  -7   2  11        756.73        691.40        27.42 o                         
  -6   2  11         12.18         11.60        19.57 o                         
  -5   2  11        270.26        300.09        26.62 o                         
  -4   2  11       1512.08       1389.73        79.63 o                         
  -3   2  11        965.98        896.25        44.99 o                         
  -2   2  11        923.75        877.05        60.71 o                         
  -1   2  11         18.70        -29.36        31.09 o                         
   0   2  11        150.45        147.15        36.69 o                         
   1   2  11       6774.84       6459.95       202.27 o                         
   2   2  11      23805.35      24014.36       463.90 o                         
   3   2  11         71.33         78.45        32.41 o                         
   4   2  11       2254.13       2349.36        69.76 o                         
   5   2  11          4.85         29.02        56.49 o                         
   6   2  11       8827.33       9115.80       162.78 o                         
   7   2  11          1.29         22.10        23.68 o                         
   8   2  11      11092.97      10779.11       188.51 o                         
   9   2  11         30.22         -4.61        27.91 o                         
  10   2  11       2764.20       2488.42        72.50 o                         
  11   2  11        491.94        473.40        39.44 o                         
  12   2  11        640.49        687.14        41.82 o                         
  13   2  11       9554.68       9797.36       204.65 o                         
  14   2  11         46.44         29.06        36.58 o                         
  15   2  11         11.61         59.94        34.20 o                         
  16   2  11        912.47        988.26        53.66 o                         
  17   2  11       8129.05       8297.11       201.49 o                         
  18   2  11       1184.99       1106.00        53.82 o                         
  19   2  11       1454.09       1434.59       110.04 o                         
  20   2  11        630.08        441.69        83.67 o                         
 -23   3  11         88.55        200.76       119.44 o                         
 -22   3  11         29.38        -72.43        81.32 o                         
 -21   3  11        305.42        181.98       104.19 o                         
 -20   3  11        753.65        508.30        64.10 o                         
 -19   3  11       2428.43       2564.86       166.05 o                         
 -18   3  11        816.45        847.45        79.42 o                         
 -17   3  11       8949.78       8890.22       304.02 o                         
 -16   3  11       1508.77       1690.89        66.66 o                         
 -15   3  11        571.80        667.50        45.79 o                         
 -14   3  11       1224.32       1173.78        48.58 o                         
 -13   3  11       1757.39       1711.81        55.36 o                         
 -12   3  11        283.24        239.35        27.59 o                         
 -11   3  11       1472.09       1473.30        76.43 o                         
 -10   3  11       2489.40       2420.93        78.74 o                         
  -9   3  11        983.68        937.54        37.40 o                         
  -8   3  11       5546.31       5541.91       148.99 o                         
  -7   3  11       3003.93       2792.16        70.78 o                         
  -6   3  11       5998.44       5883.82       131.24 o                         
  -5   3  11        442.28        508.55        39.93 o                         
  -4   3  11          1.90        -26.17        68.70 o                         
  -3   3  11        124.93         96.20        28.70 o                         
  -2   3  11         26.42         13.88        32.00 o                         
  -1   3  11        206.55        253.91        60.15 o                         
   0   3  11       1146.27       1151.91        49.33 o                         
   1   3  11        100.18         71.22        29.43 o                         
   2   3  11         70.02         60.18        15.98 o                         
   3   3  11          4.53         32.12        27.88 o                         
   4   3  11        303.45        400.22        28.97 o                         
   5   3  11        118.62         66.71        32.79 o                         
   6   3  11       1958.84       1941.20        76.18 o                         
   7   3  11        430.90        476.72        33.03 o                         
   8   3  11          1.02          6.89        35.76 o                         
   9   3  11        954.40        909.67        39.10 o                         
  10   3  11        708.48        735.28        53.52 o                         
  11   3  11       1043.39       1066.93        59.38 o                         
  12   3  11         31.71         25.23        38.74 o                         
  13   3  11        763.67        732.35        43.45 o                         
  14   3  11        545.44        434.53        35.47 o                         
  15   3  11        892.33        859.39        42.09 o                         
  16   3  11        731.15        670.04        40.23 o                         
  17   3  11         46.19         13.24        49.72 o                         
  18   3  11        150.81        232.87        35.23 o                         
  19   3  11       1328.70       1296.34        84.08 o                         
 -22   4  11        226.00        378.65        91.48 o                         
 -21   4  11        397.17         92.76       127.06 o                         
 -20   4  11       5885.07       6032.93       484.11 o                         
 -19   4  11          8.41        -27.95       128.33 o                         
 -18   4  11       5084.29       4914.78       257.33 o                         
 -17   4  11         12.56         29.08        55.07 o                         
 -16   4  11       1392.52       1269.84       110.10 o                         
 -15   4  11       5589.29       5831.52       212.81 o                         
 -14   4  11       1736.93       1838.51        80.62 o                         
 -13   4  11        348.00        226.12        23.19 o                         
 -12   4  11        862.28        870.60        46.31 o                         
 -11   4  11       3177.11       2985.78       105.42 o                         
 -10   4  11       1941.73       1951.43        83.08 o                         
  -9   4  11        929.01       1046.84        68.41 o                         
  -8   4  11        848.93        807.10        49.81 o                         
  -7   4  11      13678.65      13909.96       312.74 o                         
  -6   4  11       3205.28       2961.44        91.61 o                         
  -5   4  11       2933.87       2981.53        75.20 o                         
  -4   4  11        963.84        927.11        41.39 o                         
  -3   4  11       3517.18       3498.20        88.32 o                         
  -2   4  11       3949.86       3714.18        96.59 o                         
  -1   4  11        952.41        957.28        77.58 o                         
   0   4  11       8240.14       8083.15       181.98 o                         
   1   4  11       3044.99       2943.93        80.84 o                         
   2   4  11        128.27        226.57        31.39 o                         
   3   4  11       4315.24       4238.88       107.43 o                         
   4   4  11       3587.17       3702.75        99.00 o                         
   5   4  11        640.01        570.82        41.43 o                         
   6   4  11       2837.59       2910.94       137.48 o                         
   7   4  11         74.97         63.02        43.01 o                         
   8   4  11        314.30        286.58        35.47 o                         
   9   4  11         15.55        -19.78        37.56 o                         
  10   4  11       2042.60       2068.82       100.61 o                         
  11   4  11         83.37         68.97        28.36 o                         
  12   4  11         41.84         45.66        32.44 o                         
  13   4  11        580.88        549.67        40.12 o                         
  14   4  11        702.04        630.27        44.42 o                         
  15   4  11       1101.34       1035.51        56.08 o                         
  16   4  11        343.90        287.01        36.24 o                         
  17   4  11        251.52        335.39        46.25 o                         
  18   4  11        443.02        495.24        52.11 o                         
 -20   5  11        243.95         76.24       134.69 o                         
 -19   5  11        985.12        813.20       114.36 o                         
 -18   5  11        736.61        961.73       120.07 o                         
 -17   5  11         28.03         -7.62       123.25 o                         
 -16   5  11          7.83         -7.52        54.31 o                         
 -15   5  11        613.60        708.44        58.34 o                         
 -14   5  11        195.93        336.91        35.03 o                         
 -13   5  11       1831.40       1842.44        63.39 o                         
 -12   5  11        207.78        162.78        29.16 o                         
 -11   5  11       1723.05       1815.72        71.25 o                         
 -10   5  11       3528.83       3739.87       121.17 o                         
  -9   5  11       4214.54       4247.73       146.72 o                         
  -8   5  11        393.00        339.18        59.88 o                         
  -7   5  11      10912.22      11110.01       256.86 o                         
  -6   5  11        650.26        753.87        49.02 o                         
  -5   5  11      10249.54      10159.09       220.30 o                         
  -4   5  11        190.61        213.27        31.31 o                         
  -3   5  11      11436.81      11449.07       270.62 o                         
  -2   5  11        902.42        906.04        68.01 o                         
  -1   5  11      10901.30      10814.06       248.52 o                         
   0   5  11          8.32        -27.95       105.46 o                         
   1   5  11        339.79        551.05        79.79 o                         
   2   5  11       1991.08       2109.79        82.33 o                         
   3   5  11       3662.46       3487.00       101.06 o                         
   4   5  11       1159.32        971.82        62.39 o                         
   5   5  11         21.49        -16.62        59.58 o                         
   6   5  11        587.32        560.81        46.64 o                         
   7   5  11        495.84        386.37        57.07 o                         
   8   5  11       2407.68       2392.99        83.33 o                         
   9   5  11         70.76         81.79        35.65 o                         
  10   5  11       8457.88       8278.57       228.13 o                         
  11   5  11        255.95        100.24        54.32 o                         
  12   5  11       1809.66       1752.77        82.94 o                         
  13   5  11         19.67         89.66        42.78 o                         
  14   5  11       2007.38       2006.76        85.76 o                         
  15   5  11         32.89         38.01        42.45 o                         
  16   5  11       3077.21       2932.97       136.06 o                         
 -18   6  11        871.31       1041.09       154.38 o                         
 -17   6  11          1.33         45.79        39.29 o                         
 -16   6  11        262.95        312.54        44.52 o                         
 -15   6  11       2731.71       2895.54       156.58 o                         
 -14   6  11       1079.10       1170.67        83.40 o                         
 -13   6  11       2465.01       2691.75       131.25 o                         
 -12   6  11        315.38        268.11        52.09 o                         
 -11   6  11       1346.60       1463.14        69.38 o                         
 -10   6  11        336.74        216.21        49.69 o                         
  -9   6  11        565.61        479.67        66.39 o                         
  -8   6  11          0.15        -32.66        51.21 o                         
  -7   6  11        471.09        499.05        54.29 o                         
  -6   6  11        224.14        170.01        55.69 o                         
  -5   6  11        976.26        961.96        61.50 o                         
  -4   6  11         58.08         -6.84        74.76 o                         
  -3   6  11        265.28         79.03        49.54 o                         
  -2   6  11       2625.77       2561.03        93.27 o                         
  -1   6  11        114.58         88.84        43.62 o                         
   0   6  11         12.51        -47.36        47.36 o                         
   1   6  11        650.66        981.84        79.16 o                         
   2   6  11       8635.49       8644.38       214.57 o                         
   3   6  11         18.25         76.75        45.23 o                         
   4   6  11        304.99        234.72        54.69 o                         
   5   6  11       7484.10       7027.56       195.14 o                         
   6   6  11       2256.48       2065.36       121.04 o                         
   7   6  11        370.76        473.02        55.24 o                         
   8   6  11       1677.60       1771.62       130.76 o                         
   9   6  11        764.59        822.21        58.56 o                         
  10   6  11          7.80         43.13        56.44 o                         
  11   6  11       1478.17       1581.18        91.70 o                         
  12   6  11         63.05        -42.92        43.55 o                         
  13   6  11        330.88        321.10        54.44 o                         
  14   6  11        784.21        705.49        64.27 o                         
 -15   7  11         11.16        -80.05        80.05 o                         
 -14   7  11         42.77         43.00        56.87 o                         
 -13   7  11        104.88         60.91        48.23 o                         
 -12   7  11       1790.78       1793.25        88.30 o                         
 -11   7  11        406.92        542.94        55.41 o                         
 -10   7  11        506.87        453.62        43.90 o                         
  -9   7  11       2679.04       2587.17       111.11 o                         
  -8   7  11       1208.02       1209.99        71.89 o                         
  -7   7  11       1261.72       1137.53        66.69 o                         
  -6   7  11       3453.95       3729.27       124.79 o                         
  -5   7  11         64.25         12.28        55.65 o                         
  -4   7  11         82.03         81.28        37.37 o                         
  -3   7  11         13.89         74.48        51.80 o                         
  -2   7  11       2645.04       2559.79       110.93 o                         
  -1   7  11       3441.79       3796.82       128.79 o                         
   0   7  11        166.19        100.34        48.79 o                         
   1   7  11         10.74        -24.23        45.84 o                         
   2   7  11        889.02        792.44        76.36 o                         
   3   7  11         54.72         35.27        59.79 o                         
   4   7  11       7951.24       8408.96       276.70 o                         
   5   7  11       2154.35       2191.98        87.17 o                         
   6   7  11        588.70        316.66        75.49 o                         
   7   7  11        474.40        327.82       111.81 o                         
   8   7  11        769.29        955.79       107.14 o                         
   9   7  11       2644.87       2532.66       106.71 o                         
  10   7  11        679.35        466.44        51.43 o                         
  11   7  11        213.70        189.61        51.30 o                         
 -11   8  11       3332.92       3333.94       161.51 o                         
 -10   8  11        314.90        388.45        41.68 o                         
  -9   8  11         12.35         48.32        47.44 o                         
  -8   8  11        650.55        757.51        87.10 o                         
  -7   8  11        307.46        254.85        75.34 o                         
  -6   8  11        507.37        392.44        70.91 o                         
  -5   8  11         62.99        106.59        67.67 o                         
  -4   8  11         73.57         76.80        45.02 o                         
  -3   8  11          5.40        100.58        49.06 o                         
  -2   8  11          4.72         45.54        40.73 o                         
  -1   8  11        992.14        848.84        62.15 o                         
   0   8  11        162.21        165.37        48.68 o                         
   1   8  11       1492.95       1665.29       100.79 o                         
   2   8  11       1555.60       1470.53        85.33 o                         
   3   8  11        712.40        751.37        81.45 o                         
   4   8  11        772.06        786.65        57.09 o                         
   5   8  11         32.16        256.67       135.96 o                         
   6   8  11         23.26         27.43        44.33 o                         
   7   8  11        268.12        526.89        77.52 o                         
 -24   0  12        912.51        973.30       143.58 o                         
 -23   0  12         86.25         93.95       127.06 o                         
 -22   0  12       1445.64       1495.70       126.64 o                         
 -21   0  12        236.07        287.16       113.09 o                         
 -20   0  12        119.17        126.91        61.15 o                         
 -19   0  12       4619.34       4472.39       209.33 o                         
 -18   0  12       1920.13       1808.49       107.37 o                         
 -17   0  12         15.23        -39.36        39.36 o                         
 -16   0  12       1738.35       1846.43        94.29 o                         
 -15   0  12       1852.96       1729.79        66.99 o                         
 -14   0  12       5620.26       5844.09       183.58 o                         
 -13   0  12        949.39        859.47        51.69 o                         
 -12   0  12       3740.74       3863.43       110.93 o                         
 -11   0  12      13634.91      13950.61       407.50 o                         
 -10   0  12       4036.32       4081.06       176.04 o                         
  -9   0  12       5475.84       5586.91       198.11 o                         
  -8   0  12      25123.75      25807.66       829.30 o                         
  -7   0  12       1881.21       2040.78        97.58 o                         
  -6   0  12      11721.38      12021.15       349.95 o                         
  -5   0  12       2482.98       2509.19       104.18 o                         
  -4   0  12       9743.94      10453.28       359.82 o                         
  -3   0  12       1076.34        778.48        73.79 o                         
  -2   0  12      14779.43      14983.06       465.70 o                         
  -1   0  12       1263.35       1280.02       184.88 o                         
   0   0  12      11888.43      11786.94       300.07 o                         
   1   0  12       7095.79       7175.43       203.45 o                         
   2   0  12      13712.64      13975.52       380.07 o                         
   3   0  12          5.16        172.56        40.42 o                         
   4   0  12      15921.25      15476.31       399.59 o                         
   5   0  12         71.11         73.57        60.28 o                         
   6   0  12        731.81        649.49        56.37 o                         
   7   0  12       7066.30       7288.52       208.80 o                         
   8   0  12         27.31         -4.97        66.21 o                         
   9   0  12       1588.63       1521.56        93.50 o                         
  10   0  12       3521.69       3263.30       122.61 o                         
  11   0  12        173.56        285.01        67.20 o                         
  12   0  12       5726.38       5852.11       206.76 o                         
  13   0  12        256.79        452.34       124.52 o                         
  14   0  12         97.43          5.54        57.42 o                         
  15   0  12       2328.50       2733.52       125.79 o                         
  16   0  12       1549.42       1845.57       177.89 o                         
  17   0  12         78.33         96.17        60.60 o                         
  18   0  12       1942.20       2234.94       182.47 o                         
  19   0  12        422.60        393.89       118.17 o                         
  20   0  12         20.48        -79.40        87.04 o                         
 -24   1  12        176.50        260.22        51.86 o                         
 -23   1  12        271.42        164.27        60.70 o                         
 -22   1  12       1322.12       1225.78        75.91 o                         
 -21   1  12         50.86         58.78        81.43 o                         
 -20   1  12       1217.82       1102.77        90.97 o                         
 -19   1  12         40.75         14.08        40.09 o                         
 -18   1  12        295.88        404.52        57.11 o                         
 -17   1  12       1419.58       1458.92        80.32 o                         
 -16   1  12       1416.16       1276.58        49.50 o                         
 -15   1  12       3218.30       3311.43        90.73 o                         
 -14   1  12       2831.75       2738.96        63.22 o                         
 -13   1  12       7018.24       6785.52       123.95 o                         
 -12   1  12        519.40        556.33        31.18 o                         
 -11   1  12       6021.07       6026.95       127.10 o                         
 -10   1  12        792.73        729.10        45.72 o                         
  -9   1  12        900.23        876.91        34.95 o                         
  -8   1  12        254.97        297.01        24.26 o                         
  -7   1  12       3805.27       3696.39       138.77 o                         
  -6   1  12        303.03        357.82        55.39 o                         
  -5   1  12      11402.30      11707.47       359.83 o                         
  -4   1  12       1469.93       1639.05        66.31 o                         
  -3   1  12       1831.79       1814.62        98.72 o                         
  -2   1  12        446.31        361.65        34.02 o                         
  -1   1  12         42.90         70.51        39.03 o                         
   0   1  12        349.67        283.26        56.18 o                         
   1   1  12       4061.31       4252.06       107.68 o                         
   2   1  12       1321.33       1416.80        62.39 o                         
   3   1  12         10.10         -0.28        44.91 o                         
   4   1  12       2751.38       2799.37        80.60 o                         
   5   1  12       1440.53       1465.65        65.73 o                         
   6   1  12        793.47        954.98        53.42 o                         
   7   1  12        214.31        106.04        35.43 o                         
   8   1  12       2449.48       2537.03        87.31 o                         
   9   1  12        428.74        376.94        64.40 o                         
  10   1  12         18.32         35.93        37.22 o                         
  11   1  12        232.34        305.07        46.26 o                         
  12   1  12        901.20        787.69        49.07 o                         
  13   1  12        923.33        938.98        54.17 o                         
  14   1  12        638.16        655.16        53.51 o                         
  15   1  12       1713.53       1706.57        71.07 o                         
  16   1  12       1677.51       1803.93        74.27 o                         
  17   1  12       1410.20       1486.66        71.12 o                         
  18   1  12         62.20         40.94        62.67 o                         
  19   1  12       1181.23       1193.84        68.47 o                         
 -23   2  12          2.01         24.90        55.28 o                         
 -22   2  12        336.57        366.40        62.74 o                         
 -21   2  12         95.88        230.17        56.97 o                         
 -20   2  12         50.39        120.17        49.13 o                         
 -19   2  12       3635.57       4053.82       203.78 o                         
 -18   2  12         88.46        160.49        50.47 o                         
 -17   2  12        840.29        835.29        49.21 o                         
 -16   2  12        289.65        257.63        33.91 o                         
 -15   2  12        869.55        922.17        52.63 o                         
 -14   2  12        965.78        887.33        35.69 o                         
 -13   2  12       1553.32       1626.20        78.58 o                         
 -12   2  12         31.48         75.61        19.52 o                         
 -11   2  12       1270.66       1131.49        67.92 o                         
 -10   2  12          2.79         45.25        32.57 o                         
  -9   2  12       1153.70       1076.82        34.06 o                         
  -8   2  12       2136.17       2030.72        54.65 o                         
  -7   2  12        587.59        580.33        50.28 o                         
  -6   2  12       1226.63       1386.58        58.23 o                         
  -5   2  12        541.61        458.29        28.46 o                         
  -4   2  12        354.27        454.35        45.69 o                         
  -3   2  12        658.93        671.38        40.98 o                         
  -2   2  12       1765.21       1932.66        79.43 o                         
  -1   2  12       1224.29       1184.79        59.05 o                         
   0   2  12       1135.36       1193.17        79.23 o                         
   1   2  12         64.00         57.68        36.26 o                         
   2   2  12       1586.86       1358.98        62.30 o                         
   3   2  12       6487.69       6379.27       128.59 o                         
   4   2  12          8.45         60.21        31.50 o                         
   5   2  12       1108.50       1181.89        60.34 o                         
   6   2  12        288.01        261.53        37.07 o                         
   7   2  12        345.44        411.38        58.41 o                         
   8   2  12        258.03        244.70        41.82 o                         
   9   2  12        208.01        225.17        45.50 o                         
  10   2  12         17.71          3.13        29.94 o                         
  11   2  12        736.79        715.58        49.59 o                         
  12   2  12          9.75        -13.06        31.37 o                         
  13   2  12         21.93        -10.69        33.67 o                         
  14   2  12       2364.65       2272.60        65.83 o                         
  15   2  12        110.46        147.62        46.29 o                         
  16   2  12        226.45        285.66        49.07 o                         
  17   2  12         39.99        -18.63        37.53 o                         
  18   2  12         11.56        -35.74        35.74 o                         
  19   2  12        260.71        124.07        38.69 o                         
 -22   3  12        867.11        900.87       127.06 o                         
 -21   3  12         63.77         50.82       115.63 o                         
 -20   3  12         43.28        -41.93        91.48 o                         
 -19   3  12       2529.80       2519.10       179.16 o                         
 -18   3  12       1588.78       1576.95        89.61 o                         
 -17   3  12      11369.33      11436.78       412.29 o                         
 -16   3  12        671.33        571.42        40.22 o                         
 -15   3  12       1436.39       1428.76        55.92 o                         
 -14   3  12       1141.96       1087.40        48.47 o                         
 -13   3  12         21.34         58.34        21.61 o                         
 -12   3  12         19.21         21.05        19.15 o                         
 -11   3  12        694.86        667.88        35.59 o                         
 -10   3  12       7252.75       7330.07       164.89 o                         
  -9   3  12        220.18        305.77        29.81 o                         
  -8   3  12       1893.74       1815.79        69.69 o                         
  -7   3  12       2957.16       2877.04        75.70 o                         
  -6   3  12         97.15        113.50        35.15 o                         
  -5   3  12       2947.03       2701.79        86.34 o                         
  -4   3  12         44.61         31.80        41.45 o                         
  -3   3  12          8.58          0.70        60.15 o                         
  -2   3  12       1188.01       1060.27        63.27 o                         
  -1   3  12       1378.97       1390.88       107.47 o                         
   0   3  12        122.25         32.25        37.76 o                         
   1   3  12       2638.77       2533.66        97.96 o                         
   2   3  12       1041.50       1156.60        48.28 o                         
   3   3  12       4392.91       4109.08       106.00 o                         
   4   3  12       1373.20       1321.95        55.96 o                         
   5   3  12      20704.94      20703.78       356.50 o                         
   6   3  12         38.19         31.30        26.85 o                         
   7   3  12      12903.42      13160.26       251.66 o                         
   8   3  12       1611.46       1479.11        60.14 o                         
   9   3  12       8187.90       7905.14       156.20 o                         
  10   3  12        852.24        839.15        49.24 o                         
  11   3  12       3709.70       3495.79       125.07 o                         
  12   3  12       1464.61       1448.89        73.97 o                         
  13   3  12       3566.18       3693.42        88.52 o                         
  14   3  12         30.25        -11.12        47.78 o                         
  15   3  12         98.34        188.72        39.24 o                         
  16   3  12       2943.08       2837.07       124.04 o                         
  17   3  12        381.11        315.07        37.09 o                         
  18   3  12        984.97        951.10        88.38 o                         
 -21   4  12       5244.56       5603.46       397.71 o                         
 -20   4  12       1023.65       1189.30       165.18 o                         
 -19   4  12       1774.53       1909.75       199.49 o                         
 -18   4  12        165.41        203.34        60.35 o                         
 -17   4  12       1592.15       1689.54       107.31 o                         
 -16   4  12       1775.84       1761.52       119.90 o                         
 -15   4  12       3418.64       3298.56       145.59 o                         
 -14   4  12          2.87        130.48        32.54 o                         
 -13   4  12        623.96        614.52        39.09 o                         
 -12   4  12        887.89       1009.87        61.54 o                         
 -11   4  12       2044.33       2149.27       117.55 o                         
 -10   4  12        305.32        188.11        52.99 o                         
  -9   4  12        445.68        332.20        53.77 o                         
  -8   4  12       2284.29       2220.85        73.02 o                         
  -7   4  12        342.80        215.59        43.13 o                         
  -6   4  12       7922.55       8047.68       182.83 o                         
  -5   4  12        367.13        382.06        48.71 o                         
  -4   4  12      12733.35      12592.62       303.23 o                         
  -3   4  12       3642.95       3577.60        99.36 o                         
  -2   4  12       2783.10       2812.73       124.39 o                         
  -1   4  12        784.37       1033.73        90.97 o                         
   0   4  12      11260.49      11342.77       237.37 o                         
   1   4  12          3.16          5.02        16.51 o                         
   2   4  12       1915.41       1873.19        53.55 o                         
   3   4  12       2829.83       2885.44        73.07 o                         
   4   4  12        842.47        777.61        59.95 o                         
   5   4  12          1.07          2.01        26.29 o                         
   6   4  12       1468.38       1434.35        58.27 o                         
   7   4  12       1284.68       1241.14        56.03 o                         
   8   4  12        340.17        273.66        34.62 o                         
   9   4  12        240.63        238.93        41.80 o                         
  10   4  12        150.12        197.33        36.06 o                         
  11   4  12       1130.31       1057.43        60.65 o                         
  12   4  12       1659.75       1723.00        64.81 o                         
  13   4  12        367.74        429.56        41.60 o                         
  14   4  12         53.39         30.33        37.18 o                         
  15   4  12       1038.49        978.79        56.13 o                         
  16   4  12       4221.40       3997.56       131.66 o                         
  17   4  12        652.59        511.60        58.32 o                         
 -19   5  12          1.85        -41.93       127.06 o                         
 -18   5  12        299.53        513.01        75.43 o                         
 -17   5  12        450.37        430.61        65.32 o                         
 -16   5  12        127.97        166.91        58.57 o                         
 -15   5  12        665.95        690.55        56.46 o                         
 -14   5  12         32.32        -41.34        41.34 o                         
 -13   5  12          2.73          2.52        31.94 o                         
 -12   5  12       2376.98       2321.11        76.27 o                         
 -11   5  12          8.69         -5.09        27.57 o                         
 -10   5  12         38.42         60.51        54.64 o                         
  -9   5  12        114.36        124.49        55.10 o                         
  -8   5  12       1325.60       1215.29        69.71 o                         
  -7   5  12         50.91        144.92        46.51 o                         
  -6   5  12        362.17        353.56        48.91 o                         
  -5   5  12          9.39          3.66        41.36 o                         
  -4   5  12        443.48        585.07        59.56 o                         
  -3   5  12       8665.22       8525.63       270.70 o                         
  -2   5  12        336.79        411.75        52.25 o                         
  -1   5  12       2406.92       2297.02        98.23 o                         
   0   5  12       1164.32       1106.94        79.29 o                         
   1   5  12       1451.37       1255.99        78.31 o                         
   2   5  12       1108.24        975.04       101.12 o                         
   3   5  12       3509.37       3508.47        96.25 o                         
   4   5  12       1077.00        970.00        63.08 o                         
   5   5  12        196.92        192.07        42.26 o                         
   6   5  12       1091.45        923.51        51.84 o                         
   7   5  12        102.38        145.21        34.85 o                         
   8   5  12       9512.60       8842.93       234.66 o                         
   9   5  12         52.21        136.55        62.36 o                         
  10   5  12        273.77        189.02        43.49 o                         
  11   5  12        137.82        118.39        42.82 o                         
  12   5  12       1217.47        899.18        60.73 o                         
  13   5  12       2274.18       2636.13       106.19 o                         
  14   5  12       1908.92       1785.73       109.12 o                         
  15   5  12        634.16        585.23        52.23 o                         
 -17   6  12        992.02        957.89       110.85 o                         
 -16   6  12          2.32         11.44        66.71 o                         
 -15   6  12         27.97         94.29        48.85 o                         
 -14   6  12       1894.34       1942.42        98.79 o                         
 -13   6  12       1994.75       1951.39       130.40 o                         
 -12   6  12        986.89       1055.50        86.64 o                         
 -11   6  12       1206.11       1207.14        64.88 o                         
 -10   6  12       2173.30       2246.18       100.34 o                         
  -9   6  12        557.71        441.37        43.19 o                         
  -8   6  12       3634.16       3884.08       119.79 o                         
  -7   6  12        147.04        135.33        40.71 o                         
  -6   6  12       3927.55       4240.52       112.65 o                         
  -5   6  12          2.06         37.59        34.97 o                         
  -4   6  12       3428.62       3462.22       161.48 o                         
  -3   6  12         30.78        125.03        64.68 o                         
  -2   6  12       3326.76       3621.16       110.92 o                         
  -1   6  12        140.61         70.18        67.69 o                         
   0   6  12       3923.72       3975.21       156.47 o                         
   1   6  12        176.01         44.85        71.40 o                         
   2   6  12       2745.53       2483.92        99.87 o                         
   3   6  12         22.34         49.01        79.41 o                         
   4   6  12        817.76        675.79        69.36 o                         
   5   6  12        119.92         47.65        68.17 o                         
   6   6  12        337.34        409.30        45.76 o                         
   7   6  12       1995.88       2098.90        95.87 o                         
   8   6  12         36.64        105.74        64.39 o                         
   9   6  12         22.96        176.87        59.59 o                         
  10   6  12        439.00        341.41        47.44 o                         
  11   6  12        306.98        413.24        61.44 o                         
  12   6  12         33.15         60.24        82.78 o                         
  13   6  12        157.22        167.88        63.75 o                         
 -14   7  12        894.08        933.90        81.76 o                         
 -13   7  12       1905.53       1940.85        88.15 o                         
 -12   7  12       4033.35       4404.31       204.31 o                         
 -11   7  12       2373.84       2268.69       111.06 o                         
 -10   7  12          5.16         62.40        43.98 o                         
  -9   7  12        958.75        918.93        76.44 o                         
  -8   7  12        106.70        299.23        73.71 o                         
  -7   7  12         50.91         29.56        40.98 o                         
  -6   7  12        700.53        635.73        77.51 o                         
  -5   7  12        248.79        306.63        52.96 o                         
  -4   7  12         17.60          9.26        49.42 o                         
  -3   7  12        330.17        347.46        72.01 o                         
  -2   7  12       1136.05        945.73        72.40 o                         
  -1   7  12       3959.57       3994.94       142.71 o                         
   0   7  12         23.29        109.96        43.86 o                         
   1   7  12       2752.12       2657.56       116.61 o                         
   2   7  12        371.73        218.15        85.23 o                         
   3   7  12       1247.01       1404.53        92.02 o                         
   4   7  12        692.48        626.61        64.64 o                         
   5   7  12       4333.54       4186.59       155.36 o                         
   6   7  12         77.08        -55.64        55.64 o                         
   7   7  12        876.62        752.52        76.78 o                         
   8   7  12       6707.04       6594.45       228.00 o                         
   9   7  12       3324.37       2950.11       141.25 o                         
  10   7  12        206.61        403.90        59.74 o                         
  -9   8  12       1328.46       1447.47       111.69 o                         
  -8   8  12         66.91        -10.77        56.30 o                         
  -7   8  12          4.48         52.60        51.35 o                         
  -6   8  12        689.85        710.97        70.81 o                         
  -5   8  12          8.14         80.32        53.41 o                         
  -4   8  12         49.70         22.13        54.18 o                         
  -3   8  12       3640.21       3711.52       144.37 o                         
  -2   8  12        682.82        763.21        69.51 o                         
  -1   8  12        358.58        374.06        59.23 o                         
   0   8  12       2660.49       2385.25       121.04 o                         
   1   8  12        653.94        624.39        77.14 o                         
   2   8  12        487.10        485.14        69.59 o                         
   3   8  12        151.48        144.17        62.86 o                         
   4   8  12          0.28        116.21        62.76 o                         
   5   8  12        391.25        438.35        64.94 o                         
 -23   1  13         36.49         75.25        52.11 o                         
 -22   1  13       3789.74       4098.63       170.31 o                         
 -21   1  13        234.79        197.51        41.35 o                         
 -20   1  13        102.75         89.06        58.20 o                         
 -19   1  13         33.52         16.55        39.49 o                         
 -18   1  13       4168.40       4314.12       302.27 o                         
 -17   1  13          4.11        -42.46        48.91 o                         
 -16   1  13       4979.31       5060.09       166.12 o                         
 -15   1  13         80.21        152.83        29.79 o                         
 -14   1  13       1878.30       1902.23        49.22 o                         
 -13   1  13         56.90         83.12        22.19 o                         
 -12   1  13       3827.80       3865.43        89.68 o                         
 -11   1  13      10377.82      10304.25       215.34 o                         
 -10   1  13        241.50        227.18        24.43 o                         
  -9   1  13       1298.01       1353.02        60.61 o                         
  -8   1  13       7746.23       8129.27       173.44 o                         
  -7   1  13        379.99        377.95        28.96 o                         
  -6   1  13       1597.89       1511.62        52.26 o                         
  -5   1  13       3351.57       3253.66       121.96 o                         
  -4   1  13          5.82         51.27        42.98 o                         
  -3   1  13       8162.20       8306.58       176.96 o                         
  -2   1  13      14133.34      14102.23       304.80 o                         
  -1   1  13       2203.94       2294.73        96.65 o                         
   0   1  13        786.29        933.73        61.34 o                         
   1   1  13       2960.56       2876.90        99.35 o                         
   2   1  13       1650.55       1745.28        56.27 o                         
   3   1  13       4348.06       4629.16       113.64 o                         
   4   1  13       5700.32       5879.38       119.72 o                         
   5   1  13       1408.52       1424.06        61.80 o                         
   6   1  13        356.00        432.51        40.88 o                         
   7   1  13       1365.81       1419.60        59.42 o                         
   8   1  13        360.11        369.30        43.56 o                         
   9   1  13       4072.36       4103.92        98.54 o                         
  10   1  13          1.55         71.02        36.53 o                         
  11   1  13        167.16        179.78        34.88 o                         
  12   1  13        408.46        374.70        54.23 o                         
  13   1  13        477.17        532.24        42.86 o                         
  14   1  13        663.50        876.11        58.80 o                         
  15   1  13       6757.95       6785.59       171.53 o                         
  16   1  13        345.79        292.58        76.48 o                         
  17   1  13        353.33        352.00        50.95 o                         
  18   1  13       2022.96       2085.87       129.56 o                         
  19   1  13       2890.54       2965.59       134.30 o                         
 -22   2  13        709.72        606.12        92.29 o                         
 -21   2  13         72.70        149.08        39.56 o                         
 -20   2  13         98.79        184.21        62.90 o                         
 -19   2  13        146.50        109.06        58.21 o                         
 -18   2  13        477.12        540.43        92.76 o                         
 -17   2  13        137.82        199.35        55.25 o                         
 -16   2  13        139.03        210.73        53.05 o                         
 -15   2  13         89.39         21.43        23.24 o                         
 -14   2  13       3704.77       3936.59       103.35 o                         
 -13   2  13       5985.13       6112.36       131.47 o                         
 -12   2  13        427.88        398.20        28.50 o                         
 -11   2  13       3748.64       3696.74        90.05 o                         
 -10   2  13       6223.14       6221.74       135.05 o                         
  -9   2  13        218.92        221.29        32.50 o                         
  -8   2  13        789.33        701.16        39.70 o                         
  -7   2  13       5330.64       5260.27       173.50 o                         
  -6   2  13         18.41         80.05        37.24 o                         
  -5   2  13       4619.29       4729.65       143.60 o                         
  -4   2  13       6459.90       6585.65       174.05 o                         
  -3   2  13        142.77        286.91        44.44 o                         
  -2   2  13      11044.58      10284.64       238.73 o                         
  -1   2  13       4497.83       4626.66       112.97 o                         
   0   2  13        578.73        491.24        60.52 o                         
   1   2  13         42.48         68.40        33.95 o                         
   2   2  13       5624.86       5822.82       141.24 o                         
   3   2  13       4174.19       4037.21       104.27 o                         
   4   2  13       2114.08       2148.20       113.55 o                         
   5   2  13        657.92        715.51        50.03 o                         
   6   2  13       5041.53       5044.33       139.89 o                         
   7   2  13       1966.86       1919.23        71.50 o                         
   8   2  13       4084.54       4158.69       121.80 o                         
   9   2  13        689.66        539.66        47.99 o                         
  10   2  13       7134.32       7376.05       153.17 o                         
  11   2  13       3121.20       3375.81        90.80 o                         
  12   2  13       1540.88       1576.72        70.41 o                         
  13   2  13          1.22         10.65        48.21 o                         
  14   2  13       6993.54       6921.75       192.87 o                         
  15   2  13         74.41        104.24        47.38 o                         
  16   2  13       2229.17       2472.23        84.05 o                         
  17   2  13        273.75        250.76        50.30 o                         
  18   2  13          8.19          5.11        36.08 o                         
 -22   3  13        194.95        168.99       100.38 o                         
 -21   3  13        275.22        325.28       134.69 o                         
 -20   3  13       2828.39       2668.31       199.49 o                         
 -19   3  13        113.33        541.29       121.98 o                         
 -18   3  13       1686.83       1492.98       156.29 o                         
 -17   3  13       1698.96       1862.74       110.04 o                         
 -16   3  13        752.06        635.41        49.81 o                         
 -15   3  13       3461.43       3372.65       120.94 o                         
 -14   3  13         11.41         37.17        57.58 o                         
 -13   3  13        119.23        207.73        28.33 o                         
 -12   3  13        211.21        214.53        48.47 o                         
 -11   3  13       2817.03       2870.40        85.72 o                         
 -10   3  13         27.80         91.27        23.89 o                         
  -9   3  13        346.75        287.02        30.35 o                         
  -8   3  13       2299.94       2252.13        84.17 o                         
  -7   3  13        465.88        495.95        51.90 o                         
  -6   3  13       8581.07       8358.12       176.92 o                         
  -5   3  13       2368.86       2401.63        90.01 o                         
  -4   3  13        654.85        717.77        43.34 o                         
  -3   3  13       2630.65       2728.01       133.70 o                         
  -2   3  13        837.18        846.90        65.84 o                         
  -1   3  13        919.32       1060.68        95.37 o                         
   0   3  13        562.01        548.68        74.03 o                         
   1   3  13        186.38        157.49        38.37 o                         
   2   3  13       1132.43       1226.06        53.09 o                         
   3   3  13       1314.92       1389.12        62.62 o                         
   4   3  13       2729.74       2618.21        99.93 o                         
   5   3  13        339.17        310.96        43.20 o                         
   6   3  13         30.77        -30.25        42.57 o                         
   7   3  13       1061.22        983.42        51.06 o                         
   8   3  13         98.37         84.74        37.14 o                         
   9   3  13       1177.77       1185.46        46.98 o                         
  10   3  13         54.47        111.90        31.95 o                         
  11   3  13         76.50        110.31        44.14 o                         
  12   3  13        287.02        327.21        47.54 o                         
  13   3  13        297.20        361.42        50.97 o                         
  14   3  13        298.71        319.17        50.29 o                         
  15   3  13         44.84         25.10        39.00 o                         
  16   3  13        324.79        286.96        42.67 o                         
  17   3  13          6.22        -13.02        40.34 o                         
 -20   4  13          1.57        -76.24        76.24 o                         
 -19   4  13          3.54        158.83       114.36 o                         
 -17   4  13        576.33        655.75       128.97 o                         
 -16   4  13        484.09        211.50        81.32 o                         
 -15   4  13         41.88        159.30        57.55 o                         
 -14   4  13        597.25        622.15        43.54 o                         
 -13   4  13       1779.93       1748.40        85.46 o                         
 -12   4  13         44.41         45.71        35.63 o                         
 -11   4  13       2812.77       2833.71       101.55 o                         
 -10   4  13          3.68         15.31        39.45 o                         
  -9   4  13        795.48        834.56        64.03 o                         
  -8   4  13        436.12        420.95        45.34 o                         
  -7   4  13       8566.60       9114.86       228.33 o                         
  -6   4  13         57.80        -39.12        39.12 o                         
  -5   4  13       4969.60       4835.86       226.31 o                         
  -4   4  13       1139.59       1264.10        92.25 o                         
  -3   4  13        811.16        797.73        58.87 o                         
  -2   4  13       6445.14       6316.05       171.73 o                         
  -1   4  13        102.34        126.79        47.43 o                         
   0   4  13       1427.43       1380.02        52.91 o                         
   1   4  13       3575.37       3617.24        96.60 o                         
   2   4  13        749.88        617.75        41.20 o                         
   3   4  13       2686.91       2634.30       160.13 o                         
   4   4  13       1500.12       1520.49        76.78 o                         
   5   4  13        396.85        329.18        64.56 o                         
   6   4  13       7916.25       7401.72       193.59 o                         
   7   4  13         27.41         78.64        37.05 o                         
   8   4  13       4278.33       4240.55       128.18 o                         
   9   4  13       2398.39       2329.04        84.37 o                         
  10   4  13       2647.94       2813.32       116.50 o                         
  11   4  13       1551.81       1282.32        61.46 o                         
  12   4  13         34.21        100.14        34.32 o                         
  13   4  13         63.90        190.50        65.87 o                         
  14   4  13       1442.23       1293.51        63.70 o                         
  15   4  13          4.25         29.78        49.34 o                         
  16   4  13       2284.01       2515.50       100.34 o                         
 -19   5  13         95.77        -24.14       105.46 o                         
 -18   5  13       1299.71       1277.85       107.30 o                         
 -17   5  13         62.58        170.02        72.43 o                         
 -16   5  13       2881.18       2652.20       247.77 o                         
 -15   5  13          4.79         -0.53        77.51 o                         
 -14   5  13       2445.85       2909.37       136.48 o                         
 -13   5  13        294.50        354.40        53.00 o                         
 -12   5  13       1393.35       1310.28        63.21 o                         
 -11   5  13        247.70        275.63        62.26 o                         
 -10   5  13          7.51         28.85        45.96 o                         
  -9   5  13       3794.87       3849.17       116.06 o                         
  -8   5  13       4719.90       4650.98       156.99 o                         
  -7   5  13        627.74        709.46        53.74 o                         
  -6   5  13          1.87         44.54        60.89 o                         
  -5   5  13        132.32        284.27        51.43 o                         
  -4   5  13         82.06        112.20        57.04 o                         
  -3   5  13       4041.16       4145.61       115.17 o                         
  -2   5  13       1237.04       1105.56        77.00 o                         
  -1   5  13        921.12        919.81        59.05 o                         
   0   5  13       1709.39       1689.87       108.39 o                         
   1   5  13         63.91        197.08        54.30 o                         
   2   5  13          5.16        -11.72       117.53 o                         
   3   5  13       5112.92       4867.66       149.33 o                         
   4   5  13        861.41        803.98        77.21 o                         
   5   5  13        280.13        282.36        65.71 o                         
   6   5  13        470.78        556.33        51.64 o                         
   7   5  13        179.49         71.38        51.18 o                         
   8   5  13         73.00        251.55        57.73 o                         
   9   5  13        544.08        311.14        58.39 o                         
  10   5  13         35.38         84.77        32.17 o                         
  11   5  13       3358.97       3409.16       130.99 o                         
  12   5  13        227.15        330.51        54.55 o                         
  13   5  13       1381.30       1377.07        80.88 o                         
  14   5  13          6.55         76.42        48.99 o                         
 -16   6  13        387.44        667.96        99.76 o                         
 -15   6  13         40.59        131.41        68.00 o                         
 -14   6  13       2172.07       2119.90       107.66 o                         
 -13   6  13        253.20        292.01        44.82 o                         
 -12   6  13        135.59        127.74        39.58 o                         
 -11   6  13       2961.38       2887.89       118.09 o                         
 -10   6  13       2391.29       2522.27       105.43 o                         
  -9   6  13       3430.11       3520.14       116.15 o                         
  -8   6  13       2715.88       2664.39       117.75 o                         
  -7   6  13         47.22         82.46        55.20 o                         
  -6   6  13        126.54        202.62        40.61 o                         
  -5   6  13       1900.13       2327.41       104.46 o                         
  -4   6  13        437.77        380.30        77.02 o                         
  -3   6  13        443.56        539.33        57.43 o                         
  -2   6  13         24.05        -30.63        42.46 o                         
  -1   6  13        217.88         47.24        67.55 o                         
   0   6  13        445.81        513.16        59.32 o                         
   1   6  13         81.30         -5.11        39.79 o                         
   2   6  13        545.81        455.91        45.26 o                         
   3   6  13        666.63        709.74        63.26 o                         
   4   6  13        439.63        376.08       104.68 o                         
   5   6  13       1333.07       1349.52        96.13 o                         
   6   6  13        465.72        422.90        90.21 o                         
   7   6  13          0.89         24.66        88.21 o                         
   8   6  13        325.69        191.55        50.00 o                         
   9   6  13        202.08          1.48        88.10 o                         
  10   6  13        382.42        216.18        52.20 o                         
  11   6  13       3019.35       2966.33       146.54 o                         
  12   6  13        283.04        375.88        56.60 o                         
 -13   7  13        616.84        588.76        77.16 o                         
 -12   7  13        719.09        610.78        61.59 o                         
 -11   7  13       1051.62        806.31       126.43 o                         
 -10   7  13        897.40        998.19        79.99 o                         
  -9   7  13        320.07        381.60        61.06 o                         
  -8   7  13          9.77         51.70        43.17 o                         
  -7   7  13        134.62         63.48        71.15 o                         
  -6   7  13       1897.19       1703.61        98.58 o                         
  -5   7  13       3968.99       4013.61       155.27 o                         
  -4   7  13       1669.98       1437.14        92.01 o                         
  -3   7  13       2360.31       2027.77        93.10 o                         
  -2   7  13         58.68         51.49        59.05 o                         
  -1   7  13       1111.90       1088.08       119.58 o                         
   0   7  13        153.15        214.35        67.34 o                         
   1   7  13        458.98        321.17        62.82 o                         
   2   7  13        351.33        216.57        72.02 o                         
   3   7  13         50.36         16.38        92.51 o                         
   4   7  13          1.93        -50.41        50.41 o                         
   5   7  13       3835.40       3901.51       154.37 o                         
   6   7  13        767.37        820.07        85.88 o                         
   7   7  13       1677.35       1617.29        94.93 o                         
   8   7  13         25.33        113.33        68.15 o                         
  -6   8  13        273.35        351.49        57.79 o                         
  -5   8  13       1615.67       1737.97        91.43 o                         
  -4   8  13       2939.85       2543.88       246.80 o                         
  -3   8  13       1415.66       1517.11        97.01 o                         
  -2   8  13          1.69        -40.31        53.37 o                         
  -1   8  13          4.48         47.05        78.17 o                         
   0   8  13       3246.49       3009.84       153.69 o                         
   1   8  13       3449.90       3429.66       153.08 o                         
   2   8  13       6657.86       6729.66       242.91 o                         
 -22   0  14       1887.27       1686.11       286.53 o                         
 -21   0  14       8847.81       9597.11       473.16 o                         
 -20   0  14         96.24        120.71       119.44 o                         
 -19   0  14       4496.90       4584.78       300.50 o                         
 -18   0  14       5685.39       5573.62       265.28 o                         
 -17   0  14        197.44        123.36        82.59 o                         
 -16   0  14        487.58        576.22        59.39 o                         
 -15   0  14      17614.72      17989.17       526.46 o                         
 -14   0  14       3862.53       4074.36       135.18 o                         
 -13   0  14         23.62         -9.97        36.15 o                         
 -12   0  14       2492.00       2571.46       103.24 o                         
 -11   0  14       2702.71       2599.95       106.71 o                         
 -10   0  14       1301.57       1586.31        91.88 o                         
  -9   0  14        346.42        238.88        54.64 o                         
  -8   0  14        108.78        126.25        50.92 o                         
  -7   0  14       4911.28       5050.87       168.25 o                         
  -6   0  14       1383.25       1456.15       215.37 o                         
  -5   0  14       3274.03       3218.51       126.92 o                         
  -4   0  14       5361.00       5907.72       219.97 o                         
  -3   0  14        939.26        924.45        70.94 o                         
  -2   0  14         66.49         53.71        92.12 o                         
  -1   0  14       2508.83       2546.21       134.05 o                         
   0   0  14       4478.63       4538.84       164.44 o                         
   1   0  14       6743.32       7610.42       277.49 o                         
   2   0  14       1817.42       1942.62       148.03 o                         
   3   0  14      11686.26      12882.54       393.04 o                         
   4   0  14         28.44        -91.59        91.59 o                         
   5   0  14       8934.58       9028.28       249.23 o                         
   6   0  14       1267.27       1271.96        82.62 o                         
   7   0  14      13574.65      13843.84       389.42 o                         
   8   0  14       1098.34        952.94        99.11 o                         
   9   0  14       3969.01       3862.02       173.26 o                         
  10   0  14          6.77        197.30        71.05 o                         
  11   0  14       1167.82       1224.26        89.40 o                         
  12   0  14       9186.80      10385.19       282.81 o                         
  13   0  14       1831.07       1556.94        89.63 o                         
  14   0  14         29.36        -11.70        68.75 o                         
  15   0  14        207.00        279.40        67.68 o                         
  16   0  14       2552.87       2733.05       173.30 o                         
  17   0  14        261.87        389.14        55.12 o                         
  18   0  14       2882.40       2774.73       175.31 o                         
 -22   1  14        564.54        577.75        67.88 o                         
 -21   1  14         77.10        116.53        48.44 o                         
 -20   1  14        209.47        142.68        50.22 o                         
 -19   1  14        153.21         84.90        41.81 o                         
 -18   1  14       1109.91        853.31        83.08 o                         
 -17   1  14          8.07        150.24        74.11 o                         
 -16   1  14         17.47        150.00        42.89 o                         
 -15   1  14        124.26         61.67        34.28 o                         
 -14   1  14       1300.38       1138.67        37.52 o
[truncated: 100,603 more chars]
